# Supplementary material for: SAS: A Platform of Spike Antigenicity for SARS-CoV-2
Source: Front Cell Dev Biol. 2021 Sep 20;9:713188. doi: 10.3389/fcell.2021.713188 (PMC8488377; doi:10.3389/fcell.2021.713188)
Supplement: Supplementary file 1 [file Data_Sheet_2.zip]

Archive with 1 entries (1 files):
- Supplementary Table 5.txt
