# Supplementary material for: SAS: A Platform of Spike Antigenicity for SARS-CoV-2
Source: Front Cell Dev Biol. 2021 Sep 20;9:713188. doi: 10.3389/fcell.2021.713188 (PMC8488377; doi:10.3389/fcell.2021.713188)
Supplement: Supplementary file 1 [file Data_Sheet_2.zip › Supplementary Table 5.txt]

EPI_ISL_523838
EPI_ISL_523839
EPI_ISL_523840
EPI_ISL_523841
EPI_ISL_523842
EPI_ISL_523843
EPI_ISL_523844
EPI_ISL_523845
EPI_ISL_523846
EPI_ISL_523847
EPI_ISL_523848
EPI_ISL_523849
EPI_ISL_523852
EPI_ISL_523854
EPI_ISL_523855
EPI_ISL_474406
EPI_ISL_507591
EPI_ISL_423693
EPI_ISL_521012
EPI_ISL_513588
EPI_ISL_513585
EPI_ISL_447722
EPI_ISL_456754
EPI_ISL_469284
EPI_ISL_488602
EPI_ISL_470453
EPI_ISL_460878
EPI_ISL_516360
EPI_ISL_515924
EPI_ISL_500284
EPI_ISL_455586
EPI_ISL_535866
EPI_ISL_535903
EPI_ISL_448814
EPI_ISL_442620
EPI_ISL_490439
EPI_ISL_466558
EPI_ISL_448170
EPI_ISL_465520
EPI_ISL_423535
EPI_ISL_509977
EPI_ISL_500364
EPI_ISL_472313
EPI_ISL_528842
EPI_ISL_428455
EPI_ISL_425664
EPI_ISL_516272
EPI_ISL_424118
EPI_ISL_517946
EPI_ISL_491232
EPI_ISL_520006
EPI_ISL_433614
EPI_ISL_476041
EPI_ISL_529542
EPI_ISL_529576
EPI_ISL_529577
EPI_ISL_529633
EPI_ISL_531786
EPI_ISL_531766
EPI_ISL_531778
EPI_ISL_507019
EPI_ISL_524699
EPI_ISL_532772
EPI_ISL_470254
EPI_ISL_518880
EPI_ISL_475031
EPI_ISL_458628
EPI_ISL_449865
EPI_ISL_507105
EPI_ISL_459322
EPI_ISL_512771
EPI_ISL_468357
EPI_ISL_533202
EPI_ISL_465555
EPI_ISL_525903
EPI_ISL_513690
EPI_ISL_485866
EPI_ISL_452658
EPI_ISL_443595
EPI_ISL_494624
EPI_ISL_483699
EPI_ISL_508239
EPI_ISL_468018
EPI_ISL_453923
EPI_ISL_497244
EPI_ISL_495321
EPI_ISL_512638
EPI_ISL_529464
EPI_ISL_493198
EPI_ISL_472436
EPI_ISL_459953
EPI_ISL_525568
EPI_ISL_536088
EPI_ISL_453732
EPI_ISL_444334
EPI_ISL_427753
EPI_ISL_495643
EPI_ISL_452844
EPI_ISL_461272
EPI_ISL_498564
EPI_ISL_469768
EPI_ISL_417677
EPI_ISL_470728
EPI_ISL_443264
EPI_ISL_448322
EPI_ISL_510243
EPI_ISL_523589
EPI_ISL_452745
EPI_ISL_490812
EPI_ISL_524776
EPI_ISL_439304
EPI_ISL_439336
EPI_ISL_439359
EPI_ISL_461714
EPI_ISL_481105
EPI_ISL_452251
EPI_ISL_452927
EPI_ISL_441375
EPI_ISL_439898
EPI_ISL_521966
EPI_ISL_513550
EPI_ISL_456979
EPI_ISL_422777
EPI_ISL_475238
EPI_ISL_465201
EPI_ISL_459340
EPI_ISL_484754
EPI_ISL_456381
EPI_ISL_419263
EPI_ISL_421628
EPI_ISL_448924
EPI_ISL_510982
EPI_ISL_472289
EPI_ISL_467311
EPI_ISL_486653
EPI_ISL_441364
EPI_ISL_458150
EPI_ISL_425231
EPI_ISL_525726
EPI_ISL_509191
EPI_ISL_471854
EPI_ISL_476134
EPI_ISL_534330
EPI_ISL_534331
EPI_ISL_534332
EPI_ISL_534333
EPI_ISL_454948
EPI_ISL_520495
EPI_ISL_525743
EPI_ISL_512334
EPI_ISL_515936
EPI_ISL_521306
EPI_ISL_444695
EPI_ISL_475463
EPI_ISL_478377
EPI_ISL_469691
EPI_ISL_473340
EPI_ISL_437173
EPI_ISL_460811
EPI_ISL_514204
EPI_ISL_518431
EPI_ISL_483661
EPI_ISL_498558
EPI_ISL_425920
EPI_ISL_439730
EPI_ISL_439737
EPI_ISL_497143
EPI_ISL_499465
EPI_ISL_461611
EPI_ISL_424347
EPI_ISL_456841
EPI_ISL_466403
EPI_ISL_434097
EPI_ISL_492023
EPI_ISL_483448
EPI_ISL_532635
EPI_ISL_454380
EPI_ISL_418327
EPI_ISL_458978
EPI_ISL_492053
EPI_ISL_490779
EPI_ISL_483327
EPI_ISL_465309
EPI_ISL_460199
EPI_ISL_442794
EPI_ISL_493647
EPI_ISL_534450
EPI_ISL_440613
EPI_ISL_515697
EPI_ISL_511330
EPI_ISL_472869
EPI_ISL_532291
EPI_ISL_528505
EPI_ISL_514398
EPI_ISL_440814
EPI_ISL_438974
EPI_ISL_419521
EPI_ISL_511817
EPI_ISL_460777
EPI_ISL_511898
EPI_ISL_439171
EPI_ISL_423354
EPI_ISL_514412
EPI_ISL_485609
EPI_ISL_430819
EPI_ISL_460222
EPI_ISL_422103
EPI_ISL_417672
EPI_ISL_516741
EPI_ISL_485221
EPI_ISL_519855
EPI_ISL_453609
EPI_ISL_452699
EPI_ISL_521524
EPI_ISL_521845
EPI_ISL_519017
EPI_ISL_437345
EPI_ISL_423815
EPI_ISL_472189
EPI_ISL_528694
EPI_ISL_470452
EPI_ISL_525383
EPI_ISL_532467
EPI_ISL_532088
EPI_ISL_532025
EPI_ISL_531531
EPI_ISL_531495
EPI_ISL_524352
EPI_ISL_489894
EPI_ISL_484256
EPI_ISL_525084
EPI_ISL_450866
EPI_ISL_519848
EPI_ISL_516713
EPI_ISL_469954
EPI_ISL_444415
EPI_ISL_519772
EPI_ISL_474648
EPI_ISL_489718
EPI_ISL_438250
EPI_ISL_461306
EPI_ISL_518127
EPI_ISL_419999
EPI_ISL_521563
EPI_ISL_450183
EPI_ISL_472556
EPI_ISL_429597
EPI_ISL_460015
EPI_ISL_469283
EPI_ISL_480342
EPI_ISL_513648
EPI_ISL_479919
EPI_ISL_479921
EPI_ISL_524555
EPI_ISL_473034
EPI_ISL_448029
EPI_ISL_434833
EPI_ISL_466663
EPI_ISL_520423
EPI_ISL_487672
EPI_ISL_482861
EPI_ISL_468226
EPI_ISL_452152
EPI_ISL_515402
EPI_ISL_474622
EPI_ISL_474381
EPI_ISL_474053
EPI_ISL_415462
EPI_ISL_415518
EPI_ISL_415520
EPI_ISL_466740
EPI_ISL_439840
EPI_ISL_464381
EPI_ISL_482553
EPI_ISL_529073
EPI_ISL_516732
EPI_ISL_495742
EPI_ISL_494630
EPI_ISL_453050
EPI_ISL_436375
EPI_ISL_465895
EPI_ISL_424258
EPI_ISL_469849
EPI_ISL_517265
EPI_ISL_533023
EPI_ISL_517787
EPI_ISL_472550
EPI_ISL_509259
EPI_ISL_508835
EPI_ISL_479465
EPI_ISL_535478
EPI_ISL_522806
EPI_ISL_459474
EPI_ISL_426713
EPI_ISL_433455
EPI_ISL_456825
EPI_ISL_441195
EPI_ISL_464526
EPI_ISL_448358
EPI_ISL_419880
EPI_ISL_469293
EPI_ISL_526575
EPI_ISL_454351
EPI_ISL_452756
EPI_ISL_441370
EPI_ISL_474990
EPI_ISL_465327
EPI_ISL_517878
EPI_ISL_448722
EPI_ISL_523438
EPI_ISL_474164
EPI_ISL_495319
EPI_ISL_468274
EPI_ISL_474521
EPI_ISL_470111
EPI_ISL_451149
EPI_ISL_495697
EPI_ISL_495700
EPI_ISL_495649
EPI_ISL_495652
EPI_ISL_495989
EPI_ISL_497092
EPI_ISL_497295
EPI_ISL_444525
EPI_ISL_441730
EPI_ISL_441664
EPI_ISL_488664
EPI_ISL_475709
EPI_ISL_522922
EPI_ISL_492225
EPI_ISL_467425
EPI_ISL_439381
EPI_ISL_423444
EPI_ISL_519414
EPI_ISL_441833
EPI_ISL_429776
EPI_ISL_478146
EPI_ISL_478147
EPI_ISL_441347
EPI_ISL_451080
EPI_ISL_451104
EPI_ISL_423476
EPI_ISL_488670
EPI_ISL_488544
EPI_ISL_488629
EPI_ISL_470904
EPI_ISL_430537
EPI_ISL_487702
EPI_ISL_472692
EPI_ISL_465103
EPI_ISL_457488
EPI_ISL_446993
EPI_ISL_480827
EPI_ISL_484375
EPI_ISL_436818
EPI_ISL_417519
EPI_ISL_420976
EPI_ISL_516424
EPI_ISL_464851
EPI_ISL_457403
EPI_ISL_432641
EPI_ISL_456204
EPI_ISL_519565
EPI_ISL_475169
EPI_ISL_513710
EPI_ISL_481017
EPI_ISL_416729
EPI_ISL_432196
EPI_ISL_429165
EPI_ISL_487294
EPI_ISL_493847
EPI_ISL_456581
EPI_ISL_510688
EPI_ISL_514792
EPI_ISL_514954
EPI_ISL_492112
EPI_ISL_467379
EPI_ISL_520018
EPI_ISL_519769
EPI_ISL_462095
EPI_ISL_525309
EPI_ISL_525065
EPI_ISL_525237
EPI_ISL_516764
EPI_ISL_489294
EPI_ISL_496284
EPI_ISL_525315
EPI_ISL_526506
EPI_ISL_468861
EPI_ISL_443900
EPI_ISL_440681
EPI_ISL_526370
EPI_ISL_496143
EPI_ISL_528164
EPI_ISL_479448
EPI_ISL_534837
EPI_ISL_426630
EPI_ISL_524435
EPI_ISL_420266
EPI_ISL_420041
EPI_ISL_464783
EPI_ISL_452074
EPI_ISL_492616
EPI_ISL_478991
EPI_ISL_416318
EPI_ISL_512881
EPI_ISL_435574
EPI_ISL_435575
EPI_ISL_500806
EPI_ISL_483681
EPI_ISL_522764
EPI_ISL_480753
EPI_ISL_510293
EPI_ISL_531820
EPI_ISL_439068
EPI_ISL_440322
EPI_ISL_430658
EPI_ISL_525106
EPI_ISL_423543
EPI_ISL_479785
EPI_ISL_469756
EPI_ISL_518904
EPI_ISL_467283
EPI_ISL_495320
EPI_ISL_522820
EPI_ISL_433718
EPI_ISL_513638
EPI_ISL_478800
EPI_ISL_500317
EPI_ISL_478806
EPI_ISL_500378
EPI_ISL_525766
EPI_ISL_443861
EPI_ISL_430183
EPI_ISL_434330
EPI_ISL_463590
EPI_ISL_463591
EPI_ISL_463628
EPI_ISL_434055
EPI_ISL_459686
EPI_ISL_469778
EPI_ISL_424571
EPI_ISL_530029
EPI_ISL_515815
EPI_ISL_495375
EPI_ISL_448574
EPI_ISL_445506
EPI_ISL_474441
EPI_ISL_498595
EPI_ISL_451301
EPI_ISL_451302
EPI_ISL_524340
EPI_ISL_476347
EPI_ISL_480725
EPI_ISL_454005
EPI_ISL_436666
EPI_ISL_499299
EPI_ISL_441867
EPI_ISL_534690
EPI_ISL_476498
EPI_ISL_515230
EPI_ISL_508158
EPI_ISL_522272
EPI_ISL_518468
EPI_ISL_507243
EPI_ISL_523704
EPI_ISL_474565
EPI_ISL_497810
EPI_ISL_511563
EPI_ISL_473026
EPI_ISL_457444
EPI_ISL_517821
EPI_ISL_446332
EPI_ISL_484000
EPI_ISL_507490
EPI_ISL_514492
EPI_ISL_429013
EPI_ISL_479257
EPI_ISL_458851
EPI_ISL_448020
EPI_ISL_514400
EPI_ISL_420243
EPI_ISL_432777
EPI_ISL_457641
EPI_ISL_467221
EPI_ISL_447720
EPI_ISL_434768
EPI_ISL_500471
EPI_ISL_479746
EPI_ISL_488972
EPI_ISL_518755
EPI_ISL_490347
EPI_ISL_424467
EPI_ISL_456908
EPI_ISL_434019
EPI_ISL_508384
EPI_ISL_438552
EPI_ISL_490834
EPI_ISL_508130
EPI_ISL_509721
EPI_ISL_489477
EPI_ISL_421930
EPI_ISL_455743
EPI_ISL_488719
EPI_ISL_524920
EPI_ISL_418269
EPI_ISL_520096
EPI_ISL_521168
EPI_ISL_499741
EPI_ISL_472674
EPI_ISL_527959
EPI_ISL_467572
EPI_ISL_434005
EPI_ISL_467179
EPI_ISL_489583
EPI_ISL_467797
EPI_ISL_442564
EPI_ISL_525318
EPI_ISL_423140
EPI_ISL_465954
EPI_ISL_526350
EPI_ISL_529639
EPI_ISL_489671
EPI_ISL_433479
EPI_ISL_486658
EPI_ISL_425876
EPI_ISL_530250
EPI_ISL_516312
EPI_ISL_452840
EPI_ISL_441055
EPI_ISL_481083
EPI_ISL_460431
EPI_ISL_473900
EPI_ISL_465406
EPI_ISL_487731
EPI_ISL_467112
EPI_ISL_468088
EPI_ISL_507250
EPI_ISL_492322
EPI_ISL_507489
EPI_ISL_500173
EPI_ISL_510399
EPI_ISL_439143
EPI_ISL_510614
EPI_ISL_455027
EPI_ISL_500645
EPI_ISL_500666
EPI_ISL_536526
EPI_ISL_518244
EPI_ISL_511872
EPI_ISL_464814
EPI_ISL_464324
EPI_ISL_421949
EPI_ISL_519191
EPI_ISL_490984
EPI_ISL_500931
EPI_ISL_516685
EPI_ISL_516686
EPI_ISL_449626
EPI_ISL_498742
EPI_ISL_439398
EPI_ISL_435046
EPI_ISL_452830
EPI_ISL_438852
EPI_ISL_528376
EPI_ISL_524586
EPI_ISL_426762
EPI_ISL_492513
EPI_ISL_507025
EPI_ISL_417325
EPI_ISL_423353
EPI_ISL_452213
EPI_ISL_475370
EPI_ISL_457822
EPI_ISL_475440
EPI_ISL_424528
EPI_ISL_491091
EPI_ISL_483596
EPI_ISL_519405
EPI_ISL_406973
EPI_ISL_469877
EPI_ISL_532566
EPI_ISL_513520
EPI_ISL_447493
EPI_ISL_472624
EPI_ISL_532038
EPI_ISL_510311
EPI_ISL_510437
EPI_ISL_453108
EPI_ISL_534244
EPI_ISL_452253
EPI_ISL_460423
EPI_ISL_439926
EPI_ISL_452041
EPI_ISL_490356
EPI_ISL_442896
EPI_ISL_480634
EPI_ISL_440042
EPI_ISL_519997
EPI_ISL_526302
EPI_ISL_453284
EPI_ISL_457131
EPI_ISL_509774
EPI_ISL_448399
EPI_ISL_424257
EPI_ISL_509580
EPI_ISL_427180
EPI_ISL_510114
EPI_ISL_495536
EPI_ISL_445100
EPI_ISL_437802
EPI_ISL_525366
EPI_ISL_527490
EPI_ISL_429710
EPI_ISL_460152
EPI_ISL_466286
EPI_ISL_473250
EPI_ISL_488811
EPI_ISL_469128
EPI_ISL_508918
EPI_ISL_434343
EPI_ISL_498686
EPI_ISL_425182
EPI_ISL_425183
EPI_ISL_475729
EPI_ISL_467569
EPI_ISL_447895
EPI_ISL_508792
EPI_ISL_509824
EPI_ISL_437756
EPI_ISL_445923
EPI_ISL_434299
EPI_ISL_507263
EPI_ISL_496806
EPI_ISL_492623
EPI_ISL_513201
EPI_ISL_515474
EPI_ISL_474437
EPI_ISL_452496
EPI_ISL_426042
EPI_ISL_436891
EPI_ISL_534759
EPI_ISL_424622
EPI_ISL_483018
EPI_ISL_482982
EPI_ISL_415478
EPI_ISL_490697
EPI_ISL_464649
EPI_ISL_509880
EPI_ISL_463025
EPI_ISL_445614
EPI_ISL_481882
EPI_ISL_511932
EPI_ISL_429786
EPI_ISL_477696
EPI_ISL_441969
EPI_ISL_456818
EPI_ISL_472365
EPI_ISL_437623
EPI_ISL_481266
EPI_ISL_482518
EPI_ISL_415509
EPI_ISL_459594
EPI_ISL_474336
EPI_ISL_483491
EPI_ISL_437417
EPI_ISL_446905
EPI_ISL_465125
EPI_ISL_452313
EPI_ISL_491121
EPI_ISL_522275
EPI_ISL_458377
EPI_ISL_519004
EPI_ISL_491216
EPI_ISL_479014
EPI_ISL_511905
EPI_ISL_500327
EPI_ISL_495141
EPI_ISL_532744
EPI_ISL_444290
EPI_ISL_532031
EPI_ISL_531556
EPI_ISL_421758
EPI_ISL_513167
EPI_ISL_481731
EPI_ISL_438001
EPI_ISL_447086
EPI_ISL_437868
EPI_ISL_437540
EPI_ISL_491192
EPI_ISL_473373
EPI_ISL_508279
EPI_ISL_532293
EPI_ISL_449719
EPI_ISL_533051
EPI_ISL_532434
EPI_ISL_483499
EPI_ISL_471825
EPI_ISL_432726
EPI_ISL_532433
EPI_ISL_450552
EPI_ISL_495704
EPI_ISL_453256
EPI_ISL_523007
EPI_ISL_422428
EPI_ISL_435697
EPI_ISL_509788
EPI_ISL_440649
EPI_ISL_430501
EPI_ISL_461507
EPI_ISL_445807
EPI_ISL_472861
EPI_ISL_460628
EPI_ISL_482684
EPI_ISL_496746
EPI_ISL_497835
EPI_ISL_453675
EPI_ISL_452728
EPI_ISL_418657
EPI_ISL_474434
EPI_ISL_473993
EPI_ISL_500704
EPI_ISL_421959
EPI_ISL_524388
EPI_ISL_440595
EPI_ISL_418351
EPI_ISL_414026
EPI_ISL_493675
EPI_ISL_447931
EPI_ISL_469814
EPI_ISL_448323
EPI_ISL_536234
EPI_ISL_499372
EPI_ISL_421954
EPI_ISL_517950
EPI_ISL_534874
EPI_ISL_509178
EPI_ISL_514885
EPI_ISL_532000
EPI_ISL_450754
EPI_ISL_457858
EPI_ISL_501221
EPI_ISL_461072
EPI_ISL_423180
EPI_ISL_531497
EPI_ISL_483291
EPI_ISL_494592
EPI_ISL_510166
EPI_ISL_485959
EPI_ISL_525200
EPI_ISL_452487
EPI_ISL_517649
EPI_ISL_480852
EPI_ISL_444689
EPI_ISL_450413
EPI_ISL_519981
EPI_ISL_454006
EPI_ISL_454014
EPI_ISL_454018
EPI_ISL_454038
EPI_ISL_454055
EPI_ISL_454066
EPI_ISL_454068
EPI_ISL_454069
EPI_ISL_454252
EPI_ISL_454277
EPI_ISL_454278
EPI_ISL_510970
EPI_ISL_511748
EPI_ISL_511756
EPI_ISL_511288
EPI_ISL_511376
EPI_ISL_511385
EPI_ISL_511428
EPI_ISL_436892
EPI_ISL_424640
EPI_ISL_516654
EPI_ISL_438445
EPI_ISL_437081
EPI_ISL_432992
EPI_ISL_432993
EPI_ISL_438656
EPI_ISL_448415
EPI_ISL_457162
EPI_ISL_457311
EPI_ISL_461795
EPI_ISL_462041
EPI_ISL_466873
EPI_ISL_472228
EPI_ISL_475485
EPI_ISL_473434
EPI_ISL_440776
EPI_ISL_466497
EPI_ISL_433206
EPI_ISL_464968
EPI_ISL_432044
EPI_ISL_481080
EPI_ISL_459925
EPI_ISL_499587
EPI_ISL_450956
EPI_ISL_462909
EPI_ISL_470123
EPI_ISL_452951
EPI_ISL_521485
EPI_ISL_509702
EPI_ISL_536256
EPI_ISL_418077
EPI_ISL_463991
EPI_ISL_469826
EPI_ISL_457315
EPI_ISL_492858
EPI_ISL_430562
EPI_ISL_468386
EPI_ISL_497803
EPI_ISL_509523
EPI_ISL_524612
EPI_ISL_420090
EPI_ISL_456679
EPI_ISL_469327
EPI_ISL_450020
EPI_ISL_508296
EPI_ISL_509324
EPI_ISL_424850
EPI_ISL_519986
EPI_ISL_444604
EPI_ISL_430439
EPI_ISL_521426
EPI_ISL_475419
EPI_ISL_442082
EPI_ISL_483536
EPI_ISL_518300
EPI_ISL_441066
EPI_ISL_471516
EPI_ISL_514612
EPI_ISL_420537
EPI_ISL_471423
EPI_ISL_440857
EPI_ISL_447380
EPI_ISL_493407
EPI_ISL_424962
EPI_ISL_465590
EPI_ISL_526316
EPI_ISL_526325
EPI_ISL_469757
EPI_ISL_480154
EPI_ISL_497211
EPI_ISL_524808
EPI_ISL_496755
EPI_ISL_456509
EPI_ISL_521958
EPI_ISL_491089
EPI_ISL_440923
EPI_ISL_510493
EPI_ISL_479207
EPI_ISL_479277
EPI_ISL_520301
EPI_ISL_519291
EPI_ISL_455462
EPI_ISL_480139
EPI_ISL_441643
EPI_ISL_442061
EPI_ISL_462894
EPI_ISL_462898
EPI_ISL_472702
EPI_ISL_519641
EPI_ISL_455671
EPI_ISL_533070
EPI_ISL_435113
EPI_ISL_461815
EPI_ISL_448026
EPI_ISL_441369
EPI_ISL_423244
EPI_ISL_473703
EPI_ISL_530160
EPI_ISL_522034
EPI_ISL_443022
EPI_ISL_521961
EPI_ISL_427315
EPI_ISL_458831
EPI_ISL_471738
EPI_ISL_526573
EPI_ISL_440696
EPI_ISL_479705
EPI_ISL_435159
EPI_ISL_521118
EPI_ISL_417105
EPI_ISL_485018
EPI_ISL_438713
EPI_ISL_450292
EPI_ISL_470301
EPI_ISL_526007
EPI_ISL_425275
EPI_ISL_449837
EPI_ISL_452740
EPI_ISL_482606
EPI_ISL_433539
EPI_ISL_471677
EPI_ISL_522819
EPI_ISL_518995
EPI_ISL_496982
EPI_ISL_417922
EPI_ISL_469314
EPI_ISL_494419
EPI_ISL_423538
EPI_ISL_477702
EPI_ISL_528854
EPI_ISL_453203
EPI_ISL_478623
EPI_ISL_535332
EPI_ISL_477619
EPI_ISL_516277
EPI_ISL_522460
EPI_ISL_471442
EPI_ISL_517101
EPI_ISL_500217
EPI_ISL_470801
EPI_ISL_415578
EPI_ISL_436688
EPI_ISL_420296
EPI_ISL_444682
EPI_ISL_467985
EPI_ISL_502779
EPI_ISL_438963
EPI_ISL_483137
EPI_ISL_517327
EPI_ISL_448308
EPI_ISL_512262
EPI_ISL_431965
EPI_ISL_513802
EPI_ISL_469111
EPI_ISL_427812
EPI_ISL_479930
EPI_ISL_482625
EPI_ISL_419577
EPI_ISL_523743
EPI_ISL_450529
EPI_ISL_497832
EPI_ISL_420150
EPI_ISL_489971
EPI_ISL_451566
EPI_ISL_528575
EPI_ISL_449174
EPI_ISL_529872
EPI_ISL_461709
EPI_ISL_491533
EPI_ISL_535530
EPI_ISL_434172
EPI_ISL_476333
EPI_ISL_499539
EPI_ISL_444711
EPI_ISL_430511
EPI_ISL_490563
EPI_ISL_527770
EPI_ISL_513260
EPI_ISL_447756
EPI_ISL_436118
EPI_ISL_512074
EPI_ISL_424881
EPI_ISL_497609
EPI_ISL_524005
EPI_ISL_468508
EPI_ISL_424097
EPI_ISL_512752
EPI_ISL_416042
EPI_ISL_522612
EPI_ISL_534829
EPI_ISL_476887
EPI_ISL_430696
EPI_ISL_429635
EPI_ISL_450939
EPI_ISL_494625
EPI_ISL_526326
EPI_ISL_413572
EPI_ISL_434737
EPI_ISL_515778
EPI_ISL_441981
EPI_ISL_498493
EPI_ISL_439747
EPI_ISL_495870
EPI_ISL_428710
EPI_ISL_509293
EPI_ISL_441707
EPI_ISL_516519
EPI_ISL_480270
EPI_ISL_534754
EPI_ISL_474637
EPI_ISL_518156
EPI_ISL_513908
EPI_ISL_500780
EPI_ISL_459414
EPI_ISL_443307
EPI_ISL_476184
EPI_ISL_417659
EPI_ISL_508826
EPI_ISL_449305
EPI_ISL_521891
EPI_ISL_445720
EPI_ISL_515653
EPI_ISL_486488
EPI_ISL_450137
EPI_ISL_513694
EPI_ISL_449034
EPI_ISL_464933
EPI_ISL_501149
EPI_ISL_497094
EPI_ISL_516345
EPI_ISL_424394
EPI_ISL_473473
EPI_ISL_512815
EPI_ISL_476403
EPI_ISL_509372
EPI_ISL_452278
EPI_ISL_462297
EPI_ISL_519604
EPI_ISL_488631
EPI_ISL_419928
EPI_ISL_499978
EPI_ISL_526197
EPI_ISL_447838
EPI_ISL_514069
EPI_ISL_514088
EPI_ISL_514091
EPI_ISL_432507
EPI_ISL_459117
EPI_ISL_482146
EPI_ISL_536556
EPI_ISL_509586
EPI_ISL_529465
EPI_ISL_475414
EPI_ISL_512463
EPI_ISL_480231
EPI_ISL_421842
EPI_ISL_460257
EPI_ISL_492249
EPI_ISL_445621
EPI_ISL_513645
EPI_ISL_487446
EPI_ISL_517285
EPI_ISL_520249
EPI_ISL_419835
EPI_ISL_491457
EPI_ISL_458009
EPI_ISL_458010
EPI_ISL_458008
EPI_ISL_458011
EPI_ISL_458012
EPI_ISL_458013
EPI_ISL_493661
EPI_ISL_434303
EPI_ISL_492212
EPI_ISL_436050
EPI_ISL_526628
EPI_ISL_416651
EPI_ISL_487399
EPI_ISL_442352
EPI_ISL_465827
EPI_ISL_446634
EPI_ISL_527999
EPI_ISL_437536
EPI_ISL_526406
EPI_ISL_422782
EPI_ISL_444785
EPI_ISL_512206
EPI_ISL_426015
EPI_ISL_422135
EPI_ISL_494412
EPI_ISL_449723
EPI_ISL_424246
EPI_ISL_527866
EPI_ISL_511293
EPI_ISL_453142
EPI_ISL_476712
EPI_ISL_455703
EPI_ISL_499318
EPI_ISL_536170
EPI_ISL_418742
EPI_ISL_451040
EPI_ISL_499612
EPI_ISL_460916
EPI_ISL_479419
EPI_ISL_427570
EPI_ISL_421593
EPI_ISL_517800
EPI_ISL_475286
EPI_ISL_436801
EPI_ISL_460902
EPI_ISL_447410
EPI_ISL_419558
EPI_ISL_426173
EPI_ISL_524817
EPI_ISL_462327
EPI_ISL_474615
EPI_ISL_526285
EPI_ISL_484556
EPI_ISL_467582
EPI_ISL_471793
EPI_ISL_526538
EPI_ISL_480976
EPI_ISL_448777
EPI_ISL_512783
EPI_ISL_488497
EPI_ISL_474919
EPI_ISL_486062
EPI_ISL_456562
EPI_ISL_500688
EPI_ISL_522934
EPI_ISL_517636
EPI_ISL_517637
EPI_ISL_446413
EPI_ISL_484314
EPI_ISL_465867
EPI_ISL_422143
EPI_ISL_440845
EPI_ISL_499767
EPI_ISL_429463
EPI_ISL_512899
EPI_ISL_508403
EPI_ISL_439537
EPI_ISL_510121
EPI_ISL_473229
EPI_ISL_480269
EPI_ISL_513603
EPI_ISL_507230
EPI_ISL_458989
EPI_ISL_464438
EPI_ISL_444499
EPI_ISL_450652
EPI_ISL_493651
EPI_ISL_441289
EPI_ISL_517119
EPI_ISL_478487
EPI_ISL_511273
EPI_ISL_433391
EPI_ISL_489428
EPI_ISL_459141
EPI_ISL_453975
EPI_ISL_448845
EPI_ISL_435632
EPI_ISL_513581
EPI_ISL_496330
EPI_ISL_532464
EPI_ISL_501557
EPI_ISL_423856
EPI_ISL_461647
EPI_ISL_420529
EPI_ISL_472455
EPI_ISL_517068
EPI_ISL_517485
EPI_ISL_468060
EPI_ISL_460003
EPI_ISL_473474
EPI_ISL_518375
EPI_ISL_521569
EPI_ISL_521738
EPI_ISL_437896
EPI_ISL_514379
EPI_ISL_528241
EPI_ISL_451487
EPI_ISL_451488
EPI_ISL_438509
EPI_ISL_448546
EPI_ISL_526875
EPI_ISL_533180
EPI_ISL_456037
EPI_ISL_441765
EPI_ISL_440910
EPI_ISL_440922
EPI_ISL_466817
EPI_ISL_515826
EPI_ISL_509310
EPI_ISL_433424
EPI_ISL_442816
EPI_ISL_480366
EPI_ISL_532147
EPI_ISL_474566
EPI_ISL_528475
EPI_ISL_516807
EPI_ISL_529228
EPI_ISL_452342
EPI_ISL_485873
EPI_ISL_436459
EPI_ISL_487876
EPI_ISL_499479
EPI_ISL_478611
EPI_ISL_455934
EPI_ISL_497173
EPI_ISL_508756
EPI_ISL_458910
EPI_ISL_511691
EPI_ISL_464020
EPI_ISL_476331
EPI_ISL_468728
EPI_ISL_414644
EPI_ISL_414468
EPI_ISL_428268
EPI_ISL_435305
EPI_ISL_511891
EPI_ISL_529761
EPI_ISL_449432
EPI_ISL_480256
EPI_ISL_508003
EPI_ISL_447108
EPI_ISL_469901
EPI_ISL_418986
EPI_ISL_526781
EPI_ISL_425743
EPI_ISL_453195
EPI_ISL_432143
EPI_ISL_470460
EPI_ISL_424176
EPI_ISL_433617
EPI_ISL_528687
EPI_ISL_477006
EPI_ISL_436497
EPI_ISL_513742
EPI_ISL_417390
EPI_ISL_447466
EPI_ISL_465841
EPI_ISL_423774
EPI_ISL_429668
EPI_ISL_493184
EPI_ISL_493188
EPI_ISL_493189
EPI_ISL_493181
EPI_ISL_442594
EPI_ISL_419974
EPI_ISL_475488
EPI_ISL_451327
EPI_ISL_531932
EPI_ISL_527863
EPI_ISL_487646
EPI_ISL_472043
EPI_ISL_451061
EPI_ISL_425508
EPI_ISL_483005
EPI_ISL_457416
EPI_ISL_423771
EPI_ISL_526703
EPI_ISL_480418
EPI_ISL_529470
EPI_ISL_509357
EPI_ISL_440880
EPI_ISL_465318
EPI_ISL_439645
EPI_ISL_525096
EPI_ISL_495350
EPI_ISL_447335
EPI_ISL_426751
EPI_ISL_526447
EPI_ISL_423780
EPI_ISL_497468
EPI_ISL_437375
EPI_ISL_422563
EPI_ISL_423351
EPI_ISL_486264
EPI_ISL_524022
EPI_ISL_455688
EPI_ISL_423295
EPI_ISL_531727
EPI_ISL_416657
EPI_ISL_471755
EPI_ISL_475744
EPI_ISL_455370
EPI_ISL_439351
EPI_ISL_455917
EPI_ISL_457053
EPI_ISL_457061
EPI_ISL_515047
EPI_ISL_453162
EPI_ISL_427681
EPI_ISL_472784
EPI_ISL_450121
EPI_ISL_495139
EPI_ISL_446814
EPI_ISL_433219
EPI_ISL_463005
EPI_ISL_492684
EPI_ISL_499803
EPI_ISL_459661
EPI_ISL_452833
EPI_ISL_475042
EPI_ISL_462797
EPI_ISL_514946
EPI_ISL_493109
EPI_ISL_427306
EPI_ISL_523377
EPI_ISL_464658
EPI_ISL_524526
EPI_ISL_493534
EPI_ISL_448851
EPI_ISL_529285
EPI_ISL_414621
EPI_ISL_480794
EPI_ISL_426800
EPI_ISL_499374
EPI_ISL_485152
EPI_ISL_459124
EPI_ISL_528338
EPI_ISL_475462
EPI_ISL_441855
EPI_ISL_499291
EPI_ISL_464592
EPI_ISL_493058
EPI_ISL_523549
EPI_ISL_432263
EPI_ISL_434050
EPI_ISL_432985
EPI_ISL_432994
EPI_ISL_438734
EPI_ISL_472235
EPI_ISL_470666
EPI_ISL_416578
EPI_ISL_461154
EPI_ISL_466071
EPI_ISL_441245
EPI_ISL_492432
EPI_ISL_532532
EPI_ISL_532132
EPI_ISL_531844
EPI_ISL_500639
EPI_ISL_458711
EPI_ISL_512864
EPI_ISL_426870
EPI_ISL_532325
EPI_ISL_515157
EPI_ISL_494678
EPI_ISL_535264
EPI_ISL_500126
EPI_ISL_521434
EPI_ISL_441285
EPI_ISL_497266
EPI_ISL_509644
EPI_ISL_466168
EPI_ISL_494388
EPI_ISL_512192
EPI_ISL_524413
EPI_ISL_486144
EPI_ISL_518341
EPI_ISL_425782
EPI_ISL_518917
EPI_ISL_450735
EPI_ISL_482656
EPI_ISL_509105
EPI_ISL_496829
EPI_ISL_516723
EPI_ISL_420775
EPI_ISL_486666
EPI_ISL_440389
EPI_ISL_525918
EPI_ISL_464339
EPI_ISL_450096
EPI_ISL_425619
EPI_ISL_453893
EPI_ISL_529018
EPI_ISL_523611
EPI_ISL_495402
EPI_ISL_527897
EPI_ISL_497507
EPI_ISL_495239
EPI_ISL_432673
EPI_ISL_416726
EPI_ISL_418816
EPI_ISL_459152
EPI_ISL_536016
EPI_ISL_446403
EPI_ISL_434806
EPI_ISL_440875
EPI_ISL_473452
EPI_ISL_531666
EPI_ISL_442137
EPI_ISL_517806
EPI_ISL_426405
EPI_ISL_522799
EPI_ISL_443318
EPI_ISL_452584
EPI_ISL_498495
EPI_ISL_419174
EPI_ISL_499518
EPI_ISL_514438
EPI_ISL_420851
EPI_ISL_482746
EPI_ISL_531532
EPI_ISL_485102
EPI_ISL_470548
EPI_ISL_525772
EPI_ISL_497080
EPI_ISL_478548
EPI_ISL_439573
EPI_ISL_427606
EPI_ISL_534996
EPI_ISL_466590
EPI_ISL_508988
EPI_ISL_469289
EPI_ISL_498736
EPI_ISL_450339
EPI_ISL_518902
EPI_ISL_476353
EPI_ISL_447438
EPI_ISL_427323
EPI_ISL_521329
EPI_ISL_433320
EPI_ISL_439564
EPI_ISL_451535
EPI_ISL_473688
EPI_ISL_473312
EPI_ISL_479836
EPI_ISL_517492
EPI_ISL_451801
EPI_ISL_508392
EPI_ISL_432150
EPI_ISL_443522
EPI_ISL_451161
EPI_ISL_449619
EPI_ISL_463455
EPI_ISL_489738
EPI_ISL_508675
EPI_ISL_499905
EPI_ISL_417721
EPI_ISL_492290
EPI_ISL_469412
EPI_ISL_516082
EPI_ISL_523917
EPI_ISL_454427
EPI_ISL_493841
EPI_ISL_529383
EPI_ISL_438353
EPI_ISL_446138
EPI_ISL_479711
EPI_ISL_426780
EPI_ISL_471457
EPI_ISL_516385
EPI_ISL_417934
EPI_ISL_478048
EPI_ISL_500365
EPI_ISL_523993
EPI_ISL_440749
EPI_ISL_443110
EPI_ISL_483822
EPI_ISL_446519
EPI_ISL_523601
EPI_ISL_523621
EPI_ISL_422179
EPI_ISL_483515
EPI_ISL_500452
EPI_ISL_484979
EPI_ISL_448940
EPI_ISL_482297
EPI_ISL_452457
EPI_ISL_517290
EPI_ISL_414567
EPI_ISL_527905
EPI_ISL_427243
EPI_ISL_500906
EPI_ISL_429172
EPI_ISL_420484
EPI_ISL_500520
EPI_ISL_492899
EPI_ISL_497504
EPI_ISL_490059
EPI_ISL_432345
EPI_ISL_473440
EPI_ISL_445275
EPI_ISL_455398
EPI_ISL_473606
EPI_ISL_428333
EPI_ISL_420695
EPI_ISL_487654
EPI_ISL_494434
EPI_ISL_464270
EPI_ISL_457808
EPI_ISL_485952
EPI_ISL_536547
EPI_ISL_459556
EPI_ISL_425620
EPI_ISL_472256
EPI_ISL_413023
EPI_ISL_455662
EPI_ISL_485400
EPI_ISL_522760
EPI_ISL_426019
EPI_ISL_483684
EPI_ISL_501204
EPI_ISL_452345
EPI_ISL_474064
EPI_ISL_424239
EPI_ISL_500581
EPI_ISL_441769
EPI_ISL_459089
EPI_ISL_507723
EPI_ISL_519559
EPI_ISL_476148
EPI_ISL_485307
EPI_ISL_485300
EPI_ISL_496304
EPI_ISL_423851
EPI_ISL_443519
EPI_ISL_465608
EPI_ISL_534747
EPI_ISL_515058
EPI_ISL_515064
EPI_ISL_515067
EPI_ISL_513569
EPI_ISL_440810
EPI_ISL_464268
EPI_ISL_500141
EPI_ISL_521780
EPI_ISL_490215
EPI_ISL_474455
EPI_ISL_488491
EPI_ISL_477223
EPI_ISL_492522
EPI_ISL_428353
EPI_ISL_516200
EPI_ISL_441477
EPI_ISL_465620
EPI_ISL_427673
EPI_ISL_439881
EPI_ISL_514221
EPI_ISL_508759
EPI_ISL_475791
EPI_ISL_465909
EPI_ISL_461213
EPI_ISL_444184
EPI_ISL_453132
EPI_ISL_453971
EPI_ISL_451957
EPI_ISL_462257
EPI_ISL_529266
EPI_ISL_533046
EPI_ISL_473612
EPI_ISL_488803
EPI_ISL_483298
EPI_ISL_420358
EPI_ISL_446583
EPI_ISL_494352
EPI_ISL_414618
EPI_ISL_427693
EPI_ISL_441571
EPI_ISL_442334
EPI_ISL_442927
EPI_ISL_473994
EPI_ISL_427262
EPI_ISL_424536
EPI_ISL_449836
EPI_ISL_478729
EPI_ISL_467161
EPI_ISL_421814
EPI_ISL_493077
EPI_ISL_464791
EPI_ISL_443643
EPI_ISL_483674
EPI_ISL_483504
EPI_ISL_490434
EPI_ISL_456524
EPI_ISL_492635
EPI_ISL_440074
EPI_ISL_484072
EPI_ISL_474459
EPI_ISL_484122
EPI_ISL_479596
EPI_ISL_440274
EPI_ISL_526548
EPI_ISL_510076
EPI_ISL_509510
EPI_ISL_463341
EPI_ISL_511979
EPI_ISL_471681
EPI_ISL_466151
EPI_ISL_491629
EPI_ISL_424314
EPI_ISL_474218
EPI_ISL_526319
EPI_ISL_524214
EPI_ISL_472081
EPI_ISL_516868
EPI_ISL_417389
EPI_ISL_457307
EPI_ISL_422645
EPI_ISL_416571
EPI_ISL_484663
EPI_ISL_484665
EPI_ISL_484674
EPI_ISL_533376
EPI_ISL_509012
EPI_ISL_428805
EPI_ISL_448720
EPI_ISL_526395
EPI_ISL_423150
EPI_ISL_448214
EPI_ISL_479422
EPI_ISL_476767
EPI_ISL_515735
EPI_ISL_432082
EPI_ISL_509911
EPI_ISL_484327
EPI_ISL_509913
EPI_ISL_466513
EPI_ISL_447532
EPI_ISL_479724
EPI_ISL_466093
EPI_ISL_438479
EPI_ISL_529794
EPI_ISL_461836
EPI_ISL_474781
EPI_ISL_520911
EPI_ISL_439892
EPI_ISL_440069
EPI_ISL_441169
EPI_ISL_484086
EPI_ISL_498666
EPI_ISL_489239
EPI_ISL_442102
EPI_ISL_455135
EPI_ISL_531498
EPI_ISL_442317
EPI_ISL_440804
EPI_ISL_474720
EPI_ISL_424211
EPI_ISL_480314
EPI_ISL_422400
EPI_ISL_516246
EPI_ISL_437433
EPI_ISL_454372
EPI_ISL_441255
EPI_ISL_449866
EPI_ISL_440093
EPI_ISL_513130
EPI_ISL_451704
EPI_ISL_455853
EPI_ISL_462299
EPI_ISL_536300
EPI_ISL_462728
EPI_ISL_535120
EPI_ISL_535170
EPI_ISL_535179
EPI_ISL_478259
EPI_ISL_499986
EPI_ISL_474316
EPI_ISL_463397
EPI_ISL_470839
EPI_ISL_444966
EPI_ISL_460019
EPI_ISL_519754
EPI_ISL_535538
EPI_ISL_418847
EPI_ISL_447189
EPI_ISL_477305
EPI_ISL_419957
EPI_ISL_477284
EPI_ISL_432297
EPI_ISL_493405
EPI_ISL_448302
EPI_ISL_478597
EPI_ISL_519407
EPI_ISL_526552
EPI_ISL_518403
EPI_ISL_486145
EPI_ISL_458684
EPI_ISL_458636
EPI_ISL_458641
EPI_ISL_458626
EPI_ISL_432925
EPI_ISL_437000
EPI_ISL_497637
EPI_ISL_497020
EPI_ISL_422308
EPI_ISL_462756
EPI_ISL_432686
EPI_ISL_465080
EPI_ISL_423589
EPI_ISL_423092
EPI_ISL_445329
EPI_ISL_441471
EPI_ISL_499590
EPI_ISL_448277
EPI_ISL_486531
EPI_ISL_427484
EPI_ISL_492679
EPI_ISL_437414
EPI_ISL_427762
EPI_ISL_456231
EPI_ISL_438624
EPI_ISL_461157
EPI_ISL_425725
EPI_ISL_445546
EPI_ISL_467625
EPI_ISL_477795
EPI_ISL_427342
EPI_ISL_422019
EPI_ISL_486084
EPI_ISL_413617
EPI_ISL_534854
EPI_ISL_424253
EPI_ISL_532481
EPI_ISL_424237
EPI_ISL_471910
EPI_ISL_431916
EPI_ISL_525729
EPI_ISL_442644
EPI_ISL_478783
EPI_ISL_421317
EPI_ISL_437161
EPI_ISL_529202
EPI_ISL_520877
EPI_ISL_463912
EPI_ISL_434528
EPI_ISL_425679
EPI_ISL_465266
EPI_ISL_425839
EPI_ISL_497319
EPI_ISL_456518
EPI_ISL_479043
EPI_ISL_462070
EPI_ISL_439905
EPI_ISL_439252
EPI_ISL_518771
EPI_ISL_434249
EPI_ISL_501265
EPI_ISL_526924
EPI_ISL_436509
EPI_ISL_515773
EPI_ISL_447817
EPI_ISL_467470
EPI_ISL_421230
EPI_ISL_462694
EPI_ISL_528861
EPI_ISL_463919
EPI_ISL_530339
EPI_ISL_530340
EPI_ISL_513554
EPI_ISL_472643
EPI_ISL_460899
EPI_ISL_463102
EPI_ISL_492409
EPI_ISL_441654
EPI_ISL_442587
EPI_ISL_493967
EPI_ISL_515284
EPI_ISL_438352
EPI_ISL_453747
EPI_ISL_448967
EPI_ISL_458208
EPI_ISL_459065
EPI_ISL_432640
EPI_ISL_517409
EPI_ISL_461016
EPI_ISL_481979
EPI_ISL_421690
EPI_ISL_451716
EPI_ISL_525722
EPI_ISL_430647
EPI_ISL_499867
EPI_ISL_521735
EPI_ISL_426451
EPI_ISL_481116
EPI_ISL_525701
EPI_ISL_443857
EPI_ISL_431080
EPI_ISL_439731
EPI_ISL_493111
EPI_ISL_475919
EPI_ISL_432040
EPI_ISL_499956
EPI_ISL_466134
EPI_ISL_447612
EPI_ISL_452222
EPI_ISL_426865
EPI_ISL_468095
EPI_ISL_510237
EPI_ISL_500921
EPI_ISL_458714
EPI_ISL_461469
EPI_ISL_461474
EPI_ISL_426932
EPI_ISL_465691
EPI_ISL_484338
EPI_ISL_435034
EPI_ISL_513378
EPI_ISL_439022
EPI_ISL_486263
EPI_ISL_535014
EPI_ISL_483376
EPI_ISL_522255
EPI_ISL_462899
EPI_ISL_470796
EPI_ISL_483954
EPI_ISL_447808
EPI_ISL_522769
EPI_ISL_476235
EPI_ISL_475676
EPI_ISL_449430
EPI_ISL_523363
EPI_ISL_530261
EPI_ISL_439575
EPI_ISL_528810
EPI_ISL_479875
EPI_ISL_449153
EPI_ISL_426055
EPI_ISL_443734
EPI_ISL_415656
EPI_ISL_440413
EPI_ISL_438291
EPI_ISL_442607
EPI_ISL_459421
EPI_ISL_470182
EPI_ISL_489075
EPI_ISL_457863
EPI_ISL_522104
EPI_ISL_474370
EPI_ISL_515817
EPI_ISL_473676
EPI_ISL_514233
EPI_ISL_466120
EPI_ISL_422081
EPI_ISL_478851
EPI_ISL_498135
EPI_ISL_509823
EPI_ISL_509855
EPI_ISL_440588
EPI_ISL_474608
EPI_ISL_535031
EPI_ISL_524788
EPI_ISL_493711
EPI_ISL_479567
EPI_ISL_439974
EPI_ISL_422216
EPI_ISL_461733
EPI_ISL_461735
EPI_ISL_473818
EPI_ISL_534234
EPI_ISL_449022
EPI_ISL_477188
EPI_ISL_467521
EPI_ISL_447494
EPI_ISL_429518
EPI_ISL_428234
EPI_ISL_439237
EPI_ISL_439293
EPI_ISL_453177
EPI_ISL_461725
EPI_ISL_461727
EPI_ISL_461728
EPI_ISL_465869
EPI_ISL_428786
EPI_ISL_435500
EPI_ISL_475649
EPI_ISL_510554
EPI_ISL_445389
EPI_ISL_529066
EPI_ISL_499624
EPI_ISL_513706
EPI_ISL_478814
EPI_ISL_458220
EPI_ISL_465549
EPI_ISL_520570
EPI_ISL_450442
EPI_ISL_508710
EPI_ISL_478954
EPI_ISL_446587
EPI_ISL_461684
EPI_ISL_500240
EPI_ISL_422528
EPI_ISL_438021
EPI_ISL_442812
EPI_ISL_482617
EPI_ISL_478404
EPI_ISL_420258
EPI_ISL_428997
EPI_ISL_448822
EPI_ISL_454574
EPI_ISL_532243
EPI_ISL_486098
EPI_ISL_416675
EPI_ISL_469369
EPI_ISL_526500
EPI_ISL_534703
EPI_ISL_474583
EPI_ISL_500286
EPI_ISL_438796
EPI_ISL_461482
EPI_ISL_488902
EPI_ISL_526016
EPI_ISL_458311
EPI_ISL_458477
EPI_ISL_520101
EPI_ISL_522822
EPI_ISL_529185
EPI_ISL_532843
EPI_ISL_453715
EPI_ISL_440636
EPI_ISL_443747
EPI_ISL_491605
EPI_ISL_508079
EPI_ISL_482047
EPI_ISL_415606
EPI_ISL_514419
EPI_ISL_426745
EPI_ISL_517232
EPI_ISL_500043
EPI_ISL_462316
EPI_ISL_436957
EPI_ISL_504207
EPI_ISL_448210
EPI_ISL_432523
EPI_ISL_443189
EPI_ISL_432075
EPI_ISL_518266
EPI_ISL_482445
EPI_ISL_469304
EPI_ISL_518582
EPI_ISL_532121
EPI_ISL_508766
EPI_ISL_479310
EPI_ISL_516786
EPI_ISL_507133
EPI_ISL_424109
EPI_ISL_463658
EPI_ISL_518200
EPI_ISL_415459
EPI_ISL_513222
EPI_ISL_434277
EPI_ISL_481650
EPI_ISL_436951
EPI_ISL_466185
EPI_ISL_486670
EPI_ISL_488581
EPI_ISL_528996
EPI_ISL_494062
EPI_ISL_472902
EPI_ISL_491978
EPI_ISL_508309
EPI_ISL_429320
EPI_ISL_497969
EPI_ISL_417067
EPI_ISL_453238
EPI_ISL_478152
EPI_ISL_497410
EPI_ISL_440436
EPI_ISL_524030
EPI_ISL_508620
EPI_ISL_499527
EPI_ISL_485033
EPI_ISL_465252
EPI_ISL_421620
EPI_ISL_509416
EPI_ISL_472194
EPI_ISL_429884
EPI_ISL_483294
EPI_ISL_517936
EPI_ISL_414009
EPI_ISL_493087
EPI_ISL_470558
EPI_ISL_483106
EPI_ISL_459685
EPI_ISL_455395
EPI_ISL_536180
EPI_ISL_533364
EPI_ISL_464636
EPI_ISL_523624
EPI_ISL_532577
EPI_ISL_514878
EPI_ISL_495788
EPI_ISL_448282
EPI_ISL_461738
EPI_ISL_519320
EPI_ISL_464223
EPI_ISL_510794
EPI_ISL_509433
EPI_ISL_535339
EPI_ISL_478710
EPI_ISL_439511
EPI_ISL_489574
EPI_ISL_523456
EPI_ISL_445412
EPI_ISL_492546
EPI_ISL_465362
EPI_ISL_500440
EPI_ISL_446212
EPI_ISL_438443
EPI_ISL_476891
EPI_ISL_422492
EPI_ISL_450398
EPI_ISL_470373
EPI_ISL_430095
EPI_ISL_452654
EPI_ISL_436600
EPI_ISL_489787
EPI_ISL_438944
EPI_ISL_492029
EPI_ISL_524543
EPI_ISL_464716
EPI_ISL_468061
EPI_ISL_522251
EPI_ISL_453886
EPI_ISL_512827
EPI_ISL_488763
EPI_ISL_492544
EPI_ISL_492186
EPI_ISL_492956
EPI_ISL_492482
EPI_ISL_465889
EPI_ISL_523797
EPI_ISL_478451
EPI_ISL_436725
EPI_ISL_460891
EPI_ISL_460949
EPI_ISL_523133
EPI_ISL_530219
EPI_ISL_465699
EPI_ISL_490715
EPI_ISL_439717
EPI_ISL_445637
EPI_ISL_440782
EPI_ISL_455663
EPI_ISL_509692
EPI_ISL_509693
EPI_ISL_509694
EPI_ISL_448517
EPI_ISL_458062
EPI_ISL_519111
EPI_ISL_466015
EPI_ISL_517785
EPI_ISL_532380
EPI_ISL_496638
EPI_ISL_444791
EPI_ISL_482885
EPI_ISL_460193
EPI_ISL_494179
EPI_ISL_533218
EPI_ISL_533185
EPI_ISL_516811
EPI_ISL_413550
EPI_ISL_520433
EPI_ISL_518765
EPI_ISL_423894
EPI_ISL_517594
EPI_ISL_435522
EPI_ISL_455722
EPI_ISL_511113
EPI_ISL_511616
EPI_ISL_518612
EPI_ISL_518682
EPI_ISL_445110
EPI_ISL_495534
EPI_ISL_474440
EPI_ISL_476460
EPI_ISL_468991
EPI_ISL_479399
EPI_ISL_510366
EPI_ISL_515018
EPI_ISL_525030
EPI_ISL_511623
EPI_ISL_420765
EPI_ISL_455137
EPI_ISL_420688
EPI_ISL_475593
EPI_ISL_490250
EPI_ISL_475572
EPI_ISL_438213
EPI_ISL_453426
EPI_ISL_438827
EPI_ISL_513765
EPI_ISL_481235
EPI_ISL_453510
EPI_ISL_451035
EPI_ISL_430623
EPI_ISL_517547
EPI_ISL_438916
EPI_ISL_448198
EPI_ISL_449240
EPI_ISL_449252
EPI_ISL_420217
EPI_ISL_437993
EPI_ISL_457944
EPI_ISL_470852
EPI_ISL_442693
EPI_ISL_526035
EPI_ISL_485223
EPI_ISL_525133
EPI_ISL_479249
EPI_ISL_484027
EPI_ISL_493206
EPI_ISL_510394
EPI_ISL_492055
EPI_ISL_450765
EPI_ISL_507792
EPI_ISL_496608
EPI_ISL_496227
EPI_ISL_476791
EPI_ISL_520604
EPI_ISL_485921
EPI_ISL_509364
EPI_ISL_475847
EPI_ISL_425735
EPI_ISL_433554
EPI_ISL_438829
EPI_ISL_484563
EPI_ISL_490662
EPI_ISL_430056
EPI_ISL_481511
EPI_ISL_496557
EPI_ISL_521472
EPI_ISL_521478
EPI_ISL_521560
EPI_ISL_521574
EPI_ISL_521582
EPI_ISL_521672
EPI_ISL_521688
EPI_ISL_521704
EPI_ISL_521741
EPI_ISL_520206
EPI_ISL_521330
EPI_ISL_518987
EPI_ISL_519322
EPI_ISL_523107
EPI_ISL_448932
EPI_ISL_521226
EPI_ISL_498269
EPI_ISL_535266
EPI_ISL_482050
EPI_ISL_447200
EPI_ISL_455026
EPI_ISL_482611
EPI_ISL_423211
EPI_ISL_438260
EPI_ISL_454426
EPI_ISL_497716
EPI_ISL_515629
EPI_ISL_480113
EPI_ISL_499888
EPI_ISL_487590
EPI_ISL_519724
EPI_ISL_532712
EPI_ISL_467237
EPI_ISL_495335
EPI_ISL_515162
EPI_ISL_444422
EPI_ISL_442114
EPI_ISL_498537
EPI_ISL_532649
EPI_ISL_532378
EPI_ISL_531776
EPI_ISL_529260
EPI_ISL_498601
EPI_ISL_480301
EPI_ISL_477987
EPI_ISL_455420
EPI_ISL_493768
EPI_ISL_417156
EPI_ISL_434192
EPI_ISL_462255
EPI_ISL_416517
EPI_ISL_458605
EPI_ISL_512833
EPI_ISL_459222
EPI_ISL_446919
EPI_ISL_474311
EPI_ISL_443319
EPI_ISL_532652
EPI_ISL_493923
EPI_ISL_441882
EPI_ISL_457127
EPI_ISL_457134
EPI_ISL_457155
EPI_ISL_457178
EPI_ISL_457792
EPI_ISL_461793
EPI_ISL_462004
EPI_ISL_475333
EPI_ISL_473850
EPI_ISL_420952
EPI_ISL_442015
EPI_ISL_427493
EPI_ISL_484115
EPI_ISL_512068
EPI_ISL_490257
EPI_ISL_523280
EPI_ISL_455109
EPI_ISL_469063
EPI_ISL_529598
EPI_ISL_535276
EPI_ISL_478333
EPI_ISL_443795
EPI_ISL_439872
EPI_ISL_492928
EPI_ISL_417183
EPI_ISL_460117
EPI_ISL_464850
EPI_ISL_422047
EPI_ISL_524759
EPI_ISL_470765
EPI_ISL_419831
EPI_ISL_465320
EPI_ISL_432011
EPI_ISL_507257
EPI_ISL_482962
EPI_ISL_492722
EPI_ISL_459305
EPI_ISL_474326
EPI_ISL_508689
EPI_ISL_497669
EPI_ISL_417806
EPI_ISL_470515
EPI_ISL_486070
EPI_ISL_461871
EPI_ISL_434919
EPI_ISL_515849
EPI_ISL_459874
EPI_ISL_472411
EPI_ISL_431093
EPI_ISL_490637
EPI_ISL_492236
EPI_ISL_526846
EPI_ISL_416467
EPI_ISL_507049
EPI_ISL_473749
EPI_ISL_417709
EPI_ISL_491644
EPI_ISL_491504
EPI_ISL_484679
EPI_ISL_519836
EPI_ISL_519274
EPI_ISL_479620
EPI_ISL_483496
EPI_ISL_422623
EPI_ISL_491195
EPI_ISL_509889
EPI_ISL_523248
EPI_ISL_523249
EPI_ISL_523260
EPI_ISL_523263
EPI_ISL_488389
EPI_ISL_457645
EPI_ISL_475442
EPI_ISL_446638
EPI_ISL_466088
EPI_ISL_473803
EPI_ISL_456807
EPI_ISL_515139
EPI_ISL_508768
EPI_ISL_455471
EPI_ISL_455476
EPI_ISL_510338
EPI_ISL_461999
EPI_ISL_423472
EPI_ISL_529616
EPI_ISL_488599
EPI_ISL_520673
EPI_ISL_472578
EPI_ISL_489977
EPI_ISL_484293
EPI_ISL_443810
EPI_ISL_430900
EPI_ISL_448472
EPI_ISL_526029
EPI_ISL_455634
EPI_ISL_447407
EPI_ISL_519829
EPI_ISL_427631
EPI_ISL_475820
EPI_ISL_484637
EPI_ISL_528828
EPI_ISL_496932
EPI_ISL_481728
EPI_ISL_419311
EPI_ISL_458372
EPI_ISL_494499
EPI_ISL_417796
EPI_ISL_496091
EPI_ISL_497191
EPI_ISL_440191
EPI_ISL_491662
EPI_ISL_491663
EPI_ISL_466143
EPI_ISL_448749
EPI_ISL_498631
EPI_ISL_456909
EPI_ISL_530281
EPI_ISL_419812
EPI_ISL_489805
EPI_ISL_445656
EPI_ISL_445676
EPI_ISL_459106
EPI_ISL_441727
EPI_ISL_458801
EPI_ISL_445157
EPI_ISL_433134
EPI_ISL_495317
EPI_ISL_534803
EPI_ISL_490465
EPI_ISL_429733
EPI_ISL_484460
EPI_ISL_484476
EPI_ISL_484478
EPI_ISL_493678
EPI_ISL_452693
EPI_ISL_508637
EPI_ISL_465063
EPI_ISL_436824
EPI_ISL_468589
EPI_ISL_441018
EPI_ISL_444114
EPI_ISL_494774
EPI_ISL_509295
EPI_ISL_517427
EPI_ISL_479710
EPI_ISL_486342
EPI_ISL_453520
EPI_ISL_429746
EPI_ISL_425216
EPI_ISL_424354
EPI_ISL_520853
EPI_ISL_526616
EPI_ISL_535586
EPI_ISL_423316
EPI_ISL_429666
EPI_ISL_495912
EPI_ISL_470048
EPI_ISL_482140
EPI_ISL_489269
EPI_ISL_435582
EPI_ISL_431781
EPI_ISL_448133
EPI_ISL_496976
EPI_ISL_531837
EPI_ISL_438098
EPI_ISL_432440
EPI_ISL_445610
EPI_ISL_499823
EPI_ISL_433388
EPI_ISL_433461
EPI_ISL_415707
EPI_ISL_429208
EPI_ISL_485251
EPI_ISL_469004
EPI_ISL_415651
EPI_ISL_516648
EPI_ISL_456507
EPI_ISL_535409
EPI_ISL_414637
EPI_ISL_453664
EPI_ISL_423477
EPI_ISL_474418
EPI_ISL_455614
EPI_ISL_458285
EPI_ISL_526364
EPI_ISL_467111
EPI_ISL_446535
EPI_ISL_493099
EPI_ISL_517223
EPI_ISL_521629
EPI_ISL_431939
EPI_ISL_450654
EPI_ISL_454614
EPI_ISL_507709
EPI_ISL_419753
EPI_ISL_437496
EPI_ISL_443181
EPI_ISL_512935
EPI_ISL_523047
EPI_ISL_449962
EPI_ISL_448905
EPI_ISL_478950
EPI_ISL_482076
EPI_ISL_482103
EPI_ISL_526920
EPI_ISL_466961
EPI_ISL_449809
EPI_ISL_520417
EPI_ISL_440447
EPI_ISL_432083
EPI_ISL_439792
EPI_ISL_536378
EPI_ISL_466399
EPI_ISL_419995
EPI_ISL_440032
EPI_ISL_474167
EPI_ISL_427412
EPI_ISL_477291
EPI_ISL_417552
EPI_ISL_473513
EPI_ISL_443231
EPI_ISL_514942
EPI_ISL_508015
EPI_ISL_448509
EPI_ISL_499849
EPI_ISL_475001
EPI_ISL_475024
EPI_ISL_483665
EPI_ISL_421518
EPI_ISL_518186
EPI_ISL_474620
EPI_ISL_447262
EPI_ISL_445921
EPI_ISL_453368
EPI_ISL_483712
EPI_ISL_483713
EPI_ISL_460608
EPI_ISL_522016
EPI_ISL_480338
EPI_ISL_480346
EPI_ISL_526270
EPI_ISL_526271
EPI_ISL_530025
EPI_ISL_435469
EPI_ISL_437649
EPI_ISL_473209
EPI_ISL_477673
EPI_ISL_482161
EPI_ISL_480999
EPI_ISL_523687
EPI_ISL_489363
EPI_ISL_442590
EPI_ISL_438216
EPI_ISL_433467
EPI_ISL_417095
EPI_ISL_496529
EPI_ISL_452668
EPI_ISL_475160
EPI_ISL_508334
EPI_ISL_464990
EPI_ISL_512095
EPI_ISL_521820
EPI_ISL_523974
EPI_ISL_461622
EPI_ISL_473557
EPI_ISL_480850
EPI_ISL_417805
EPI_ISL_417742
EPI_ISL_417685
EPI_ISL_417562
EPI_ISL_424368
EPI_ISL_424404
EPI_ISL_425583
EPI_ISL_442298
EPI_ISL_515666
EPI_ISL_452519
EPI_ISL_427563
EPI_ISL_526831
EPI_ISL_472941
EPI_ISL_487432
EPI_ISL_476200
EPI_ISL_488073
EPI_ISL_500710
EPI_ISL_429726
EPI_ISL_445575
EPI_ISL_446882
EPI_ISL_497226
EPI_ISL_463100
EPI_ISL_463430
EPI_ISL_450576
EPI_ISL_499463
EPI_ISL_473744
EPI_ISL_448309
EPI_ISL_426568
EPI_ISL_497160
EPI_ISL_479479
EPI_ISL_433748
EPI_ISL_450846
EPI_ISL_486353
EPI_ISL_466872
EPI_ISL_450649
EPI_ISL_454279
EPI_ISL_455935
EPI_ISL_461542
EPI_ISL_422719
EPI_ISL_461179
EPI_ISL_521613
EPI_ISL_419970
EPI_ISL_448205
EPI_ISL_449211
EPI_ISL_453084
EPI_ISL_453085
EPI_ISL_473585
EPI_ISL_418365
EPI_ISL_524362
EPI_ISL_424238
EPI_ISL_461621
EPI_ISL_494344
EPI_ISL_448450
EPI_ISL_483059
EPI_ISL_484914
EPI_ISL_458357
EPI_ISL_460230
EPI_ISL_458999
EPI_ISL_440023
EPI_ISL_447000
EPI_ISL_442053
EPI_ISL_444255
EPI_ISL_476109
EPI_ISL_497423
EPI_ISL_442779
EPI_ISL_420103
EPI_ISL_520626
EPI_ISL_450524
EPI_ISL_443423
EPI_ISL_468657
EPI_ISL_461992
EPI_ISL_496057
EPI_ISL_494696
EPI_ISL_492663
EPI_ISL_429344
EPI_ISL_421792
EPI_ISL_496701
EPI_ISL_472813
EPI_ISL_475051
EPI_ISL_423245
EPI_ISL_429012
EPI_ISL_467109
EPI_ISL_473063
EPI_ISL_517987
EPI_ISL_459540
EPI_ISL_418278
EPI_ISL_456063
EPI_ISL_446240
EPI_ISL_493918
EPI_ISL_427773
EPI_ISL_465531
EPI_ISL_450559
EPI_ISL_478028
EPI_ISL_490219
EPI_ISL_452815
EPI_ISL_496375
EPI_ISL_459007
EPI_ISL_437913
EPI_ISL_511503
EPI_ISL_516587
EPI_ISL_535137
EPI_ISL_512418
EPI_ISL_463332
EPI_ISL_511878
EPI_ISL_430539
EPI_ISL_523011
EPI_ISL_433327
EPI_ISL_511705
EPI_ISL_534877
EPI_ISL_493920
EPI_ISL_491532
EPI_ISL_471724
EPI_ISL_471207
EPI_ISL_472779
EPI_ISL_457260
EPI_ISL_473644
EPI_ISL_533308
EPI_ISL_431934
EPI_ISL_479161
EPI_ISL_464169
EPI_ISL_448842
EPI_ISL_484347
EPI_ISL_487630
EPI_ISL_453080
EPI_ISL_529344
EPI_ISL_529350
EPI_ISL_446110
EPI_ISL_436743
EPI_ISL_510410
EPI_ISL_496955
EPI_ISL_463522
EPI_ISL_445949
EPI_ISL_467482
EPI_ISL_534740
EPI_ISL_514503
EPI_ISL_437481
EPI_ISL_443166
EPI_ISL_507208
EPI_ISL_524074
EPI_ISL_524297
EPI_ISL_524311
EPI_ISL_454160
EPI_ISL_509159
EPI_ISL_472991
EPI_ISL_497661
EPI_ISL_482208
EPI_ISL_473257
EPI_ISL_495816
EPI_ISL_452395
EPI_ISL_449920
EPI_ISL_458876
EPI_ISL_495576
EPI_ISL_524080
EPI_ISL_455571
EPI_ISL_451805
EPI_ISL_441229
EPI_ISL_484821
EPI_ISL_517416
EPI_ISL_433100
EPI_ISL_446556
EPI_ISL_514641
EPI_ISL_439173
EPI_ISL_507276
EPI_ISL_441392
EPI_ISL_459966
EPI_ISL_493335
EPI_ISL_491316
EPI_ISL_491346
EPI_ISL_467805
EPI_ISL_526002
EPI_ISL_465149
EPI_ISL_515740
EPI_ISL_516931
EPI_ISL_482643
EPI_ISL_489423
EPI_ISL_458038
EPI_ISL_498061
EPI_ISL_446677
EPI_ISL_423359
EPI_ISL_478418
EPI_ISL_478434
EPI_ISL_432179
EPI_ISL_512230
EPI_ISL_481967
EPI_ISL_514510
EPI_ISL_454237
EPI_ISL_518184
EPI_ISL_464168
EPI_ISL_464654
EPI_ISL_471158
EPI_ISL_467073
EPI_ISL_498528
EPI_ISL_434991
EPI_ISL_437221
EPI_ISL_460967
EPI_ISL_441366
EPI_ISL_494598
EPI_ISL_526771
EPI_ISL_522505
EPI_ISL_513831
EPI_ISL_441197
EPI_ISL_492120
EPI_ISL_514805
EPI_ISL_487938
EPI_ISL_507615
EPI_ISL_470585
EPI_ISL_470595
EPI_ISL_470655
EPI_ISL_485293
EPI_ISL_438995
EPI_ISL_474191
EPI_ISL_434670
EPI_ISL_450820
EPI_ISL_446887
EPI_ISL_453557
EPI_ISL_436313
EPI_ISL_466507
EPI_ISL_493937
EPI_ISL_423380
EPI_ISL_509486
EPI_ISL_444380
EPI_ISL_476513
EPI_ISL_496103
EPI_ISL_467461
EPI_ISL_519309
EPI_ISL_469652
EPI_ISL_523539
EPI_ISL_423663
EPI_ISL_508728
EPI_ISL_529951
EPI_ISL_511727
EPI_ISL_479420
EPI_ISL_449102
EPI_ISL_420650
EPI_ISL_519996
EPI_ISL_462222
EPI_ISL_439655
EPI_ISL_472202
EPI_ISL_457962
EPI_ISL_500142
EPI_ISL_473405
EPI_ISL_501231
EPI_ISL_466161
EPI_ISL_493452
EPI_ISL_438726
EPI_ISL_461553
EPI_ISL_453842
EPI_ISL_532178
EPI_ISL_486505
EPI_ISL_426448
EPI_ISL_515392
EPI_ISL_460731
EPI_ISL_531941
EPI_ISL_496726
EPI_ISL_463131
EPI_ISL_450004
EPI_ISL_468715
EPI_ISL_522396
EPI_ISL_498056
EPI_ISL_488778
EPI_ISL_494148
EPI_ISL_449445
EPI_ISL_488396
EPI_ISL_455792
EPI_ISL_429689
EPI_ISL_491052
EPI_ISL_526088
EPI_ISL_519711
EPI_ISL_512763
EPI_ISL_456783
EPI_ISL_461954
EPI_ISL_493891
EPI_ISL_495527
EPI_ISL_536492
EPI_ISL_510534
EPI_ISL_432568
EPI_ISL_491250
EPI_ISL_508922
EPI_ISL_499785
EPI_ISL_418674
EPI_ISL_529305
EPI_ISL_435404
EPI_ISL_452772
EPI_ISL_421704
EPI_ISL_535510
EPI_ISL_525872
EPI_ISL_528237
EPI_ISL_418876
EPI_ISL_500013
EPI_ISL_430606
EPI_ISL_437105
EPI_ISL_451100
EPI_ISL_499708
EPI_ISL_430168
EPI_ISL_484299
EPI_ISL_472586
EPI_ISL_474958
EPI_ISL_464000
EPI_ISL_515416
EPI_ISL_442418
EPI_ISL_442432
EPI_ISL_448880
EPI_ISL_453771
EPI_ISL_474932
EPI_ISL_483876
EPI_ISL_439728
EPI_ISL_474966
EPI_ISL_474972
EPI_ISL_474967
EPI_ISL_446841
EPI_ISL_517625
EPI_ISL_443696
EPI_ISL_459706
EPI_ISL_498074
EPI_ISL_471741
EPI_ISL_417526
EPI_ISL_451654
EPI_ISL_429745
EPI_ISL_421953
EPI_ISL_528078
EPI_ISL_460582
EPI_ISL_521607
EPI_ISL_451700
EPI_ISL_484875
EPI_ISL_510180
EPI_ISL_490486
EPI_ISL_510058
EPI_ISL_510980
EPI_ISL_494469
EPI_ISL_487210
EPI_ISL_512837
EPI_ISL_509120
EPI_ISL_441258
EPI_ISL_478379
EPI_ISL_526625
EPI_ISL_521054
EPI_ISL_459548
EPI_ISL_529180
EPI_ISL_406036
EPI_ISL_476930
EPI_ISL_526632
EPI_ISL_466009
EPI_ISL_520513
EPI_ISL_490421
EPI_ISL_500532
EPI_ISL_480671
EPI_ISL_527881
EPI_ISL_529201
EPI_ISL_470295
EPI_ISL_453096
EPI_ISL_428483
EPI_ISL_436239
EPI_ISL_457501
EPI_ISL_510841
EPI_ISL_415918
EPI_ISL_499382
EPI_ISL_481744
EPI_ISL_422303
EPI_ISL_488012
EPI_ISL_415505
EPI_ISL_521968
EPI_ISL_448604
EPI_ISL_433860
EPI_ISL_470556
EPI_ISL_510271
EPI_ISL_441919
EPI_ISL_512910
EPI_ISL_466119
EPI_ISL_472526
EPI_ISL_453953
EPI_ISL_508302
EPI_ISL_516517
EPI_ISL_493984
EPI_ISL_520168
EPI_ISL_478832
EPI_ISL_488529
EPI_ISL_459663
EPI_ISL_491998
EPI_ISL_492001
EPI_ISL_526868
EPI_ISL_415131
EPI_ISL_453083
EPI_ISL_418127
EPI_ISL_450558
EPI_ISL_480905
EPI_ISL_419576
EPI_ISL_490850
EPI_ISL_437110
EPI_ISL_475406
EPI_ISL_470275
EPI_ISL_471896
EPI_ISL_452399
EPI_ISL_434509
EPI_ISL_494685
EPI_ISL_529330
EPI_ISL_424951
EPI_ISL_500782
EPI_ISL_512734
EPI_ISL_459641
EPI_ISL_510255
EPI_ISL_519372
EPI_ISL_525609
EPI_ISL_528534
EPI_ISL_452626
EPI_ISL_524672
EPI_ISL_467294
EPI_ISL_440094
EPI_ISL_445872
EPI_ISL_488783
EPI_ISL_452463
EPI_ISL_434483
EPI_ISL_455339
EPI_ISL_529657
EPI_ISL_529660
EPI_ISL_457126
EPI_ISL_420686
EPI_ISL_475428
EPI_ISL_521513
EPI_ISL_433296
EPI_ISL_508850
EPI_ISL_451159
EPI_ISL_440863
EPI_ISL_446261
EPI_ISL_440541
EPI_ISL_459580
EPI_ISL_459709
EPI_ISL_441780
EPI_ISL_472843
EPI_ISL_512556
EPI_ISL_485888
EPI_ISL_450026
EPI_ISL_424219
EPI_ISL_421257
EPI_ISL_430295
EPI_ISL_534787
EPI_ISL_466856
EPI_ISL_472791
EPI_ISL_533145
EPI_ISL_533009
EPI_ISL_533194
EPI_ISL_532581
EPI_ISL_513461
EPI_ISL_518855
EPI_ISL_442531
EPI_ISL_470462
EPI_ISL_530176
EPI_ISL_467600
EPI_ISL_500066
EPI_ISL_434202
EPI_ISL_535224
EPI_ISL_520985
EPI_ISL_467227
EPI_ISL_419909
EPI_ISL_422919
EPI_ISL_519281
EPI_ISL_479787
EPI_ISL_443935
EPI_ISL_463615
EPI_ISL_416689
EPI_ISL_449486
EPI_ISL_433368
EPI_ISL_442946
EPI_ISL_442481
EPI_ISL_451761
EPI_ISL_459903
EPI_ISL_518742
EPI_ISL_444726
EPI_ISL_444751
EPI_ISL_434734
EPI_ISL_465168
EPI_ISL_465863
EPI_ISL_435513
EPI_ISL_468379
EPI_ISL_419500
EPI_ISL_458917
EPI_ISL_458749
EPI_ISL_458894
EPI_ISL_473590
EPI_ISL_473725
EPI_ISL_484612
EPI_ISL_517942
EPI_ISL_531736
EPI_ISL_423395
EPI_ISL_458175
EPI_ISL_526798
EPI_ISL_495381
EPI_ISL_525158
EPI_ISL_437746
EPI_ISL_483472
EPI_ISL_446293
EPI_ISL_466924
EPI_ISL_448748
EPI_ISL_460349
EPI_ISL_527038
EPI_ISL_452361
EPI_ISL_473455
EPI_ISL_524666
EPI_ISL_451150
EPI_ISL_454138
EPI_ISL_414619
EPI_ISL_518350
EPI_ISL_458226
EPI_ISL_470417
EPI_ISL_462390
EPI_ISL_424106
EPI_ISL_445817
EPI_ISL_514404
EPI_ISL_473657
EPI_ISL_482133
EPI_ISL_475850
EPI_ISL_525265
EPI_ISL_446137
EPI_ISL_521705
EPI_ISL_494294
EPI_ISL_523750
EPI_ISL_528816
EPI_ISL_518329
EPI_ISL_478878
EPI_ISL_493113
EPI_ISL_443313
EPI_ISL_457870
EPI_ISL_510340
EPI_ISL_428765
EPI_ISL_516816
EPI_ISL_447678
EPI_ISL_497488
EPI_ISL_497526
EPI_ISL_419684
EPI_ISL_517186
EPI_ISL_422951
EPI_ISL_513786
EPI_ISL_483060
EPI_ISL_475483
EPI_ISL_420960
EPI_ISL_423088
EPI_ISL_432254
EPI_ISL_438009
EPI_ISL_484833
EPI_ISL_484897
EPI_ISL_489531
EPI_ISL_421283
EPI_ISL_483000
EPI_ISL_452659
EPI_ISL_437376
EPI_ISL_510081
EPI_ISL_510085
EPI_ISL_510086
EPI_ISL_510087
EPI_ISL_510088
EPI_ISL_510089
EPI_ISL_510090
EPI_ISL_510091
EPI_ISL_510092
EPI_ISL_510093
EPI_ISL_510094
EPI_ISL_510095
EPI_ISL_510096
EPI_ISL_510097
EPI_ISL_510098
EPI_ISL_510099
EPI_ISL_510100
EPI_ISL_510101
EPI_ISL_523824
EPI_ISL_523826
EPI_ISL_523827
EPI_ISL_523828
EPI_ISL_523829
EPI_ISL_523830
EPI_ISL_523831
EPI_ISL_523834
EPI_ISL_523835
EPI_ISL_523836
EPI_ISL_523837
EPI_ISL_526957
EPI_ISL_474670
EPI_ISL_417218
EPI_ISL_421622
EPI_ISL_527731
EPI_ISL_440819
EPI_ISL_435621
EPI_ISL_486198
EPI_ISL_474170
EPI_ISL_416588
EPI_ISL_433042
EPI_ISL_473064
EPI_ISL_465755
EPI_ISL_446190
EPI_ISL_425393
EPI_ISL_483968
EPI_ISL_452179
EPI_ISL_524886
EPI_ISL_433972
EPI_ISL_438252
EPI_ISL_463146
EPI_ISL_462342
EPI_ISL_420705
EPI_ISL_515904
EPI_ISL_486081
EPI_ISL_465567
EPI_ISL_482067
EPI_ISL_532604
EPI_ISL_532554
EPI_ISL_531975
EPI_ISL_445326
EPI_ISL_445591
EPI_ISL_472947
EPI_ISL_524302
EPI_ISL_500479
EPI_ISL_485157
EPI_ISL_429491
EPI_ISL_466960
EPI_ISL_511538
EPI_ISL_507845
EPI_ISL_462683
EPI_ISL_463897
EPI_ISL_470062
EPI_ISL_466375
EPI_ISL_425991
EPI_ISL_496614
EPI_ISL_432981
EPI_ISL_509350
EPI_ISL_529307
EPI_ISL_499875
EPI_ISL_479530
EPI_ISL_522022
EPI_ISL_472752
EPI_ISL_494658
EPI_ISL_473337
EPI_ISL_449101
EPI_ISL_469502
EPI_ISL_462847
EPI_ISL_497301
EPI_ISL_439672
EPI_ISL_472385
EPI_ISL_532435
EPI_ISL_471809
EPI_ISL_473132
EPI_ISL_479264
EPI_ISL_519448
EPI_ISL_511901
EPI_ISL_491715
EPI_ISL_448000
EPI_ISL_457140
EPI_ISL_497567
EPI_ISL_518455
EPI_ISL_421721
EPI_ISL_474466
EPI_ISL_532143
EPI_ISL_532164
EPI_ISL_532188
EPI_ISL_500668
EPI_ISL_455716
EPI_ISL_491569
EPI_ISL_490040
EPI_ISL_526835
EPI_ISL_426473
EPI_ISL_512655
EPI_ISL_535611
EPI_ISL_511907
EPI_ISL_433941
EPI_ISL_425397
EPI_ISL_506041
EPI_ISL_494120
EPI_ISL_439935
EPI_ISL_458507
EPI_ISL_507842
EPI_ISL_529349
EPI_ISL_475349
EPI_ISL_479499
EPI_ISL_479519
EPI_ISL_471422
EPI_ISL_491712
EPI_ISL_465492
EPI_ISL_469807
EPI_ISL_436271
EPI_ISL_521703
EPI_ISL_435527
EPI_ISL_519952
EPI_ISL_534318
EPI_ISL_426876
EPI_ISL_408512
EPI_ISL_463113
EPI_ISL_484003
EPI_ISL_456189
EPI_ISL_482409
EPI_ISL_458160
EPI_ISL_458192
EPI_ISL_458199
EPI_ISL_489900
EPI_ISL_509289
EPI_ISL_510675
EPI_ISL_480995
EPI_ISL_476487
EPI_ISL_492087
EPI_ISL_417676
EPI_ISL_498793
EPI_ISL_500109
EPI_ISL_461001
EPI_ISL_466380
EPI_ISL_422967
EPI_ISL_456611
EPI_ISL_421431
EPI_ISL_523484
EPI_ISL_423827
EPI_ISL_454861
EPI_ISL_516766
EPI_ISL_536783
EPI_ISL_420177
EPI_ISL_448761
EPI_ISL_535734
EPI_ISL_444467
EPI_ISL_447408
EPI_ISL_447361
EPI_ISL_447301
EPI_ISL_447295
EPI_ISL_447293
EPI_ISL_447285
EPI_ISL_514618
EPI_ISL_529088
EPI_ISL_535904
EPI_ISL_452645
EPI_ISL_470609
EPI_ISL_449129
EPI_ISL_436131
EPI_ISL_498085
EPI_ISL_467950
EPI_ISL_427129
EPI_ISL_440108
EPI_ISL_510448
EPI_ISL_489221
EPI_ISL_423507
EPI_ISL_517926
EPI_ISL_492056
EPI_ISL_417690
EPI_ISL_493845
EPI_ISL_493876
EPI_ISL_479185
EPI_ISL_453683
EPI_ISL_525078
EPI_ISL_534711
EPI_ISL_497320
EPI_ISL_486090
EPI_ISL_437567
EPI_ISL_433086
EPI_ISL_442408
EPI_ISL_422334
EPI_ISL_455141
EPI_ISL_455145
EPI_ISL_423836
EPI_ISL_423196
EPI_ISL_534535
EPI_ISL_469556
EPI_ISL_452564
EPI_ISL_493666
EPI_ISL_452236
EPI_ISL_528334
EPI_ISL_426732
EPI_ISL_512718
EPI_ISL_490343
EPI_ISL_458924
EPI_ISL_529966
EPI_ISL_520984
EPI_ISL_529495
EPI_ISL_514162
EPI_ISL_448444
EPI_ISL_446703
EPI_ISL_446884
EPI_ISL_473534
EPI_ISL_526497
EPI_ISL_458318
EPI_ISL_480903
EPI_ISL_423432
EPI_ISL_477676
EPI_ISL_466810
EPI_ISL_466819
EPI_ISL_473658
EPI_ISL_439894
EPI_ISL_438247
EPI_ISL_517001
EPI_ISL_517222
EPI_ISL_517449
EPI_ISL_437638
EPI_ISL_451783
EPI_ISL_478077
EPI_ISL_469767
EPI_ISL_494716
EPI_ISL_497513
EPI_ISL_434148
EPI_ISL_535143
EPI_ISL_497044
EPI_ISL_519283
EPI_ISL_525838
EPI_ISL_474248
EPI_ISL_448890
EPI_ISL_485987
EPI_ISL_419994
EPI_ISL_460631
EPI_ISL_509751
EPI_ISL_519202
EPI_ISL_460064
EPI_ISL_529843
EPI_ISL_507878
EPI_ISL_496952
EPI_ISL_485305
EPI_ISL_497995
EPI_ISL_511374
EPI_ISL_510609
EPI_ISL_484081
EPI_ISL_507582
EPI_ISL_527980
EPI_ISL_464218
EPI_ISL_500866
EPI_ISL_455730
EPI_ISL_478550
EPI_ISL_414428
EPI_ISL_458455
EPI_ISL_467812
EPI_ISL_507213
EPI_ISL_444347
EPI_ISL_520196
EPI_ISL_535812
EPI_ISL_453649
EPI_ISL_447040
EPI_ISL_512029
EPI_ISL_500815
EPI_ISL_468929
EPI_ISL_488847
EPI_ISL_481156
EPI_ISL_496720
EPI_ISL_474946
EPI_ISL_426915
EPI_ISL_524507
EPI_ISL_480876
EPI_ISL_462465
EPI_ISL_515680
EPI_ISL_463505
EPI_ISL_433449
EPI_ISL_439281
EPI_ISL_439283
EPI_ISL_489186
EPI_ISL_528258
EPI_ISL_423670
EPI_ISL_434597
EPI_ISL_511966
EPI_ISL_516427
EPI_ISL_507540
EPI_ISL_515720
EPI_ISL_480738
EPI_ISL_455001
EPI_ISL_435317
EPI_ISL_439697
EPI_ISL_496177
EPI_ISL_450597
EPI_ISL_481376
EPI_ISL_512416
EPI_ISL_515333
EPI_ISL_532179
EPI_ISL_429173
EPI_ISL_498654
EPI_ISL_455115
EPI_ISL_465366
EPI_ISL_422831
EPI_ISL_438370
EPI_ISL_532760
EPI_ISL_532592
EPI_ISL_418651
EPI_ISL_418661
EPI_ISL_418664
EPI_ISL_469411
EPI_ISL_475811
EPI_ISL_475869
EPI_ISL_455230
EPI_ISL_419950
EPI_ISL_516379
EPI_ISL_453621
EPI_ISL_535872
EPI_ISL_476749
EPI_ISL_491165
EPI_ISL_439067
EPI_ISL_516960
EPI_ISL_524752
EPI_ISL_533322
EPI_ISL_513784
EPI_ISL_529378
EPI_ISL_440211
EPI_ISL_494734
EPI_ISL_498053
EPI_ISL_515334
EPI_ISL_526847
EPI_ISL_468253
EPI_ISL_511010
EPI_ISL_418392
EPI_ISL_493487
EPI_ISL_522067
EPI_ISL_421242
EPI_ISL_421237
EPI_ISL_421247
EPI_ISL_421246
EPI_ISL_421240
EPI_ISL_421244
EPI_ISL_421249
EPI_ISL_452344
EPI_ISL_532605
EPI_ISL_440340
EPI_ISL_460819
EPI_ISL_495694
EPI_ISL_432972
EPI_ISL_436302
EPI_ISL_479316
EPI_ISL_456306
EPI_ISL_437349
EPI_ISL_495366
EPI_ISL_528536
EPI_ISL_483220
EPI_ISL_484301
EPI_ISL_497262
EPI_ISL_520745
EPI_ISL_432244
EPI_ISL_460567
EPI_ISL_449714
EPI_ISL_439009
EPI_ISL_529527
EPI_ISL_439102
EPI_ISL_508348
EPI_ISL_423047
EPI_ISL_413996
EPI_ISL_492488
EPI_ISL_492463
EPI_ISL_441689
EPI_ISL_475010
EPI_ISL_471980
EPI_ISL_456166
EPI_ISL_443256
EPI_ISL_513111
EPI_ISL_527011
EPI_ISL_507522
EPI_ISL_454724
EPI_ISL_525611
EPI_ISL_416997
EPI_ISL_519882
EPI_ISL_516550
EPI_ISL_439054
EPI_ISL_450022
EPI_ISL_461483
EPI_ISL_467037
EPI_ISL_491528
EPI_ISL_421297
EPI_ISL_528537
EPI_ISL_425252
EPI_ISL_483483
EPI_ISL_514202
EPI_ISL_442687
EPI_ISL_529195
EPI_ISL_423464
EPI_ISL_420480
EPI_ISL_475839
EPI_ISL_434886
EPI_ISL_433172
EPI_ISL_529067
EPI_ISL_460896
EPI_ISL_440978
EPI_ISL_525266
EPI_ISL_525473
EPI_ISL_441321
EPI_ISL_468724
EPI_ISL_484780
EPI_ISL_462682
EPI_ISL_453441
EPI_ISL_535054
EPI_ISL_443042
EPI_ISL_499760
EPI_ISL_484036
EPI_ISL_455123
EPI_ISL_460651
EPI_ISL_508385
EPI_ISL_488257
EPI_ISL_472383
EPI_ISL_467481
EPI_ISL_424544
EPI_ISL_464515
EPI_ISL_436910
EPI_ISL_488523
EPI_ISL_432663
EPI_ISL_495726
EPI_ISL_465368
EPI_ISL_464473
EPI_ISL_474408
EPI_ISL_432530
EPI_ISL_419495
EPI_ISL_486382
EPI_ISL_496170
EPI_ISL_462173
EPI_ISL_464024
EPI_ISL_482653
EPI_ISL_536395
EPI_ISL_456924
EPI_ISL_473739
EPI_ISL_461571
EPI_ISL_447680
EPI_ISL_445728
EPI_ISL_474656
EPI_ISL_472969
EPI_ISL_494037
EPI_ISL_424672
EPI_ISL_521141
EPI_ISL_474924
EPI_ISL_492114
EPI_ISL_491298
EPI_ISL_478086
EPI_ISL_484440
EPI_ISL_417351
EPI_ISL_513234
EPI_ISL_439334
EPI_ISL_526713
EPI_ISL_459906
EPI_ISL_421671
EPI_ISL_459923
EPI_ISL_520600
EPI_ISL_432142
EPI_ISL_461788
EPI_ISL_472152
EPI_ISL_488242
EPI_ISL_497801
EPI_ISL_501169
EPI_ISL_457064
EPI_ISL_499532
EPI_ISL_419231
EPI_ISL_417715
EPI_ISL_523541
EPI_ISL_523723
EPI_ISL_509304
EPI_ISL_459930
EPI_ISL_439146
EPI_ISL_524327
EPI_ISL_474706
EPI_ISL_421512
EPI_ISL_514354
EPI_ISL_441709
EPI_ISL_484292
EPI_ISL_438914
EPI_ISL_500905
EPI_ISL_454750
EPI_ISL_462340
EPI_ISL_507848
EPI_ISL_467411
EPI_ISL_441499
EPI_ISL_488819
EPI_ISL_518089
EPI_ISL_477801
EPI_ISL_521027
EPI_ISL_516683
EPI_ISL_418982
EPI_ISL_463698
EPI_ISL_489557
EPI_ISL_494355
EPI_ISL_535178
EPI_ISL_533060
EPI_ISL_448147
EPI_ISL_448149
EPI_ISL_532970
EPI_ISL_497572
EPI_ISL_480736
EPI_ISL_457231
EPI_ISL_473104
EPI_ISL_468811
EPI_ISL_457880
EPI_ISL_510790
EPI_ISL_520615
EPI_ISL_476364
EPI_ISL_452816
EPI_ISL_447576
EPI_ISL_498008
EPI_ISL_498570
EPI_ISL_520472
EPI_ISL_417071
EPI_ISL_495771
EPI_ISL_486172
EPI_ISL_423811
EPI_ISL_452529
EPI_ISL_479098
EPI_ISL_450662
EPI_ISL_454618
EPI_ISL_500057
EPI_ISL_435004
EPI_ISL_495213
EPI_ISL_426322
EPI_ISL_496840
EPI_ISL_461113
EPI_ISL_498561
EPI_ISL_475486
EPI_ISL_523873
EPI_ISL_424045
EPI_ISL_486362
EPI_ISL_423614
EPI_ISL_468677
EPI_ISL_525516
EPI_ISL_522752
EPI_ISL_483175
EPI_ISL_468721
EPI_ISL_456190
EPI_ISL_486291
EPI_ISL_517545
EPI_ISL_487902
EPI_ISL_535698
EPI_ISL_418881
EPI_ISL_522315
EPI_ISL_532276
EPI_ISL_524351
EPI_ISL_529440
EPI_ISL_520491
EPI_ISL_445829
EPI_ISL_423808
EPI_ISL_462056
EPI_ISL_474963
EPI_ISL_497263
EPI_ISL_422748
EPI_ISL_445792
EPI_ISL_450448
EPI_ISL_501202
EPI_ISL_477905
EPI_ISL_478005
EPI_ISL_449590
EPI_ISL_491407
EPI_ISL_441127
EPI_ISL_516262
EPI_ISL_513079
EPI_ISL_499965
EPI_ISL_423296
EPI_ISL_511342
EPI_ISL_465822
EPI_ISL_467308
EPI_ISL_516223
EPI_ISL_442677
EPI_ISL_497593
EPI_ISL_508393
EPI_ISL_532759
EPI_ISL_517959
EPI_ISL_468390
EPI_ISL_447771
EPI_ISL_513382
EPI_ISL_446340
EPI_ISL_513641
EPI_ISL_446029
EPI_ISL_500077
EPI_ISL_455021
EPI_ISL_481255
EPI_ISL_512567
EPI_ISL_518727
EPI_ISL_475859
EPI_ISL_479132
EPI_ISL_486200
EPI_ISL_450285
EPI_ISL_500311
EPI_ISL_499794
EPI_ISL_507692
EPI_ISL_421415
EPI_ISL_464946
EPI_ISL_519277
EPI_ISL_513679
EPI_ISL_470406
EPI_ISL_432976
EPI_ISL_489878
EPI_ISL_428795
EPI_ISL_478945
EPI_ISL_452565
EPI_ISL_452924
EPI_ISL_497240
EPI_ISL_455322
EPI_ISL_528577
EPI_ISL_475753
EPI_ISL_482006
EPI_ISL_449324
EPI_ISL_485183
EPI_ISL_442437
EPI_ISL_509227
EPI_ISL_448150
EPI_ISL_510104
EPI_ISL_512852
EPI_ISL_521476
EPI_ISL_521733
EPI_ISL_456143
EPI_ISL_516505
EPI_ISL_525173
EPI_ISL_467555
EPI_ISL_492902
EPI_ISL_524402
EPI_ISL_449179
EPI_ISL_418374
EPI_ISL_474600
EPI_ISL_432574
EPI_ISL_488649
EPI_ISL_472992
EPI_ISL_495299
EPI_ISL_510483
EPI_ISL_434751
EPI_ISL_494763
EPI_ISL_529632
EPI_ISL_453543
EPI_ISL_428687
EPI_ISL_436312
EPI_ISL_469087
EPI_ISL_469618
EPI_ISL_463413
EPI_ISL_478288
EPI_ISL_472051
EPI_ISL_435622
EPI_ISL_467713
EPI_ISL_452586
EPI_ISL_529938
EPI_ISL_473310
EPI_ISL_461504
EPI_ISL_465112
EPI_ISL_495426
EPI_ISL_524326
EPI_ISL_488217
EPI_ISL_478328
EPI_ISL_444238
EPI_ISL_426983
EPI_ISL_499395
EPI_ISL_499919
EPI_ISL_535088
EPI_ISL_528414
EPI_ISL_451170
EPI_ISL_452702
EPI_ISL_472079
EPI_ISL_499288
EPI_ISL_480720
EPI_ISL_489543
EPI_ISL_496260
EPI_ISL_445338
EPI_ISL_516566
EPI_ISL_509183
EPI_ISL_417767
EPI_ISL_478655
EPI_ISL_524446
EPI_ISL_490561
EPI_ISL_518139
EPI_ISL_444262
EPI_ISL_494704
EPI_ISL_450983
EPI_ISL_447582
EPI_ISL_433665
EPI_ISL_428673
EPI_ISL_511682
EPI_ISL_480197
EPI_ISL_447065
EPI_ISL_441508
EPI_ISL_438331
EPI_ISL_441551
EPI_ISL_417862
EPI_ISL_475629
EPI_ISL_465137
EPI_ISL_449466
EPI_ISL_434328
EPI_ISL_516602
EPI_ISL_525058
EPI_ISL_525713
EPI_ISL_421821
EPI_ISL_455010
EPI_ISL_531523
EPI_ISL_526486
EPI_ISL_515450
EPI_ISL_463354
EPI_ISL_517260
EPI_ISL_448825
EPI_ISL_455468
EPI_ISL_485302
EPI_ISL_509096
EPI_ISL_523994
EPI_ISL_459588
EPI_ISL_468485
EPI_ISL_443341
EPI_ISL_422057
EPI_ISL_441206
EPI_ISL_436834
EPI_ISL_523086
EPI_ISL_430657
EPI_ISL_465011
EPI_ISL_464406
EPI_ISL_432331
EPI_ISL_482049
EPI_ISL_458320
EPI_ISL_414571
EPI_ISL_447406
EPI_ISL_447387
EPI_ISL_438276
EPI_ISL_435015
EPI_ISL_464609
EPI_ISL_433147
EPI_ISL_424969
EPI_ISL_429752
EPI_ISL_438490
EPI_ISL_427475
EPI_ISL_444775
EPI_ISL_509177
EPI_ISL_434548
EPI_ISL_434099
EPI_ISL_449853
EPI_ISL_439446
EPI_ISL_489852
EPI_ISL_491048
EPI_ISL_459583
EPI_ISL_462086
EPI_ISL_436912
EPI_ISL_493767
EPI_ISL_435315
EPI_ISL_485119
EPI_ISL_500215
EPI_ISL_492111
EPI_ISL_451731
EPI_ISL_483507
EPI_ISL_491333
EPI_ISL_463949
EPI_ISL_524133
EPI_ISL_523793
EPI_ISL_418722
EPI_ISL_491361
EPI_ISL_497153
EPI_ISL_431936
EPI_ISL_511497
EPI_ISL_416385
EPI_ISL_512644
EPI_ISL_507173
EPI_ISL_468785
EPI_ISL_445079
EPI_ISL_449493
EPI_ISL_422409
EPI_ISL_519716
EPI_ISL_427245
EPI_ISL_439939
EPI_ISL_525984
EPI_ISL_439270
EPI_ISL_433923
EPI_ISL_497329
EPI_ISL_426404
EPI_ISL_426382
EPI_ISL_426383
EPI_ISL_426386
EPI_ISL_426384
EPI_ISL_426389
EPI_ISL_426390
EPI_ISL_426392
EPI_ISL_426393
EPI_ISL_426396
EPI_ISL_426398
EPI_ISL_426399
EPI_ISL_426380
EPI_ISL_426400
EPI_ISL_426381
EPI_ISL_426401
EPI_ISL_426403
EPI_ISL_420316
EPI_ISL_467088
EPI_ISL_462839
EPI_ISL_536094
EPI_ISL_528928
EPI_ISL_452939
EPI_ISL_461043
EPI_ISL_485997
EPI_ISL_481128
EPI_ISL_536371
EPI_ISL_475987
EPI_ISL_445825
EPI_ISL_442259
EPI_ISL_492037
EPI_ISL_493014
EPI_ISL_459441
EPI_ISL_527050
EPI_ISL_524996
EPI_ISL_528391
EPI_ISL_516865
EPI_ISL_452303
EPI_ISL_464834
EPI_ISL_422343
EPI_ISL_516565
EPI_ISL_479888
EPI_ISL_479947
EPI_ISL_473591
EPI_ISL_452044
EPI_ISL_449645
EPI_ISL_519081
EPI_ISL_464127
EPI_ISL_450898
EPI_ISL_468654
EPI_ISL_462324
EPI_ISL_498701
EPI_ISL_508680
EPI_ISL_435349
EPI_ISL_448279
EPI_ISL_491005
EPI_ISL_508451
EPI_ISL_440056
EPI_ISL_465106
EPI_ISL_418308
EPI_ISL_485969
EPI_ISL_481909
EPI_ISL_468869
EPI_ISL_447836
EPI_ISL_490427
EPI_ISL_482039
EPI_ISL_440567
EPI_ISL_418242
EPI_ISL_476481
EPI_ISL_474996
EPI_ISL_511199
EPI_ISL_511201
EPI_ISL_511202
EPI_ISL_511203
EPI_ISL_511206
EPI_ISL_506961
EPI_ISL_523923
EPI_ISL_493946
EPI_ISL_446042
EPI_ISL_489392
EPI_ISL_458325
EPI_ISL_458319
EPI_ISL_525242
EPI_ISL_461944
EPI_ISL_513886
EPI_ISL_525195
EPI_ISL_474402
EPI_ISL_510434
EPI_ISL_451467
EPI_ISL_492349
EPI_ISL_422229
EPI_ISL_434837
EPI_ISL_478075
EPI_ISL_447989
EPI_ISL_455300
EPI_ISL_486309
EPI_ISL_443379
EPI_ISL_460209
EPI_ISL_469776
EPI_ISL_499706
EPI_ISL_473288
EPI_ISL_525223
EPI_ISL_525244
EPI_ISL_521559
EPI_ISL_433426
EPI_ISL_437667
EPI_ISL_434539
EPI_ISL_508608
EPI_ISL_416664
EPI_ISL_439459
EPI_ISL_516231
EPI_ISL_510621
EPI_ISL_430059
EPI_ISL_529605
EPI_ISL_416866
EPI_ISL_453015
EPI_ISL_517144
EPI_ISL_495642
EPI_ISL_495927
EPI_ISL_532222
EPI_ISL_517398
EPI_ISL_438068
EPI_ISL_477079
EPI_ISL_446361
EPI_ISL_461402
EPI_ISL_480159
EPI_ISL_535792
EPI_ISL_422438
EPI_ISL_425555
EPI_ISL_434604
EPI_ISL_508824
EPI_ISL_524215
EPI_ISL_417158
EPI_ISL_459498
EPI_ISL_513097
EPI_ISL_483927
EPI_ISL_488515
EPI_ISL_490758
EPI_ISL_521960
EPI_ISL_462849
EPI_ISL_444202
EPI_ISL_493100
EPI_ISL_523274
EPI_ISL_445240
EPI_ISL_450824
EPI_ISL_508287
EPI_ISL_535891
EPI_ISL_418916
EPI_ISL_535316
EPI_ISL_527843
EPI_ISL_479390
EPI_ISL_454391
EPI_ISL_489257
EPI_ISL_433317
EPI_ISL_533223
EPI_ISL_532887
EPI_ISL_532840
EPI_ISL_532847
EPI_ISL_444735
EPI_ISL_450249
EPI_ISL_422761
EPI_ISL_515404
EPI_ISL_423743
EPI_ISL_474410
EPI_ISL_425845
EPI_ISL_521151
EPI_ISL_466493
EPI_ISL_484564
EPI_ISL_524921
EPI_ISL_425997
EPI_ISL_480693
EPI_ISL_515828
EPI_ISL_429757
EPI_ISL_492019
EPI_ISL_467881
EPI_ISL_531662
EPI_ISL_431983
EPI_ISL_444313
EPI_ISL_474025
EPI_ISL_422035
EPI_ISL_517848
EPI_ISL_465176
EPI_ISL_417762
EPI_ISL_497497
EPI_ISL_432668
EPI_ISL_516979
EPI_ISL_495177
EPI_ISL_520456
EPI_ISL_518016
EPI_ISL_520555
EPI_ISL_453681
EPI_ISL_466573
EPI_ISL_443495
EPI_ISL_450561
EPI_ISL_519021
EPI_ISL_443077
EPI_ISL_424085
EPI_ISL_523169
EPI_ISL_455648
EPI_ISL_421860
EPI_ISL_532720
EPI_ISL_453086
EPI_ISL_464771
EPI_ISL_441822
EPI_ISL_517003
EPI_ISL_424341
EPI_ISL_490789
EPI_ISL_448646
EPI_ISL_452176
EPI_ISL_466883
EPI_ISL_474392
EPI_ISL_521094
EPI_ISL_466264
EPI_ISL_533091
EPI_ISL_493474
EPI_ISL_519128
EPI_ISL_507431
EPI_ISL_463935
EPI_ISL_466540
EPI_ISL_457107
EPI_ISL_457121
EPI_ISL_520294
EPI_ISL_474204
EPI_ISL_422754
EPI_ISL_478060
EPI_ISL_478098
EPI_ISL_470622
EPI_ISL_525745
EPI_ISL_442985
EPI_ISL_463612
EPI_ISL_473248
EPI_ISL_420214
EPI_ISL_457210
EPI_ISL_496969
EPI_ISL_474688
EPI_ISL_437556
EPI_ISL_457000
EPI_ISL_511962
EPI_ISL_440339
EPI_ISL_430965
EPI_ISL_425830
EPI_ISL_420169
EPI_ISL_429655
EPI_ISL_474590
EPI_ISL_470793
EPI_ISL_447421
EPI_ISL_438126
EPI_ISL_454687
EPI_ISL_484076
EPI_ISL_476286
EPI_ISL_530096
EPI_ISL_445599
EPI_ISL_465075
EPI_ISL_449470
EPI_ISL_512882
EPI_ISL_520711
EPI_ISL_438160
EPI_ISL_527995
EPI_ISL_462092
EPI_ISL_432358
EPI_ISL_520594
EPI_ISL_464402
EPI_ISL_495631
EPI_ISL_452002
EPI_ISL_477659
EPI_ISL_462438
EPI_ISL_449810
EPI_ISL_420063
EPI_ISL_449682
EPI_ISL_449716
EPI_ISL_469704
EPI_ISL_426820
EPI_ISL_520445
EPI_ISL_472750
EPI_ISL_457319
EPI_ISL_425697
EPI_ISL_511813
EPI_ISL_471891
EPI_ISL_423889
EPI_ISL_518002
EPI_ISL_447959
EPI_ISL_432145
EPI_ISL_458595
EPI_ISL_522929
EPI_ISL_457378
EPI_ISL_497238
EPI_ISL_426078
EPI_ISL_515832
EPI_ISL_459191
EPI_ISL_527867
EPI_ISL_450595
EPI_ISL_488192
EPI_ISL_516205
EPI_ISL_436276
EPI_ISL_461538
EPI_ISL_479028
EPI_ISL_418246
EPI_ISL_508240
EPI_ISL_476546
EPI_ISL_490810
EPI_ISL_484606
EPI_ISL_493735
EPI_ISL_484077
EPI_ISL_446438
EPI_ISL_448104
EPI_ISL_468048
EPI_ISL_433073
EPI_ISL_480586
EPI_ISL_433393
EPI_ISL_494729
EPI_ISL_485143
EPI_ISL_511331
EPI_ISL_465204
EPI_ISL_510239
EPI_ISL_507683
EPI_ISL_468900
EPI_ISL_468898
EPI_ISL_474042
EPI_ISL_452617
EPI_ISL_499297
EPI_ISL_484810
EPI_ISL_446386
EPI_ISL_472371
EPI_ISL_434773
EPI_ISL_430971
EPI_ISL_467269
EPI_ISL_528559
EPI_ISL_482473
EPI_ISL_415601
EPI_ISL_427684
EPI_ISL_436730
EPI_ISL_435146
EPI_ISL_441955
EPI_ISL_516853
EPI_ISL_493756
EPI_ISL_458577
EPI_ISL_447423
EPI_ISL_446313
EPI_ISL_430115
EPI_ISL_434243
EPI_ISL_438192
EPI_ISL_449849
EPI_ISL_449878
EPI_ISL_449951
EPI_ISL_518315
EPI_ISL_500355
EPI_ISL_434859
EPI_ISL_421386
EPI_ISL_461767
EPI_ISL_495523
EPI_ISL_443927
EPI_ISL_437156
EPI_ISL_452743
EPI_ISL_444447
EPI_ISL_469392
EPI_ISL_492392
EPI_ISL_465306
EPI_ISL_514591
EPI_ISL_484228
EPI_ISL_474171
EPI_ISL_483231
EPI_ISL_479629
EPI_ISL_479633
EPI_ISL_481748
EPI_ISL_474980
EPI_ISL_432505
EPI_ISL_474419
EPI_ISL_467559
EPI_ISL_469079
EPI_ISL_424122
EPI_ISL_436816
EPI_ISL_514815
EPI_ISL_424915
EPI_ISL_424919
EPI_ISL_424847
EPI_ISL_424908
EPI_ISL_510586
EPI_ISL_510594
EPI_ISL_510600
EPI_ISL_510642
EPI_ISL_514794
EPI_ISL_479216
EPI_ISL_453523
EPI_ISL_517914
EPI_ISL_474420
EPI_ISL_516966
EPI_ISL_461472
EPI_ISL_451042
EPI_ISL_469370
EPI_ISL_469476
EPI_ISL_469517
EPI_ISL_469465
EPI_ISL_481856
EPI_ISL_481775
EPI_ISL_492440
EPI_ISL_500620
EPI_ISL_500685
EPI_ISL_509494
EPI_ISL_509504
EPI_ISL_509515
EPI_ISL_509517
EPI_ISL_509520
EPI_ISL_496938
EPI_ISL_510559
EPI_ISL_495316
EPI_ISL_512631
EPI_ISL_424311
EPI_ISL_429583
EPI_ISL_443555
EPI_ISL_476716
EPI_ISL_414430
EPI_ISL_486113
EPI_ISL_434841
EPI_ISL_434910
EPI_ISL_434989
EPI_ISL_456246
EPI_ISL_456247
EPI_ISL_456316
EPI_ISL_456328
EPI_ISL_456332
EPI_ISL_456339
EPI_ISL_456342
EPI_ISL_482974
EPI_ISL_463609
EPI_ISL_462433
EPI_ISL_480791
EPI_ISL_488489
EPI_ISL_461969
EPI_ISL_425447
EPI_ISL_437796
EPI_ISL_490625
EPI_ISL_490631
EPI_ISL_462913
EPI_ISL_472030
EPI_ISL_450324
EPI_ISL_429794
EPI_ISL_479806
EPI_ISL_473524
EPI_ISL_484534
EPI_ISL_526517
EPI_ISL_529815
EPI_ISL_438875
EPI_ISL_495195
EPI_ISL_470897
EPI_ISL_425815
EPI_ISL_435084
EPI_ISL_422682
EPI_ISL_461185
EPI_ISL_465153
EPI_ISL_441395
EPI_ISL_488773
EPI_ISL_518392
EPI_ISL_413885
EPI_ISL_466037
EPI_ISL_493659
EPI_ISL_450714
EPI_ISL_521320
EPI_ISL_417718
EPI_ISL_512383
EPI_ISL_483038
EPI_ISL_430254
EPI_ISL_468484
EPI_ISL_475605
EPI_ISL_511975
EPI_ISL_427058
EPI_ISL_462946
EPI_ISL_452489
EPI_ISL_513066
EPI_ISL_491372
EPI_ISL_469921
EPI_ISL_468137
EPI_ISL_423944
EPI_ISL_430874
EPI_ISL_464140
EPI_ISL_420934
EPI_ISL_474661
EPI_ISL_451473
EPI_ISL_525336
EPI_ISL_523450
EPI_ISL_459081
EPI_ISL_487111
EPI_ISL_449007
EPI_ISL_521075
EPI_ISL_418942
EPI_ISL_436988
EPI_ISL_436989
EPI_ISL_430386
EPI_ISL_484146
EPI_ISL_468842
EPI_ISL_468251
EPI_ISL_501191
EPI_ISL_512426
EPI_ISL_440774
EPI_ISL_529146
EPI_ISL_434628
EPI_ISL_470316
EPI_ISL_483692
EPI_ISL_413863
EPI_ISL_479398
EPI_ISL_529764
EPI_ISL_446014
EPI_ISL_480324
EPI_ISL_508967
EPI_ISL_495277
EPI_ISL_495278
EPI_ISL_495279
EPI_ISL_495282
EPI_ISL_474105
EPI_ISL_465635
EPI_ISL_456670
EPI_ISL_444257
EPI_ISL_532606
EPI_ISL_464640
EPI_ISL_444285
EPI_ISL_482954
EPI_ISL_464738
EPI_ISL_422364
EPI_ISL_443236
EPI_ISL_420218
EPI_ISL_483904
EPI_ISL_480375
EPI_ISL_432888
EPI_ISL_422556
EPI_ISL_418185
EPI_ISL_426945
EPI_ISL_525004
EPI_ISL_446609
EPI_ISL_414552
EPI_ISL_414564
EPI_ISL_422659
EPI_ISL_422674
EPI_ISL_422721
EPI_ISL_422576
EPI_ISL_422583
EPI_ISL_422593
EPI_ISL_422797
EPI_ISL_422798
EPI_ISL_422799
EPI_ISL_422812
EPI_ISL_422823
EPI_ISL_422825
EPI_ISL_422898
EPI_ISL_455244
EPI_ISL_460716
EPI_ISL_460717
EPI_ISL_460720
EPI_ISL_461127
EPI_ISL_461207
EPI_ISL_461289
EPI_ISL_461292
EPI_ISL_481200
EPI_ISL_450238
EPI_ISL_458156
EPI_ISL_464440
EPI_ISL_534574
EPI_ISL_522185
EPI_ISL_461962
EPI_ISL_467610
EPI_ISL_486914
EPI_ISL_432770
EPI_ISL_534867
EPI_ISL_480019
EPI_ISL_486334
EPI_ISL_536177
EPI_ISL_426798
EPI_ISL_478063
EPI_ISL_492369
EPI_ISL_482626
EPI_ISL_518309
EPI_ISL_483961
EPI_ISL_484034
EPI_ISL_439289
EPI_ISL_527989
EPI_ISL_534540
EPI_ISL_479506
EPI_ISL_426674
EPI_ISL_515021
EPI_ISL_497182
EPI_ISL_438217
EPI_ISL_470043
EPI_ISL_487600
EPI_ISL_438437
EPI_ISL_480248
EPI_ISL_438338
EPI_ISL_439520
EPI_ISL_495919
EPI_ISL_494632
EPI_ISL_442024
EPI_ISL_515756
EPI_ISL_460282
EPI_ISL_416669
EPI_ISL_436728
EPI_ISL_449031
EPI_ISL_519554
EPI_ISL_433316
EPI_ISL_464258
EPI_ISL_435518
EPI_ISL_526669
EPI_ISL_533017
EPI_ISL_487226
EPI_ISL_440201
EPI_ISL_446521
EPI_ISL_508188
EPI_ISL_484575
EPI_ISL_488144
EPI_ISL_458112
EPI_ISL_481816
EPI_ISL_476178
EPI_ISL_445722
EPI_ISL_532524
EPI_ISL_528584
EPI_ISL_536367
EPI_ISL_536149
EPI_ISL_446456
EPI_ISL_464651
EPI_ISL_483096
EPI_ISL_535991
EPI_ISL_494024
EPI_ISL_521280
EPI_ISL_519346
EPI_ISL_464534
EPI_ISL_432499
EPI_ISL_480824
EPI_ISL_529552
EPI_ISL_468932
EPI_ISL_532013
EPI_ISL_529094
EPI_ISL_420915
EPI_ISL_521069
EPI_ISL_403928
EPI_ISL_461489
EPI_ISL_416644
EPI_ISL_479242
EPI_ISL_520057
EPI_ISL_520064
EPI_ISL_516754
EPI_ISL_433608
EPI_ISL_420477
EPI_ISL_459962
EPI_ISL_459963
EPI_ISL_451892
EPI_ISL_519640
EPI_ISL_454549
EPI_ISL_468108
EPI_ISL_448050
EPI_ISL_497016
EPI_ISL_492185
EPI_ISL_466528
EPI_ISL_459552
EPI_ISL_446527
EPI_ISL_534507
EPI_ISL_521970
EPI_ISL_444349
EPI_ISL_515787
EPI_ISL_417777
EPI_ISL_512797
EPI_ISL_440899
EPI_ISL_476884
EPI_ISL_445058
EPI_ISL_519764
EPI_ISL_457055
EPI_ISL_457089
EPI_ISL_443326
EPI_ISL_532091
EPI_ISL_465437
EPI_ISL_453415
EPI_ISL_443689
EPI_ISL_499426
EPI_ISL_469611
EPI_ISL_473646
EPI_ISL_484070
EPI_ISL_517364
EPI_ISL_468755
EPI_ISL_522803
EPI_ISL_465457
EPI_ISL_498466
EPI_ISL_517654
EPI_ISL_511456
EPI_ISL_454178
EPI_ISL_480095
EPI_ISL_480098
EPI_ISL_420634
EPI_ISL_470101
EPI_ISL_454395
EPI_ISL_465485
EPI_ISL_511816
EPI_ISL_480594
EPI_ISL_512256
EPI_ISL_496107
EPI_ISL_513875
EPI_ISL_483508
EPI_ISL_458545
EPI_ISL_482536
EPI_ISL_466178
EPI_ISL_454269
EPI_ISL_479104
EPI_ISL_511059
EPI_ISL_527179
EPI_ISL_527180
EPI_ISL_530334
EPI_ISL_530335
EPI_ISL_530336
EPI_ISL_530337
EPI_ISL_530338
EPI_ISL_532753
EPI_ISL_497231
EPI_ISL_422822
EPI_ISL_509395
EPI_ISL_519549
EPI_ISL_490814
EPI_ISL_500417
EPI_ISL_433274
EPI_ISL_433285
EPI_ISL_433293
EPI_ISL_492452
EPI_ISL_477294
EPI_ISL_461415
EPI_ISL_513204
EPI_ISL_500933
EPI_ISL_509242
EPI_ISL_473511
EPI_ISL_440727
EPI_ISL_463672
EPI_ISL_520527
EPI_ISL_449791
EPI_ISL_526833
EPI_ISL_441113
EPI_ISL_531568
EPI_ISL_512338
EPI_ISL_516839
EPI_ISL_426784
EPI_ISL_479786
EPI_ISL_463586
EPI_ISL_526822
EPI_ISL_488311
EPI_ISL_464010
EPI_ISL_472561
EPI_ISL_532168
EPI_ISL_459980
EPI_ISL_496664
EPI_ISL_476832
EPI_ISL_527893
EPI_ISL_488858
EPI_ISL_447587
EPI_ISL_423106
EPI_ISL_468501
EPI_ISL_510279
EPI_ISL_457660
EPI_ISL_476928
EPI_ISL_438522
EPI_ISL_444573
EPI_ISL_496250
EPI_ISL_493082
EPI_ISL_496019
EPI_ISL_446273
EPI_ISL_528314
EPI_ISL_433782
EPI_ISL_445577
EPI_ISL_535878
EPI_ISL_432615
EPI_ISL_442018
EPI_ISL_523127
EPI_ISL_446643
EPI_ISL_497346
EPI_ISL_516408
EPI_ISL_419985
EPI_ISL_483459
EPI_ISL_470019
EPI_ISL_529952
EPI_ISL_460046
EPI_ISL_443770
EPI_ISL_527614
EPI_ISL_447226
EPI_ISL_441207
EPI_ISL_417427
EPI_ISL_519842
EPI_ISL_424630
EPI_ISL_456294
EPI_ISL_465482
EPI_ISL_442401
EPI_ISL_535291
EPI_ISL_489371
EPI_ISL_437766
EPI_ISL_462972
EPI_ISL_442361
EPI_ISL_489013
EPI_ISL_474708
EPI_ISL_461173
EPI_ISL_459485
EPI_ISL_480205
EPI_ISL_490501
EPI_ISL_481630
EPI_ISL_481637
EPI_ISL_470302
EPI_ISL_473886
EPI_ISL_482097
EPI_ISL_416406
EPI_ISL_418919
EPI_ISL_451425
EPI_ISL_487395
EPI_ISL_535020
EPI_ISL_509768
EPI_ISL_522244
EPI_ISL_453101
EPI_ISL_460413
EPI_ISL_460360
EPI_ISL_436974
EPI_ISL_460571
EPI_ISL_510345
EPI_ISL_520062
EPI_ISL_436221
EPI_ISL_482400
EPI_ISL_417832
EPI_ISL_440337
EPI_ISL_525778
EPI_ISL_444974
EPI_ISL_468099
EPI_ISL_439609
EPI_ISL_458215
EPI_ISL_476971
EPI_ISL_477902
EPI_ISL_516599
EPI_ISL_536304
EPI_ISL_463305
EPI_ISL_426711
EPI_ISL_473503
EPI_ISL_515380
EPI_ISL_485352
EPI_ISL_444504
EPI_ISL_444505
EPI_ISL_527373
EPI_ISL_494364
EPI_ISL_444109
EPI_ISL_460210
EPI_ISL_460201
EPI_ISL_467376
EPI_ISL_432821
EPI_ISL_447006
EPI_ISL_497175
EPI_ISL_434612
EPI_ISL_450911
EPI_ISL_436438
EPI_ISL_460005
EPI_ISL_456736
EPI_ISL_452789
EPI_ISL_444242
EPI_ISL_464761
EPI_ISL_468349
EPI_ISL_484571
EPI_ISL_441414
EPI_ISL_532208
EPI_ISL_525291
EPI_ISL_423269
EPI_ISL_433012
EPI_ISL_410546
EPI_ISL_486083
EPI_ISL_453275
EPI_ISL_486086
EPI_ISL_453393
EPI_ISL_447591
EPI_ISL_507460
EPI_ISL_497988
EPI_ISL_532710
EPI_ISL_515954
EPI_ISL_418324
EPI_ISL_489100
EPI_ISL_489154
EPI_ISL_464166
EPI_ISL_437264
EPI_ISL_447643
EPI_ISL_529191
EPI_ISL_477744
EPI_ISL_444664
EPI_ISL_490673
EPI_ISL_418151
EPI_ISL_474515
EPI_ISL_440256
EPI_ISL_428698
EPI_ISL_472217
EPI_ISL_520806
EPI_ISL_460870
EPI_ISL_523156
EPI_ISL_475059
EPI_ISL_451410
EPI_ISL_531655
EPI_ISL_500687
EPI_ISL_480928
EPI_ISL_478850
EPI_ISL_478865
EPI_ISL_477804
EPI_ISL_504188
EPI_ISL_530118
EPI_ISL_436246
EPI_ISL_424402
EPI_ISL_424585
EPI_ISL_424598
EPI_ISL_521535
EPI_ISL_522531
EPI_ISL_429033
EPI_ISL_496015
EPI_ISL_442287
EPI_ISL_434174
EPI_ISL_456243
EPI_ISL_462287
EPI_ISL_448111
EPI_ISL_453502
EPI_ISL_418838
EPI_ISL_434847
EPI_ISL_434856
EPI_ISL_434857
EPI_ISL_434870
EPI_ISL_434879
EPI_ISL_434908
EPI_ISL_434714
EPI_ISL_434926
EPI_ISL_434948
EPI_ISL_460611
EPI_ISL_460615
EPI_ISL_463199
EPI_ISL_463219
EPI_ISL_467424
EPI_ISL_468666
EPI_ISL_468671
EPI_ISL_448437
EPI_ISL_424224
EPI_ISL_469843
EPI_ISL_485266
EPI_ISL_524850
EPI_ISL_524868
EPI_ISL_468644
EPI_ISL_452678
EPI_ISL_519573
EPI_ISL_441691
EPI_ISL_459335
EPI_ISL_459338
EPI_ISL_511684
EPI_ISL_527796
EPI_ISL_497514
EPI_ISL_497524
EPI_ISL_479563
EPI_ISL_472771
EPI_ISL_501205
EPI_ISL_528740
EPI_ISL_528692
EPI_ISL_519587
EPI_ISL_514175
EPI_ISL_529785
EPI_ISL_437393
EPI_ISL_517937
EPI_ISL_425357
EPI_ISL_508396
EPI_ISL_447519
EPI_ISL_483683
EPI_ISL_446793
EPI_ISL_449006
EPI_ISL_507452
EPI_ISL_436293
EPI_ISL_462198
EPI_ISL_445246
EPI_ISL_480011
EPI_ISL_417034
EPI_ISL_485182
EPI_ISL_417191
EPI_ISL_497167
EPI_ISL_511089
EPI_ISL_482820
EPI_ISL_534647
EPI_ISL_532391
EPI_ISL_532528
EPI_ISL_531783
EPI_ISL_531719
EPI_ISL_531490
EPI_ISL_531781
EPI_ISL_457913
EPI_ISL_462725
EPI_ISL_445823
EPI_ISL_449523
EPI_ISL_444386
EPI_ISL_444771
EPI_ISL_515615
EPI_ISL_433472
EPI_ISL_474722
EPI_ISL_486384
EPI_ISL_454787
EPI_ISL_516690
EPI_ISL_434036
EPI_ISL_485829
EPI_ISL_434722
EPI_ISL_437127
EPI_ISL_536481
EPI_ISL_495821
EPI_ISL_461567
EPI_ISL_519989
EPI_ISL_528062
EPI_ISL_520139
EPI_ISL_416539
EPI_ISL_413869
EPI_ISL_508074
EPI_ISL_508278
EPI_ISL_466686
EPI_ISL_456108
EPI_ISL_494644
EPI_ISL_424562
EPI_ISL_479782
EPI_ISL_468580
EPI_ISL_480415
EPI_ISL_499928
EPI_ISL_474029
EPI_ISL_528247
EPI_ISL_455588
EPI_ISL_500513
EPI_ISL_482734
EPI_ISL_418889
EPI_ISL_517428
EPI_ISL_471244
EPI_ISL_419569
EPI_ISL_421774
EPI_ISL_480930
EPI_ISL_475861
EPI_ISL_523879
EPI_ISL_473389
EPI_ISL_526472
EPI_ISL_496482
EPI_ISL_486049
EPI_ISL_515370
EPI_ISL_471682
EPI_ISL_497677
EPI_ISL_459251
EPI_ISL_454926
EPI_ISL_432975
EPI_ISL_413489
EPI_ISL_439880
EPI_ISL_427505
EPI_ISL_535910
EPI_ISL_425350
EPI_ISL_526955
EPI_ISL_526351
EPI_ISL_510959
EPI_ISL_443370
EPI_ISL_441528
EPI_ISL_517879
EPI_ISL_509035
EPI_ISL_457113
EPI_ISL_480271
EPI_ISL_466879
EPI_ISL_457570
EPI_ISL_462908
EPI_ISL_486383
EPI_ISL_475986
EPI_ISL_507611
EPI_ISL_528027
EPI_ISL_491599
EPI_ISL_484071
EPI_ISL_488580
EPI_ISL_441111
EPI_ISL_499609
EPI_ISL_429619
EPI_ISL_525633
EPI_ISL_444602
EPI_ISL_419700
EPI_ISL_535635
EPI_ISL_512568
EPI_ISL_532352
EPI_ISL_434325
EPI_ISL_512424
EPI_ISL_523489
EPI_ISL_497582
EPI_ISL_488774
EPI_ISL_488667
EPI_ISL_496852
EPI_ISL_519200
EPI_ISL_464825
EPI_ISL_472603
EPI_ISL_468725
EPI_ISL_516832
EPI_ISL_524710
EPI_ISL_524690
EPI_ISL_518556
EPI_ISL_481808
EPI_ISL_472970
EPI_ISL_433092
EPI_ISL_525571
EPI_ISL_492268
EPI_ISL_424074
EPI_ISL_448429
EPI_ISL_522494
EPI_ISL_447832
EPI_ISL_427334
EPI_ISL_518320
EPI_ISL_424590
EPI_ISL_432169
EPI_ISL_476207
EPI_ISL_485349
EPI_ISL_459077
EPI_ISL_458877
EPI_ISL_535114
EPI_ISL_444343
EPI_ISL_508845
EPI_ISL_534653
EPI_ISL_496532
EPI_ISL_512237
EPI_ISL_501606
EPI_ISL_474223
EPI_ISL_470223
EPI_ISL_439316
EPI_ISL_523359
EPI_ISL_437241
EPI_ISL_496727
EPI_ISL_524725
EPI_ISL_441372
EPI_ISL_465833
EPI_ISL_466158
EPI_ISL_456200
EPI_ISL_422142
EPI_ISL_480115
EPI_ISL_480117
EPI_ISL_458584
EPI_ISL_475385
EPI_ISL_473070
EPI_ISL_508269
EPI_ISL_497432
EPI_ISL_508112
EPI_ISL_465613
EPI_ISL_441791
EPI_ISL_512400
EPI_ISL_484576
EPI_ISL_430510
EPI_ISL_482950
EPI_ISL_476509
EPI_ISL_440925
EPI_ISL_527381
EPI_ISL_511836
EPI_ISL_507559
EPI_ISL_507295
EPI_ISL_482615
EPI_ISL_437856
EPI_ISL_416483
EPI_ISL_436340
EPI_ISL_478635
EPI_ISL_513313
EPI_ISL_494171
EPI_ISL_472278
EPI_ISL_436522
EPI_ISL_434594
EPI_ISL_449057
EPI_ISL_421256
EPI_ISL_466914
EPI_ISL_525651
EPI_ISL_518786
EPI_ISL_422952
EPI_ISL_414450
EPI_ISL_452112
EPI_ISL_511452
EPI_ISL_535553
EPI_ISL_490487
EPI_ISL_426095
EPI_ISL_489330
EPI_ISL_467857
EPI_ISL_480556
EPI_ISL_445908
EPI_ISL_466333
EPI_ISL_448499
EPI_ISL_460427
EPI_ISL_521612
EPI_ISL_493110
EPI_ISL_429736
EPI_ISL_484222
EPI_ISL_422156
EPI_ISL_449859
EPI_ISL_445377
EPI_ISL_442979
EPI_ISL_419449
EPI_ISL_429638
EPI_ISL_456199
EPI_ISL_456376
EPI_ISL_492233
EPI_ISL_441099
EPI_ISL_477926
EPI_ISL_535003
EPI_ISL_423520
EPI_ISL_478728
EPI_ISL_425229
EPI_ISL_444385
EPI_ISL_517098
EPI_ISL_514578
EPI_ISL_509617
EPI_ISL_442512
EPI_ISL_524815
EPI_ISL_524853
EPI_ISL_524855
EPI_ISL_470498
EPI_ISL_445597
EPI_ISL_510564
EPI_ISL_472206
EPI_ISL_423001
EPI_ISL_527725
EPI_ISL_527726
EPI_ISL_516347
EPI_ISL_460715
EPI_ISL_415640
EPI_ISL_429287
EPI_ISL_422220
EPI_ISL_512849
EPI_ISL_442684
EPI_ISL_423952
EPI_ISL_484158
EPI_ISL_444128
EPI_ISL_517231
EPI_ISL_443717
EPI_ISL_479937
EPI_ISL_457427
EPI_ISL_509578
EPI_ISL_435638
EPI_ISL_495614
EPI_ISL_468365
EPI_ISL_465790
EPI_ISL_418360
EPI_ISL_519785
EPI_ISL_425355
EPI_ISL_439197
EPI_ISL_512257
EPI_ISL_512261
EPI_ISL_499483
EPI_ISL_490785
EPI_ISL_445310
EPI_ISL_491615
EPI_ISL_531810
EPI_ISL_420697
EPI_ISL_492368
EPI_ISL_513462
EPI_ISL_427147
EPI_ISL_438045
EPI_ISL_445483
EPI_ISL_468136
EPI_ISL_416704
EPI_ISL_417967
EPI_ISL_473306
EPI_ISL_495434
EPI_ISL_531885
EPI_ISL_487886
EPI_ISL_487715
EPI_ISL_487810
EPI_ISL_492764
EPI_ISL_492548
EPI_ISL_492678
EPI_ISL_492729
EPI_ISL_495103
EPI_ISL_498698
EPI_ISL_497840
EPI_ISL_516831
EPI_ISL_524321
EPI_ISL_425543
EPI_ISL_440839
EPI_ISL_525760
EPI_ISL_471447
EPI_ISL_444468
EPI_ISL_496331
EPI_ISL_453904
EPI_ISL_457420
EPI_ISL_511254
EPI_ISL_422751
EPI_ISL_461156
EPI_ISL_426539
EPI_ISL_462949
EPI_ISL_473196
EPI_ISL_423826
EPI_ISL_429586
EPI_ISL_432270
EPI_ISL_527748
EPI_ISL_418981
EPI_ISL_447053
EPI_ISL_466855
EPI_ISL_529996
EPI_ISL_474754
EPI_ISL_448326
EPI_ISL_483424
EPI_ISL_495107
EPI_ISL_495114
EPI_ISL_495110
EPI_ISL_457666
EPI_ISL_446365
EPI_ISL_481547
EPI_ISL_493207
EPI_ISL_478900
EPI_ISL_514661
EPI_ISL_483671
EPI_ISL_430434
EPI_ISL_446102
EPI_ISL_436435
EPI_ISL_488894
EPI_ISL_477255
EPI_ISL_498190
EPI_ISL_522113
EPI_ISL_508349
EPI_ISL_472236
EPI_ISL_415595
EPI_ISL_511520
EPI_ISL_437302
EPI_ISL_418069
EPI_ISL_521993
EPI_ISL_446696
EPI_ISL_422918
EPI_ISL_482316
EPI_ISL_482319
EPI_ISL_482332
EPI_ISL_482451
EPI_ISL_482457
EPI_ISL_482462
EPI_ISL_515111
EPI_ISL_452856
EPI_ISL_468925
EPI_ISL_432303
EPI_ISL_418923
EPI_ISL_417574
EPI_ISL_515413
EPI_ISL_434020
EPI_ISL_511194
EPI_ISL_437550
EPI_ISL_473548
EPI_ISL_481000
EPI_ISL_450312
EPI_ISL_476354
EPI_ISL_500293
EPI_ISL_480333
EPI_ISL_422572
EPI_ISL_523142
EPI_ISL_473868
EPI_ISL_463347
EPI_ISL_491240
EPI_ISL_525044
EPI_ISL_429209
EPI_ISL_494227
EPI_ISL_486303
EPI_ISL_420367
EPI_ISL_472267
EPI_ISL_486892
EPI_ISL_432542
EPI_ISL_476167
EPI_ISL_496011
EPI_ISL_465523
EPI_ISL_501252
EPI_ISL_518255
EPI_ISL_436820
EPI_ISL_508834
EPI_ISL_482460
EPI_ISL_465728
EPI_ISL_489902
EPI_ISL_489905
EPI_ISL_485037
EPI_ISL_445453
EPI_ISL_521861
EPI_ISL_445179
EPI_ISL_534386
EPI_ISL_468216
EPI_ISL_445103
EPI_ISL_450085
EPI_ISL_529619
EPI_ISL_536103
EPI_ISL_446811
EPI_ISL_483425
EPI_ISL_535475
EPI_ISL_497006
EPI_ISL_446747
EPI_ISL_454243
EPI_ISL_443907
EPI_ISL_421187
EPI_ISL_417798
EPI_ISL_424304
EPI_ISL_517141
EPI_ISL_478557
EPI_ISL_482075
EPI_ISL_520481
EPI_ISL_423938
EPI_ISL_452036
EPI_ISL_444193
EPI_ISL_479246
EPI_ISL_470868
EPI_ISL_432933
EPI_ISL_500282
EPI_ISL_441878
EPI_ISL_484502
EPI_ISL_484342
EPI_ISL_516768
EPI_ISL_444459
EPI_ISL_510476
EPI_ISL_452016
EPI_ISL_458122
EPI_ISL_462657
EPI_ISL_430620
EPI_ISL_445540
EPI_ISL_457133
EPI_ISL_510495
EPI_ISL_444786
EPI_ISL_515384
EPI_ISL_454268
EPI_ISL_454208
EPI_ISL_470898
EPI_ISL_441838
EPI_ISL_425120
EPI_ISL_453511
EPI_ISL_467781
EPI_ISL_477825
EPI_ISL_478019
EPI_ISL_476265
EPI_ISL_415742
EPI_ISL_445690
EPI_ISL_455881
EPI_ISL_433633
EPI_ISL_518246
EPI_ISL_483910
EPI_ISL_496929
EPI_ISL_417182
EPI_ISL_519580
EPI_ISL_519581
EPI_ISL_519594
EPI_ISL_461653
EPI_ISL_446876
EPI_ISL_452131
EPI_ISL_508697
EPI_ISL_461293
EPI_ISL_461297
EPI_ISL_517190
EPI_ISL_487207
EPI_ISL_456972
EPI_ISL_448166
EPI_ISL_452808
EPI_ISL_466149
EPI_ISL_498174
EPI_ISL_432858
EPI_ISL_444375
EPI_ISL_491223
EPI_ISL_453630
EPI_ISL_428305
EPI_ISL_492434
EPI_ISL_443232
EPI_ISL_472014
EPI_ISL_441174
EPI_ISL_466687
EPI_ISL_496918
EPI_ISL_471903
EPI_ISL_443091
EPI_ISL_507439
EPI_ISL_445503
EPI_ISL_426472
EPI_ISL_472263
EPI_ISL_433215
EPI_ISL_439366
EPI_ISL_485366
EPI_ISL_473052
EPI_ISL_421005
EPI_ISL_442723
EPI_ISL_529277
EPI_ISL_458390
EPI_ISL_490568
EPI_ISL_521240
EPI_ISL_484016
EPI_ISL_536337
EPI_ISL_494606
EPI_ISL_427507
EPI_ISL_434712
EPI_ISL_500917
EPI_ISL_437388
EPI_ISL_497216
EPI_ISL_496678
EPI_ISL_448608
EPI_ISL_488247
EPI_ISL_516589
EPI_ISL_420338
EPI_ISL_470117
EPI_ISL_494541
EPI_ISL_429589
EPI_ISL_444853
EPI_ISL_469545
EPI_ISL_509650
EPI_ISL_513702
EPI_ISL_512499
EPI_ISL_443009
EPI_ISL_430199
EPI_ISL_448075
EPI_ISL_440792
EPI_ISL_447109
EPI_ISL_437698
EPI_ISL_442700
EPI_ISL_464751
EPI_ISL_436740
EPI_ISL_419940
EPI_ISL_424090
EPI_ISL_535514
EPI_ISL_519810
EPI_ISL_420600
EPI_ISL_531569
EPI_ISL_534709
EPI_ISL_419977
EPI_ISL_450282
EPI_ISL_451314
EPI_ISL_451315
EPI_ISL_532265
EPI_ISL_460361
EPI_ISL_447050
EPI_ISL_508338
EPI_ISL_491028
EPI_ISL_466857
EPI_ISL_529923
EPI_ISL_479381
EPI_ISL_457516
EPI_ISL_458675
EPI_ISL_458335
EPI_ISL_448476
EPI_ISL_483006
EPI_ISL_501262
EPI_ISL_528263
EPI_ISL_476332
EPI_ISL_446335
EPI_ISL_536552
EPI_ISL_422973
EPI_ISL_528012
EPI_ISL_464200
EPI_ISL_459186
EPI_ISL_474312
EPI_ISL_509991
EPI_ISL_513499
EPI_ISL_440673
EPI_ISL_466396
EPI_ISL_475241
EPI_ISL_520059
EPI_ISL_429772
EPI_ISL_492234
EPI_ISL_451941
EPI_ISL_436097
EPI_ISL_438472
EPI_ISL_452867
EPI_ISL_455025
EPI_ISL_437186
EPI_ISL_528922
EPI_ISL_460825
EPI_ISL_440434
EPI_ISL_474589
EPI_ISL_441616
EPI_ISL_402125
EPI_ISL_429140
EPI_ISL_447717
EPI_ISL_447695
EPI_ISL_447704
EPI_ISL_447712
EPI_ISL_447728
EPI_ISL_447683
EPI_ISL_447729
EPI_ISL_447685
EPI_ISL_447684
EPI_ISL_447257
EPI_ISL_451338
EPI_ISL_451344
EPI_ISL_451385
EPI_ISL_451387
EPI_ISL_451388
EPI_ISL_451392
EPI_ISL_451398
EPI_ISL_452358
EPI_ISL_452360
EPI_ISL_452329
EPI_ISL_452351
EPI_ISL_452332
EPI_ISL_454904
EPI_ISL_454912
EPI_ISL_454918
EPI_ISL_454928
EPI_ISL_454933
EPI_ISL_454940
EPI_ISL_454941
EPI_ISL_454954
EPI_ISL_454955
EPI_ISL_454956
EPI_ISL_454963
EPI_ISL_454980
EPI_ISL_454981
EPI_ISL_457726
EPI_ISL_475635
EPI_ISL_475636
EPI_ISL_475681
EPI_ISL_483725
EPI_ISL_444558
EPI_ISL_475065
EPI_ISL_418153
EPI_ISL_517612
EPI_ISL_450762
EPI_ISL_498642
EPI_ISL_439128
EPI_ISL_494657
EPI_ISL_446878
EPI_ISL_518463
EPI_ISL_446650
EPI_ISL_471626
EPI_ISL_447139
EPI_ISL_443031
EPI_ISL_465894
EPI_ISL_450992
EPI_ISL_522843
EPI_ISL_453659
EPI_ISL_508056
EPI_ISL_446358
EPI_ISL_492704
EPI_ISL_432337
EPI_ISL_516989
EPI_ISL_449394
EPI_ISL_516921
EPI_ISL_440035
EPI_ISL_477043
EPI_ISL_419810
EPI_ISL_500996
EPI_ISL_510341
EPI_ISL_472721
EPI_ISL_471462
EPI_ISL_500426
EPI_ISL_456036
EPI_ISL_469088
EPI_ISL_435649
EPI_ISL_462398
EPI_ISL_493670
EPI_ISL_437486
EPI_ISL_443171
EPI_ISL_463599
EPI_ISL_452783
EPI_ISL_510955
EPI_ISL_440402
EPI_ISL_447367
EPI_ISL_525780
EPI_ISL_423110
EPI_ISL_533030
EPI_ISL_420082
EPI_ISL_454158
EPI_ISL_486075
EPI_ISL_459323
EPI_ISL_450922
EPI_ISL_450933
EPI_ISL_452059
EPI_ISL_468628
EPI_ISL_446671
EPI_ISL_475475
EPI_ISL_511355
EPI_ISL_441672
EPI_ISL_498238
EPI_ISL_468915
EPI_ISL_476290
EPI_ISL_423544
EPI_ISL_430676
EPI_ISL_487941
EPI_ISL_486012
EPI_ISL_446674
EPI_ISL_443446
EPI_ISL_478858
EPI_ISL_423541
EPI_ISL_421342
EPI_ISL_515548
EPI_ISL_440634
EPI_ISL_429067
EPI_ISL_488032
EPI_ISL_494366
EPI_ISL_492026
EPI_ISL_507880
EPI_ISL_486173
EPI_ISL_521616
EPI_ISL_520149
EPI_ISL_521467
EPI_ISL_451553
EPI_ISL_468248
EPI_ISL_424540
EPI_ISL_522761
EPI_ISL_447953
EPI_ISL_462270
EPI_ISL_493337
EPI_ISL_444732
EPI_ISL_433154
EPI_ISL_423119
EPI_ISL_515588
EPI_ISL_459084
EPI_ISL_532048
EPI_ISL_507284
EPI_ISL_518982
EPI_ISL_452159
EPI_ISL_486182
EPI_ISL_527678
EPI_ISL_458704
EPI_ISL_531606
EPI_ISL_481141
EPI_ISL_458779
EPI_ISL_444097
EPI_ISL_510939
EPI_ISL_510940
EPI_ISL_510941
EPI_ISL_466904
EPI_ISL_458596
EPI_ISL_429218
EPI_ISL_442149
EPI_ISL_422099
EPI_ISL_450068
EPI_ISL_425660
EPI_ISL_446265
EPI_ISL_448817
EPI_ISL_498472
EPI_ISL_482566
EPI_ISL_441890
EPI_ISL_441896
EPI_ISL_453627
EPI_ISL_492909
EPI_ISL_495082
EPI_ISL_438140
EPI_ISL_434378
EPI_ISL_474557
EPI_ISL_520317
EPI_ISL_469147
EPI_ISL_486227
EPI_ISL_425685
EPI_ISL_438824
EPI_ISL_445021
EPI_ISL_476258
EPI_ISL_507254
EPI_ISL_484723
EPI_ISL_455707
EPI_ISL_495066
EPI_ISL_442942
EPI_ISL_435657
EPI_ISL_486662
EPI_ISL_522051
EPI_ISL_522227
EPI_ISL_521470
EPI_ISL_432000
EPI_ISL_445073
EPI_ISL_507830
EPI_ISL_533087
EPI_ISL_531469
EPI_ISL_415488
EPI_ISL_473366
EPI_ISL_527021
EPI_ISL_416716
EPI_ISL_512210
EPI_ISL_529186
EPI_ISL_493581
EPI_ISL_455241
EPI_ISL_423372
EPI_ISL_438345
EPI_ISL_448944
EPI_ISL_527494
EPI_ISL_507788
EPI_ISL_522610
EPI_ISL_423135
EPI_ISL_499910
EPI_ISL_448011
EPI_ISL_477146
EPI_ISL_451538
EPI_ISL_483677
EPI_ISL_435476
EPI_ISL_460013
EPI_ISL_449941
EPI_ISL_461838
EPI_ISL_475264
EPI_ISL_473098
EPI_ISL_524250
EPI_ISL_484416
EPI_ISL_499306
EPI_ISL_507135
EPI_ISL_480272
EPI_ISL_489572
EPI_ISL_501270
EPI_ISL_426817
EPI_ISL_518352
EPI_ISL_418808
EPI_ISL_450294
EPI_ISL_484339
EPI_ISL_474930
EPI_ISL_452429
EPI_ISL_466541
EPI_ISL_441093
EPI_ISL_461719
EPI_ISL_437402
EPI_ISL_532470
EPI_ISL_524982
EPI_ISL_508965
EPI_ISL_463961
EPI_ISL_478232
EPI_ISL_529420
EPI_ISL_527009
EPI_ISL_450693
EPI_ISL_454632
EPI_ISL_484671
EPI_ISL_425322
EPI_ISL_425409
EPI_ISL_434667
EPI_ISL_448588
EPI_ISL_448726
EPI_ISL_522099
EPI_ISL_434502
EPI_ISL_445666
EPI_ISL_461953
EPI_ISL_427489
EPI_ISL_452709
EPI_ISL_469576
EPI_ISL_535749
EPI_ISL_515640
EPI_ISL_487318
EPI_ISL_426662
EPI_ISL_435693
EPI_ISL_490039
EPI_ISL_525954
EPI_ISL_480958
EPI_ISL_462089
EPI_ISL_518324
EPI_ISL_528300
EPI_ISL_478372
EPI_ISL_499731
EPI_ISL_521589
EPI_ISL_429978
EPI_ISL_484717
EPI_ISL_516232
EPI_ISL_421316
EPI_ISL_434860
EPI_ISL_434909
EPI_ISL_434995
EPI_ISL_434996
EPI_ISL_492066
EPI_ISL_441237
EPI_ISL_403934
EPI_ISL_524161
EPI_ISL_525964
EPI_ISL_524871
EPI_ISL_532109
EPI_ISL_446627
EPI_ISL_431938
EPI_ISL_428316
EPI_ISL_458923
EPI_ISL_459082
EPI_ISL_458886
EPI_ISL_458745
EPI_ISL_458770
EPI_ISL_439975
EPI_ISL_497305
EPI_ISL_515790
EPI_ISL_446947
EPI_ISL_457435
EPI_ISL_507625
EPI_ISL_508367
EPI_ISL_475004
EPI_ISL_513591
EPI_ISL_497776
EPI_ISL_497778
EPI_ISL_497780
EPI_ISL_497790
EPI_ISL_497793
EPI_ISL_497795
EPI_ISL_497807
EPI_ISL_497814
EPI_ISL_497822
EPI_ISL_497825
EPI_ISL_497830
EPI_ISL_497849
EPI_ISL_497853
EPI_ISL_497854
EPI_ISL_497861
EPI_ISL_497862
EPI_ISL_497863
EPI_ISL_497868
EPI_ISL_497869
EPI_ISL_522985
EPI_ISL_519014
EPI_ISL_460678
EPI_ISL_513741
EPI_ISL_426499
EPI_ISL_483909
EPI_ISL_474769
EPI_ISL_448478
EPI_ISL_441201
EPI_ISL_482074
EPI_ISL_457502
EPI_ISL_520782
EPI_ISL_520834
EPI_ISL_520378
EPI_ISL_518273
EPI_ISL_414937
EPI_ISL_456890
EPI_ISL_456891
EPI_ISL_457023
EPI_ISL_495079
EPI_ISL_524940
EPI_ISL_437278
EPI_ISL_536329
EPI_ISL_466692
EPI_ISL_477153
EPI_ISL_463910
EPI_ISL_418102
EPI_ISL_462281
EPI_ISL_517121
EPI_ISL_427228
EPI_ISL_455239
EPI_ISL_464259
EPI_ISL_463985
EPI_ISL_436973
EPI_ISL_482485
EPI_ISL_522903
EPI_ISL_501260
EPI_ISL_458397
EPI_ISL_517984
EPI_ISL_453891
EPI_ISL_425456
EPI_ISL_530252
EPI_ISL_493632
EPI_ISL_525789
EPI_ISL_512138
EPI_ISL_446450
EPI_ISL_433591
EPI_ISL_474396
EPI_ISL_430613
EPI_ISL_534320
EPI_ISL_498784
EPI_ISL_451758
EPI_ISL_442957
EPI_ISL_491999
EPI_ISL_509577
EPI_ISL_448428
EPI_ISL_424968
EPI_ISL_478936
EPI_ISL_523347
EPI_ISL_523348
EPI_ISL_523349
EPI_ISL_482349
EPI_ISL_438373
EPI_ISL_445135
EPI_ISL_439325
EPI_ISL_479768
EPI_ISL_535987
EPI_ISL_495611
EPI_ISL_458435
EPI_ISL_526178
EPI_ISL_497530
EPI_ISL_474435
EPI_ISL_427282
EPI_ISL_450848
EPI_ISL_512903
EPI_ISL_496219
EPI_ISL_514765
EPI_ISL_471693
EPI_ISL_446513
EPI_ISL_444643
EPI_ISL_458529
EPI_ISL_470131
EPI_ISL_465928
EPI_ISL_442252
EPI_ISL_456230
EPI_ISL_422021
EPI_ISL_521843
EPI_ISL_493187
EPI_ISL_473037
EPI_ISL_462468
EPI_ISL_507924
EPI_ISL_439358
EPI_ISL_510574
EPI_ISL_514812
EPI_ISL_517262
EPI_ISL_527337
EPI_ISL_525807
EPI_ISL_501006
EPI_ISL_463988
EPI_ISL_448584
EPI_ISL_465094
EPI_ISL_470298
EPI_ISL_510803
EPI_ISL_459285
EPI_ISL_423922
EPI_ISL_511930
EPI_ISL_418244
EPI_ISL_478669
EPI_ISL_427274
EPI_ISL_495772
EPI_ISL_459970
EPI_ISL_518198
EPI_ISL_421195
EPI_ISL_535645
EPI_ISL_456956
EPI_ISL_438978
EPI_ISL_497958
EPI_ISL_509730
EPI_ISL_458308
EPI_ISL_456523
EPI_ISL_521387
EPI_ISL_433777
EPI_ISL_466229
EPI_ISL_468446
EPI_ISL_496517
EPI_ISL_481666
EPI_ISL_464328
EPI_ISL_525888
EPI_ISL_467292
EPI_ISL_522164
EPI_ISL_524390
EPI_ISL_467239
EPI_ISL_461065
EPI_ISL_445228
EPI_ISL_437520
EPI_ISL_457007
EPI_ISL_448606
EPI_ISL_465118
EPI_ISL_455636
EPI_ISL_488274
EPI_ISL_489335
EPI_ISL_429821
EPI_ISL_430726
EPI_ISL_523702
EPI_ISL_481734
EPI_ISL_496685
EPI_ISL_417446
EPI_ISL_480226
EPI_ISL_490266
EPI_ISL_443406
EPI_ISL_456430
EPI_ISL_434888
EPI_ISL_419482
EPI_ISL_521974
EPI_ISL_508205
EPI_ISL_477258
EPI_ISL_467887
EPI_ISL_487695
EPI_ISL_450265
EPI_ISL_456777
EPI_ISL_466536
EPI_ISL_469678
EPI_ISL_495187
EPI_ISL_536334
EPI_ISL_485269
EPI_ISL_474139
EPI_ISL_535684
EPI_ISL_443219
EPI_ISL_509557
EPI_ISL_420785
EPI_ISL_496528
EPI_ISL_453337
EPI_ISL_517566
EPI_ISL_484434
EPI_ISL_461897
EPI_ISL_451904
EPI_ISL_461539
EPI_ISL_443214
EPI_ISL_476902
EPI_ISL_490553
EPI_ISL_450831
EPI_ISL_487312
EPI_ISL_478894
EPI_ISL_490584
EPI_ISL_512092
EPI_ISL_466803
EPI_ISL_466826
EPI_ISL_493044
EPI_ISL_504233
EPI_ISL_507030
EPI_ISL_521852
EPI_ISL_478512
EPI_ISL_527608
EPI_ISL_483078
EPI_ISL_480579
EPI_ISL_472437
EPI_ISL_499506
EPI_ISL_442085
EPI_ISL_488947
EPI_ISL_459374
EPI_ISL_465659
EPI_ISL_463390
EPI_ISL_428445
EPI_ISL_510347
EPI_ISL_420226
EPI_ISL_477836
EPI_ISL_455248
EPI_ISL_460665
EPI_ISL_460761
EPI_ISL_458386
EPI_ISL_422436
EPI_ISL_473707
EPI_ISL_506993
EPI_ISL_433912
EPI_ISL_507421
EPI_ISL_518413
EPI_ISL_482035
EPI_ISL_532004
EPI_ISL_430367
EPI_ISL_444648
EPI_ISL_456030
EPI_ISL_427567
EPI_ISL_534953
EPI_ISL_437246
EPI_ISL_518754
EPI_ISL_422944
EPI_ISL_479472
EPI_ISL_507076
EPI_ISL_508345
EPI_ISL_441767
EPI_ISL_459522
EPI_ISL_459530
EPI_ISL_489396
EPI_ISL_434168
EPI_ISL_447303
EPI_ISL_447273
EPI_ISL_514495
EPI_ISL_470290
EPI_ISL_451938
EPI_ISL_483848
EPI_ISL_457604
EPI_ISL_485025
EPI_ISL_469986
EPI_ISL_460723
EPI_ISL_438521
EPI_ISL_524911
EPI_ISL_425740
EPI_ISL_437641
EPI_ISL_482016
EPI_ISL_496554
EPI_ISL_490768
EPI_ISL_488494
EPI_ISL_416335
EPI_ISL_513594
EPI_ISL_507060
EPI_ISL_430745
EPI_ISL_439902
EPI_ISL_519199
EPI_ISL_535154
EPI_ISL_535173
EPI_ISL_470494
EPI_ISL_520200
EPI_ISL_417112
EPI_ISL_417125
EPI_ISL_430178
EPI_ISL_434238
EPI_ISL_434258
EPI_ISL_471840
EPI_ISL_535076
EPI_ISL_457267
EPI_ISL_434866
EPI_ISL_462264
EPI_ISL_517315
EPI_ISL_509026
EPI_ISL_497744
EPI_ISL_459214
EPI_ISL_430190
EPI_ISL_536286
EPI_ISL_529715
EPI_ISL_424071
EPI_ISL_441596
EPI_ISL_451326
EPI_ISL_480105
EPI_ISL_499788
EPI_ISL_434558
EPI_ISL_473931
EPI_ISL_446296
EPI_ISL_418149
EPI_ISL_457386
EPI_ISL_479747
EPI_ISL_527369
EPI_ISL_465007
EPI_ISL_522077
EPI_ISL_460398
EPI_ISL_483888
EPI_ISL_524924
EPI_ISL_432793
EPI_ISL_425159
EPI_ISL_521079
EPI_ISL_464049
EPI_ISL_512765
EPI_ISL_442654
EPI_ISL_445143
EPI_ISL_436405
EPI_ISL_522688
EPI_ISL_425512
EPI_ISL_436564
EPI_ISL_479944
EPI_ISL_485865
EPI_ISL_456300
EPI_ISL_461208
EPI_ISL_427665
EPI_ISL_494077
EPI_ISL_529766
EPI_ISL_420409
EPI_ISL_514375
EPI_ISL_424152
EPI_ISL_422922
EPI_ISL_476032
EPI_ISL_533235
EPI_ISL_535431
EPI_ISL_440072
EPI_ISL_531770
EPI_ISL_434671
EPI_ISL_421366
EPI_ISL_511862
EPI_ISL_470280
EPI_ISL_470664
EPI_ISL_469655
EPI_ISL_482602
EPI_ISL_454472
EPI_ISL_508007
EPI_ISL_535078
EPI_ISL_422714
EPI_ISL_422735
EPI_ISL_523315
EPI_ISL_523318
EPI_ISL_523319
EPI_ISL_523320
EPI_ISL_523322
EPI_ISL_523323
EPI_ISL_523324
EPI_ISL_523326
EPI_ISL_523327
EPI_ISL_523328
EPI_ISL_523329
EPI_ISL_535012
EPI_ISL_435446
EPI_ISL_524627
EPI_ISL_423766
EPI_ISL_482996
EPI_ISL_469322
EPI_ISL_498816
EPI_ISL_463920
EPI_ISL_459639
EPI_ISL_491364
EPI_ISL_512874
EPI_ISL_518441
EPI_ISL_476863
EPI_ISL_534963
EPI_ISL_513227
EPI_ISL_524439
EPI_ISL_489439
EPI_ISL_462411
EPI_ISL_456269
EPI_ISL_475080
EPI_ISL_493346
EPI_ISL_433700
EPI_ISL_464597
EPI_ISL_426724
EPI_ISL_497974
EPI_ISL_427301
EPI_ISL_516862
EPI_ISL_512251
EPI_ISL_423793
EPI_ISL_423672
EPI_ISL_467609
EPI_ISL_426455
EPI_ISL_514403
EPI_ISL_421625
EPI_ISL_528175
EPI_ISL_439042
EPI_ISL_507575
EPI_ISL_489268
EPI_ISL_529865
EPI_ISL_508776
EPI_ISL_509581
EPI_ISL_426134
EPI_ISL_490280
EPI_ISL_454116
EPI_ISL_499921
EPI_ISL_528838
EPI_ISL_439914
EPI_ISL_435685
EPI_ISL_423639
EPI_ISL_425446
EPI_ISL_434942
EPI_ISL_428959
EPI_ISL_520507
EPI_ISL_464806
EPI_ISL_486359
EPI_ISL_448688
EPI_ISL_435025
EPI_ISL_437894
EPI_ISL_450125
EPI_ISL_511646
EPI_ISL_444708
EPI_ISL_421405
EPI_ISL_451118
EPI_ISL_522141
EPI_ISL_422417
EPI_ISL_499703
EPI_ISL_446838
EPI_ISL_462203
EPI_ISL_510715
EPI_ISL_494605
EPI_ISL_422547
EPI_ISL_479356
EPI_ISL_466452
EPI_ISL_488137
EPI_ISL_439393
EPI_ISL_441832
EPI_ISL_470701
EPI_ISL_418405
EPI_ISL_441810
EPI_ISL_495904
EPI_ISL_490339
EPI_ISL_438549
EPI_ISL_454254
EPI_ISL_427430
EPI_ISL_427447
EPI_ISL_428751
EPI_ISL_490504
EPI_ISL_422690
EPI_ISL_422848
EPI_ISL_422857
EPI_ISL_484358
EPI_ISL_490566
EPI_ISL_490567
EPI_ISL_514395
EPI_ISL_443884
EPI_ISL_438596
EPI_ISL_526794
EPI_ISL_522657
EPI_ISL_527974
EPI_ISL_422390
EPI_ISL_517143
EPI_ISL_453197
EPI_ISL_462882
EPI_ISL_492745
EPI_ISL_442075
EPI_ISL_451591
EPI_ISL_513718
EPI_ISL_424428
EPI_ISL_422602
EPI_ISL_449443
EPI_ISL_519514
EPI_ISL_453420
EPI_ISL_492269
EPI_ISL_442969
EPI_ISL_475610
EPI_ISL_432438
EPI_ISL_492817
EPI_ISL_437451
EPI_ISL_476898
EPI_ISL_429624
EPI_ISL_500398
EPI_ISL_430937
EPI_ISL_421724
EPI_ISL_514267
EPI_ISL_495602
EPI_ISL_489698
EPI_ISL_536045
EPI_ISL_524269
EPI_ISL_425608
EPI_ISL_433144
EPI_ISL_434147
EPI_ISL_435385
EPI_ISL_472169
EPI_ISL_499562
EPI_ISL_467320
EPI_ISL_488966
EPI_ISL_435367
EPI_ISL_423649
EPI_ISL_449128
EPI_ISL_417960
EPI_ISL_478277
EPI_ISL_531489
EPI_ISL_452977
EPI_ISL_456819
EPI_ISL_473697
EPI_ISL_508084
EPI_ISL_481275
EPI_ISL_478459
EPI_ISL_491607
EPI_ISL_489846
EPI_ISL_491042
EPI_ISL_462914
EPI_ISL_447970
EPI_ISL_423386
EPI_ISL_534980
EPI_ISL_450738
EPI_ISL_417213
EPI_ISL_447957
EPI_ISL_497981
EPI_ISL_535315
EPI_ISL_535317
EPI_ISL_510233
EPI_ISL_473564
EPI_ISL_525530
EPI_ISL_525535
EPI_ISL_464401
EPI_ISL_444414
EPI_ISL_440086
EPI_ISL_452107
EPI_ISL_472379
EPI_ISL_512146
EPI_ISL_520099
EPI_ISL_516965
EPI_ISL_510886
EPI_ISL_488801
EPI_ISL_491458
EPI_ISL_438440
EPI_ISL_437292
EPI_ISL_423199
EPI_ISL_475982
EPI_ISL_523308
EPI_ISL_418371
EPI_ISL_471460
EPI_ISL_525377
EPI_ISL_424072
EPI_ISL_428706
EPI_ISL_456184
EPI_ISL_456185
EPI_ISL_456221
EPI_ISL_489549
EPI_ISL_525764
EPI_ISL_435594
EPI_ISL_432783
EPI_ISL_517329
EPI_ISL_519089
EPI_ISL_469008
EPI_ISL_486300
EPI_ISL_417579
EPI_ISL_520793
EPI_ISL_528999
EPI_ISL_452081
EPI_ISL_516586
EPI_ISL_456232
EPI_ISL_529782
EPI_ISL_441911
EPI_ISL_432759
EPI_ISL_469005
EPI_ISL_525616
EPI_ISL_442351
EPI_ISL_454732
EPI_ISL_436587
EPI_ISL_509314
EPI_ISL_500850
EPI_ISL_446698
EPI_ISL_496366
EPI_ISL_437815
EPI_ISL_445996
EPI_ISL_463006
EPI_ISL_420042
EPI_ISL_465157
EPI_ISL_446729
EPI_ISL_461914
EPI_ISL_440624
EPI_ISL_457803
EPI_ISL_458462
EPI_ISL_536520
EPI_ISL_440484
EPI_ISL_457443
EPI_ISL_535760
EPI_ISL_438326
EPI_ISL_473493
EPI_ISL_460630
EPI_ISL_475792
EPI_ISL_463336
EPI_ISL_483488
EPI_ISL_516753
EPI_ISL_423517
EPI_ISL_429212
EPI_ISL_444701
EPI_ISL_497408
EPI_ISL_497660
EPI_ISL_471835
EPI_ISL_492602
EPI_ISL_448263
EPI_ISL_420670
EPI_ISL_480099
EPI_ISL_529698
EPI_ISL_452892
EPI_ISL_522810
EPI_ISL_440259
EPI_ISL_509727
EPI_ISL_421931
EPI_ISL_458659
EPI_ISL_529921
EPI_ISL_482952
EPI_ISL_487214
EPI_ISL_528946
EPI_ISL_423165
EPI_ISL_430601
EPI_ISL_527483
EPI_ISL_458629
EPI_ISL_479303
EPI_ISL_478516
EPI_ISL_473811
EPI_ISL_443364
EPI_ISL_452646
EPI_ISL_447087
EPI_ISL_509810
EPI_ISL_509920
EPI_ISL_457298
EPI_ISL_423285
EPI_ISL_432180
EPI_ISL_439104
EPI_ISL_468935
EPI_ISL_494158
EPI_ISL_509414
EPI_ISL_470654
EPI_ISL_418207
EPI_ISL_513642
EPI_ISL_458353
EPI_ISL_474251
EPI_ISL_437580
EPI_ISL_472786
EPI_ISL_436817
EPI_ISL_489989
EPI_ISL_526333
EPI_ISL_534380
EPI_ISL_531703
EPI_ISL_517196
EPI_ISL_442422
EPI_ISL_524988
EPI_ISL_489261
EPI_ISL_464650
EPI_ISL_450464
EPI_ISL_487681
EPI_ISL_466868
EPI_ISL_448943
EPI_ISL_443947
EPI_ISL_438212
EPI_ISL_442223
EPI_ISL_468948
EPI_ISL_458932
EPI_ISL_507022
EPI_ISL_424469
EPI_ISL_497457
EPI_ISL_439745
EPI_ISL_471241
EPI_ISL_458234
EPI_ISL_467438
EPI_ISL_453369
EPI_ISL_443868
EPI_ISL_469330
EPI_ISL_529399
EPI_ISL_531908
EPI_ISL_531888
EPI_ISL_532083
EPI_ISL_473300
EPI_ISL_471861
EPI_ISL_441615
EPI_ISL_461805
EPI_ISL_444716
EPI_ISL_422643
EPI_ISL_461259
EPI_ISL_461260
EPI_ISL_461291
EPI_ISL_486059
EPI_ISL_497559
EPI_ISL_422106
EPI_ISL_456595
EPI_ISL_469135
EPI_ISL_420748
EPI_ISL_465034
EPI_ISL_463528
EPI_ISL_463646
EPI_ISL_440818
EPI_ISL_444919
EPI_ISL_512589
EPI_ISL_467940
EPI_ISL_460652
EPI_ISL_481525
EPI_ISL_479397
EPI_ISL_493880
EPI_ISL_499300
EPI_ISL_495268
EPI_ISL_491199
EPI_ISL_477063
EPI_ISL_490798
EPI_ISL_497490
EPI_ISL_497501
EPI_ISL_497093
EPI_ISL_515520
EPI_ISL_490787
EPI_ISL_447405
EPI_ISL_447586
EPI_ISL_461556
EPI_ISL_430804
EPI_ISL_516974
EPI_ISL_449727
EPI_ISL_519710
EPI_ISL_493859
EPI_ISL_525204
EPI_ISL_529758
EPI_ISL_416379
EPI_ISL_417343
EPI_ISL_439129
EPI_ISL_427126
EPI_ISL_456914
EPI_ISL_461741
EPI_ISL_473822
EPI_ISL_481077
EPI_ISL_437410
EPI_ISL_516856
EPI_ISL_438961
EPI_ISL_456467
EPI_ISL_508402
EPI_ISL_462421
EPI_ISL_499790
EPI_ISL_513597
EPI_ISL_473435
EPI_ISL_447212
EPI_ISL_465836
EPI_ISL_471719
EPI_ISL_477975
EPI_ISL_461814
EPI_ISL_513612
EPI_ISL_516875
EPI_ISL_428491
EPI_ISL_464322
EPI_ISL_499947
EPI_ISL_422518
EPI_ISL_468041
EPI_ISL_445592
EPI_ISL_468632
EPI_ISL_461601
EPI_ISL_509427
EPI_ISL_454260
EPI_ISL_475507
EPI_ISL_536128
EPI_ISL_529402
EPI_ISL_519936
EPI_ISL_520241
EPI_ISL_448878
EPI_ISL_475303
EPI_ISL_447068
EPI_ISL_467447
EPI_ISL_487095
EPI_ISL_513872
EPI_ISL_434749
EPI_ISL_499687
EPI_ISL_416672
EPI_ISL_515813
EPI_ISL_446865
EPI_ISL_528919
EPI_ISL_510248
EPI_ISL_512821
EPI_ISL_418115
EPI_ISL_533353
EPI_ISL_441318
EPI_ISL_501576
EPI_ISL_458930
EPI_ISL_527927
EPI_ISL_490090
EPI_ISL_492866
EPI_ISL_440504
EPI_ISL_449540
EPI_ISL_497405
EPI_ISL_437225
EPI_ISL_437282
EPI_ISL_480814
EPI_ISL_513547
EPI_ISL_422866
EPI_ISL_422867
EPI_ISL_422897
EPI_ISL_457469
EPI_ISL_451300
EPI_ISL_420212
EPI_ISL_425955
EPI_ISL_495605
EPI_ISL_478202
EPI_ISL_474106
EPI_ISL_449519
EPI_ISL_464288
EPI_ISL_512430
EPI_ISL_429363
EPI_ISL_514097
EPI_ISL_445060
EPI_ISL_467013
EPI_ISL_518080
EPI_ISL_483869
EPI_ISL_534447
EPI_ISL_472815
EPI_ISL_441553
EPI_ISL_488071
EPI_ISL_447948
EPI_ISL_460344
EPI_ISL_423023
EPI_ISL_434500
EPI_ISL_427239
EPI_ISL_497720
EPI_ISL_520435
EPI_ISL_438015
EPI_ISL_525952
EPI_ISL_428351
EPI_ISL_420630
EPI_ISL_478240
EPI_ISL_420149
EPI_ISL_422899
EPI_ISL_496228
EPI_ISL_532453
EPI_ISL_494284
EPI_ISL_535401
EPI_ISL_480558
EPI_ISL_419551
EPI_ISL_437642
EPI_ISL_475712
EPI_ISL_437231
EPI_ISL_498098
EPI_ISL_514912
EPI_ISL_514934
EPI_ISL_461414
EPI_ISL_436650
EPI_ISL_429996
EPI_ISL_437558
EPI_ISL_413925
EPI_ISL_519726
EPI_ISL_519735
EPI_ISL_524379
EPI_ISL_463518
EPI_ISL_525625
EPI_ISL_516941
EPI_ISL_459229
EPI_ISL_417281
EPI_ISL_482550
EPI_ISL_466228
EPI_ISL_523403
EPI_ISL_429402
EPI_ISL_528097
EPI_ISL_492156
EPI_ISL_526909
EPI_ISL_533238
EPI_ISL_472835
EPI_ISL_517429
EPI_ISL_423765
EPI_ISL_529736
EPI_ISL_457831
EPI_ISL_464436
EPI_ISL_413578
EPI_ISL_497024
EPI_ISL_440043
EPI_ISL_442547
EPI_ISL_513769
EPI_ISL_512486
EPI_ISL_513165
EPI_ISL_435313
EPI_ISL_468890
EPI_ISL_526606
EPI_ISL_489784
EPI_ISL_434700
EPI_ISL_514782
EPI_ISL_500265
EPI_ISL_478408
EPI_ISL_525126
EPI_ISL_519402
EPI_ISL_475081
EPI_ISL_519948
EPI_ISL_475430
EPI_ISL_521850
EPI_ISL_468540
EPI_ISL_442555
EPI_ISL_453531
EPI_ISL_430963
EPI_ISL_532259
EPI_ISL_439563
EPI_ISL_423194
EPI_ISL_471712
EPI_ISL_464456
EPI_ISL_481621
EPI_ISL_481635
EPI_ISL_481706
EPI_ISL_436354
EPI_ISL_479850
EPI_ISL_465090
EPI_ISL_463989
EPI_ISL_426957
EPI_ISL_535279
EPI_ISL_486274
EPI_ISL_489008
EPI_ISL_487708
EPI_ISL_439295
EPI_ISL_451250
EPI_ISL_451251
EPI_ISL_443887
EPI_ISL_511156
EPI_ISL_517869
EPI_ISL_509732
EPI_ISL_508947
EPI_ISL_485275
EPI_ISL_512886
EPI_ISL_495296
EPI_ISL_430630
EPI_ISL_444329
EPI_ISL_457755
EPI_ISL_471258
EPI_ISL_512570
EPI_ISL_449090
EPI_ISL_439569
EPI_ISL_473667
EPI_ISL_438390
EPI_ISL_420498
EPI_ISL_446083
EPI_ISL_510444
EPI_ISL_526912
EPI_ISL_526938
EPI_ISL_449565
EPI_ISL_532422
EPI_ISL_488957
EPI_ISL_448261
EPI_ISL_536374
EPI_ISL_465820
EPI_ISL_418201
EPI_ISL_510299
EPI_ISL_470581
EPI_ISL_513089
EPI_ISL_535716
EPI_ISL_491023
EPI_ISL_529335
EPI_ISL_529338
EPI_ISL_438177
EPI_ISL_421506
EPI_ISL_432186
EPI_ISL_429294
EPI_ISL_516869
EPI_ISL_507577
EPI_ISL_473885
EPI_ISL_469427
EPI_ISL_469414
EPI_ISL_469454
EPI_ISL_487610
EPI_ISL_425904
EPI_ISL_467550
EPI_ISL_442444
EPI_ISL_497035
EPI_ISL_510814
EPI_ISL_413515
EPI_ISL_528541
EPI_ISL_494401
EPI_ISL_535964
EPI_ISL_450163
EPI_ISL_457289
EPI_ISL_511380
EPI_ISL_507057
EPI_ISL_485140
EPI_ISL_523292
EPI_ISL_485134
EPI_ISL_457740
EPI_ISL_425988
EPI_ISL_532213
EPI_ISL_418284
EPI_ISL_482608
EPI_ISL_468684
EPI_ISL_443712
EPI_ISL_456193
EPI_ISL_498545
EPI_ISL_486865
EPI_ISL_434064
EPI_ISL_448255
EPI_ISL_512008
EPI_ISL_438293
EPI_ISL_478951
EPI_ISL_472887
EPI_ISL_529933
EPI_ISL_432855
EPI_ISL_417868
EPI_ISL_458278
EPI_ISL_426788
EPI_ISL_498591
EPI_ISL_463097
EPI_ISL_513730
EPI_ISL_432927
EPI_ISL_524006
EPI_ISL_481839
EPI_ISL_516253
EPI_ISL_464504
EPI_ISL_530242
EPI_ISL_528075
EPI_ISL_524733
EPI_ISL_468148
EPI_ISL_524418
EPI_ISL_488471
EPI_ISL_497882
EPI_ISL_515095
EPI_ISL_432555
EPI_ISL_449169
EPI_ISL_477296
EPI_ISL_437594
EPI_ISL_440338
EPI_ISL_509877
EPI_ISL_510883
EPI_ISL_428724
EPI_ISL_427083
EPI_ISL_471965
EPI_ISL_535849
EPI_ISL_520821
EPI_ISL_465983
EPI_ISL_450178
EPI_ISL_450181
EPI_ISL_494722
EPI_ISL_536287
EPI_ISL_466057
EPI_ISL_468783
EPI_ISL_418779
EPI_ISL_418781
EPI_ISL_418784
EPI_ISL_418785
EPI_ISL_418771
EPI_ISL_418772
EPI_ISL_418773
EPI_ISL_418777
EPI_ISL_418778
EPI_ISL_426438
EPI_ISL_426439
EPI_ISL_426440
EPI_ISL_426442
EPI_ISL_426443
EPI_ISL_426445
EPI_ISL_426447
EPI_ISL_426449
EPI_ISL_426450
EPI_ISL_443892
EPI_ISL_470364
EPI_ISL_522285
EPI_ISL_468437
EPI_ISL_455122
EPI_ISL_460837
EPI_ISL_433336
EPI_ISL_448342
EPI_ISL_433553
EPI_ISL_509955
EPI_ISL_517918
EPI_ISL_514983
EPI_ISL_480163
EPI_ISL_456860
EPI_ISL_510459
EPI_ISL_522861
EPI_ISL_488532
EPI_ISL_418412
EPI_ISL_466133
EPI_ISL_436328
EPI_ISL_420268
EPI_ISL_510730
EPI_ISL_498121
EPI_ISL_460309
EPI_ISL_472316
EPI_ISL_464202
EPI_ISL_536768
EPI_ISL_528166
EPI_ISL_528243
EPI_ISL_446475
EPI_ISL_433384
EPI_ISL_481867
EPI_ISL_512860
EPI_ISL_500564
EPI_ISL_509377
EPI_ISL_509378
EPI_ISL_432448
EPI_ISL_523064
EPI_ISL_523066
EPI_ISL_507841
EPI_ISL_433158
EPI_ISL_489266
EPI_ISL_527380
EPI_ISL_435485
EPI_ISL_500937
EPI_ISL_520019
EPI_ISL_521263
EPI_ISL_521448
EPI_ISL_519692
EPI_ISL_519079
EPI_ISL_504179
EPI_ISL_515381
EPI_ISL_522100
EPI_ISL_466048
EPI_ISL_464935
EPI_ISL_490323
EPI_ISL_500851
EPI_ISL_472338
EPI_ISL_460606
EPI_ISL_420771
EPI_ISL_529198
EPI_ISL_522831
EPI_ISL_474735
EPI_ISL_511828
EPI_ISL_477939
EPI_ISL_410713
EPI_ISL_429701
EPI_ISL_497470
EPI_ISL_497017
EPI_ISL_529340
EPI_ISL_445070
EPI_ISL_510490
EPI_ISL_534746
EPI_ISL_416382
EPI_ISL_511941
EPI_ISL_485893
EPI_ISL_441725
EPI_ISL_484859
EPI_ISL_473293
EPI_ISL_472793
EPI_ISL_475606
EPI_ISL_513505
EPI_ISL_418358
EPI_ISL_418359
EPI_ISL_452256
EPI_ISL_445895
EPI_ISL_465982
EPI_ISL_423141
EPI_ISL_456011
EPI_ISL_453592
EPI_ISL_424129
EPI_ISL_485038
EPI_ISL_433203
EPI_ISL_525586
EPI_ISL_512386
EPI_ISL_406034
EPI_ISL_498618
EPI_ISL_449592
EPI_ISL_474432
EPI_ISL_439987
EPI_ISL_532131
EPI_ISL_429430
EPI_ISL_439635
EPI_ISL_501174
EPI_ISL_417737
EPI_ISL_520585
EPI_ISL_455139
EPI_ISL_457317
EPI_ISL_445175
EPI_ISL_469686
EPI_ISL_492625
EPI_ISL_418055
EPI_ISL_485158
EPI_ISL_515101
EPI_ISL_494744
EPI_ISL_463921
EPI_ISL_535962
EPI_ISL_420284
EPI_ISL_472483
EPI_ISL_457366
EPI_ISL_485879
EPI_ISL_456780
EPI_ISL_441046
EPI_ISL_512087
EPI_ISL_475552
EPI_ISL_460275
EPI_ISL_437002
EPI_ISL_436582
EPI_ISL_422152
EPI_ISL_454557
EPI_ISL_490428
EPI_ISL_425199
EPI_ISL_463705
EPI_ISL_437179
EPI_ISL_526762
EPI_ISL_438043
EPI_ISL_497804
EPI_ISL_533251
EPI_ISL_466902
EPI_ISL_478981
EPI_ISL_521957
EPI_ISL_473420
EPI_ISL_526078
EPI_ISL_450550
EPI_ISL_524531
EPI_ISL_448017
EPI_ISL_482155
EPI_ISL_413930
EPI_ISL_484718
EPI_ISL_432436
EPI_ISL_471804
EPI_ISL_447422
EPI_ISL_515767
EPI_ISL_424279
EPI_ISL_416351
EPI_ISL_432807
EPI_ISL_428343
EPI_ISL_440113
EPI_ISL_462260
EPI_ISL_464072
EPI_ISL_464086
EPI_ISL_476956
EPI_ISL_469577
EPI_ISL_424096
EPI_ISL_478753
EPI_ISL_479154
EPI_ISL_511540
EPI_ISL_450923
EPI_ISL_493818
EPI_ISL_436551
EPI_ISL_487274
EPI_ISL_474005
EPI_ISL_466271
EPI_ISL_418676
EPI_ISL_441074
EPI_ISL_444586
EPI_ISL_493469
EPI_ISL_479153
EPI_ISL_470328
EPI_ISL_425849
EPI_ISL_476745
EPI_ISL_447994
EPI_ISL_459622
EPI_ISL_466033
EPI_ISL_443632
EPI_ISL_536446
EPI_ISL_475283
EPI_ISL_476362
EPI_ISL_441378
EPI_ISL_477765
EPI_ISL_422024
EPI_ISL_522168
EPI_ISL_522239
EPI_ISL_456817
EPI_ISL_456396
EPI_ISL_421376
EPI_ISL_461695
EPI_ISL_447324
EPI_ISL_513758
EPI_ISL_463127
EPI_ISL_498029
EPI_ISL_418730
EPI_ISL_447749
EPI_ISL_528620
EPI_ISL_532372
EPI_ISL_531909
EPI_ISL_531645
EPI_ISL_531800
EPI_ISL_531605
EPI_ISL_531603
EPI_ISL_531713
EPI_ISL_451900
EPI_ISL_449964
EPI_ISL_479149
EPI_ISL_443979
EPI_ISL_454860
EPI_ISL_443421
EPI_ISL_470089
EPI_ISL_442738
EPI_ISL_494321
EPI_ISL_463476
EPI_ISL_490057
EPI_ISL_445734
EPI_ISL_494283
EPI_ISL_534594
EPI_ISL_464749
EPI_ISL_435157
EPI_ISL_495914
EPI_ISL_512649
EPI_ISL_512650
EPI_ISL_515186
EPI_ISL_534205
EPI_ISL_534207
EPI_ISL_534208
EPI_ISL_534209
EPI_ISL_490775
EPI_ISL_453302
EPI_ISL_516973
EPI_ISL_532925
EPI_ISL_529856
EPI_ISL_416410
EPI_ISL_519881
EPI_ISL_420146
EPI_ISL_513532
EPI_ISL_528403
EPI_ISL_417633
EPI_ISL_434944
EPI_ISL_441417
EPI_ISL_489457
EPI_ISL_494191
EPI_ISL_497293
EPI_ISL_456862
EPI_ISL_522468
EPI_ISL_496609
EPI_ISL_479025
EPI_ISL_440348
EPI_ISL_426051
EPI_ISL_422495
EPI_ISL_524252
EPI_ISL_469015
EPI_ISL_448660
EPI_ISL_519534
EPI_ISL_471680
EPI_ISL_536326
EPI_ISL_453457
EPI_ISL_532480
EPI_ISL_430849
EPI_ISL_436126
EPI_ISL_476414
EPI_ISL_531749
EPI_ISL_495975
EPI_ISL_439390
EPI_ISL_482701
EPI_ISL_441188
EPI_ISL_457400
EPI_ISL_437263
EPI_ISL_441359
EPI_ISL_456392
EPI_ISL_461121
EPI_ISL_461242
EPI_ISL_490656
EPI_ISL_452559
EPI_ISL_485175
EPI_ISL_509535
EPI_ISL_516934
EPI_ISL_464430
EPI_ISL_447080
EPI_ISL_510273
EPI_ISL_515834
EPI_ISL_527553
EPI_ISL_522409
EPI_ISL_468799
EPI_ISL_519015
EPI_ISL_468303
EPI_ISL_501073
EPI_ISL_526300
EPI_ISL_526305
EPI_ISL_526317
EPI_ISL_480712
EPI_ISL_457558
EPI_ISL_514756
EPI_ISL_446983
EPI_ISL_526346
EPI_ISL_457989
EPI_ISL_526715
EPI_ISL_460943
EPI_ISL_437562
EPI_ISL_533119
EPI_ISL_488674
EPI_ISL_535180
EPI_ISL_472516
EPI_ISL_524477
EPI_ISL_421998
EPI_ISL_461683
EPI_ISL_433906
EPI_ISL_479568
EPI_ISL_420509
EPI_ISL_424042
EPI_ISL_518407
EPI_ISL_461972
EPI_ISL_418247
EPI_ISL_524079
EPI_ISL_424342
EPI_ISL_432502
EPI_ISL_536139
EPI_ISL_518719
EPI_ISL_514845
EPI_ISL_442826
EPI_ISL_413879
EPI_ISL_483274
EPI_ISL_531609
EPI_ISL_522635
EPI_ISL_521243
EPI_ISL_417669
EPI_ISL_529845
EPI_ISL_517102
EPI_ISL_492058
EPI_ISL_529522
EPI_ISL_445441
EPI_ISL_533289
EPI_ISL_485132
EPI_ISL_500509
EPI_ISL_472593
EPI_ISL_488407
EPI_ISL_531942
EPI_ISL_532014
EPI_ISL_532052
EPI_ISL_532010
EPI_ISL_531999
EPI_ISL_532021
EPI_ISL_531970
EPI_ISL_531814
EPI_ISL_437051
EPI_ISL_423912
EPI_ISL_523423
EPI_ISL_488104
EPI_ISL_420566
EPI_ISL_465679
EPI_ISL_471779
EPI_ISL_493868
EPI_ISL_466312
EPI_ISL_515611
EPI_ISL_426940
EPI_ISL_473030
EPI_ISL_458253
EPI_ISL_436417
EPI_ISL_493939
EPI_ISL_483525
EPI_ISL_429330
EPI_ISL_434293
EPI_ISL_520284
EPI_ISL_436615
EPI_ISL_433090
EPI_ISL_424133
EPI_ISL_474991
EPI_ISL_529274
EPI_ISL_509029
EPI_ISL_509051
EPI_ISL_517412
EPI_ISL_453308
EPI_ISL_451357
EPI_ISL_498250
EPI_ISL_441968
EPI_ISL_459457
EPI_ISL_430530
EPI_ISL_445920
EPI_ISL_509413
EPI_ISL_453342
EPI_ISL_521894
EPI_ISL_519173
EPI_ISL_470100
EPI_ISL_461205
EPI_ISL_443288
EPI_ISL_457343
EPI_ISL_472785
EPI_ISL_484778
EPI_ISL_489961
EPI_ISL_492959
EPI_ISL_477893
EPI_ISL_520905
EPI_ISL_467382
EPI_ISL_451078
EPI_ISL_492389
EPI_ISL_424627
EPI_ISL_480282
EPI_ISL_422228
EPI_ISL_515819
EPI_ISL_449828
EPI_ISL_441965
EPI_ISL_467272
EPI_ISL_486856
EPI_ISL_441852
EPI_ISL_492854
EPI_ISL_446079
EPI_ISL_490657
EPI_ISL_446314
EPI_ISL_496644
EPI_ISL_421430
EPI_ISL_519394
EPI_ISL_458028
EPI_ISL_488087
EPI_ISL_488111
EPI_ISL_472653
EPI_ISL_522547
EPI_ISL_522548
EPI_ISL_519512
EPI_ISL_488128
EPI_ISL_437144
EPI_ISL_429005
EPI_ISL_528477
EPI_ISL_497294
EPI_ISL_455295
EPI_ISL_479732
EPI_ISL_434742
EPI_ISL_521211
EPI_ISL_443192
EPI_ISL_483347
EPI_ISL_439705
EPI_ISL_523877
EPI_ISL_478176
EPI_ISL_478177
EPI_ISL_467261
EPI_ISL_536245
EPI_ISL_493384
EPI_ISL_438736
EPI_ISL_477899
EPI_ISL_458121
EPI_ISL_418751
EPI_ISL_450205
EPI_ISL_521312
EPI_ISL_519084
EPI_ISL_469365
EPI_ISL_464055
EPI_ISL_492892
EPI_ISL_481756
EPI_ISL_454892
EPI_ISL_492889
EPI_ISL_483667
EPI_ISL_447096
EPI_ISL_424201
EPI_ISL_429683
EPI_ISL_443624
EPI_ISL_466101
EPI_ISL_419866
EPI_ISL_515314
EPI_ISL_433824
EPI_ISL_435137
EPI_ISL_512047
EPI_ISL_514582
EPI_ISL_494519
EPI_ISL_467714
EPI_ISL_430355
EPI_ISL_464603
EPI_ISL_433873
EPI_ISL_461256
EPI_ISL_535529
EPI_ISL_532723
EPI_ISL_514588
EPI_ISL_478056
EPI_ISL_474063
EPI_ISL_430128
EPI_ISL_514572
EPI_ISL_526899
EPI_ISL_507895
EPI_ISL_453323
EPI_ISL_511618
EPI_ISL_441690
EPI_ISL_447214
EPI_ISL_518998
EPI_ISL_493353
EPI_ISL_512920
EPI_ISL_435663
EPI_ISL_469692
EPI_ISL_436568
EPI_ISL_459519
EPI_ISL_466515
EPI_ISL_488564
EPI_ISL_422159
EPI_ISL_417540
EPI_ISL_417545
EPI_ISL_445900
EPI_ISL_495077
EPI_ISL_433740
EPI_ISL_418083
EPI_ISL_527365
EPI_ISL_490583
EPI_ISL_493719
EPI_ISL_518524
EPI_ISL_470576
EPI_ISL_484891
EPI_ISL_522011
EPI_ISL_519960
EPI_ISL_476282
EPI_ISL_515328
EPI_ISL_515329
EPI_ISL_427732
EPI_ISL_520250
EPI_ISL_440587
EPI_ISL_416687
EPI_ISL_535944
EPI_ISL_452811
EPI_ISL_533347
EPI_ISL_499644
EPI_ISL_466394
EPI_ISL_468517
EPI_ISL_525945
EPI_ISL_485851
EPI_ISL_535058
EPI_ISL_439124
EPI_ISL_413601
EPI_ISL_486535
EPI_ISL_495017
EPI_ISL_516886
EPI_ISL_508701
EPI_ISL_479069
EPI_ISL_447508
EPI_ISL_497553
EPI_ISL_451185
EPI_ISL_492344
EPI_ISL_448954
EPI_ISL_520347
EPI_ISL_445423
EPI_ISL_460396
EPI_ISL_491251
EPI_ISL_441935
EPI_ISL_482979
EPI_ISL_486891
EPI_ISL_448438
EPI_ISL_468094
EPI_ISL_439315
EPI_ISL_500275
EPI_ISL_455869
EPI_ISL_515768
EPI_ISL_463633
EPI_ISL_455377
EPI_ISL_520424
EPI_ISL_525892
EPI_ISL_444613
EPI_ISL_456781
EPI_ISL_472579
EPI_ISL_479283
EPI_ISL_526042
EPI_ISL_515770
EPI_ISL_500510
EPI_ISL_508619
EPI_ISL_442712
EPI_ISL_436894
EPI_ISL_436895
EPI_ISL_458442
EPI_ISL_479913
EPI_ISL_428385
EPI_ISL_459631
EPI_ISL_422657
EPI_ISL_517435
EPI_ISL_478139
EPI_ISL_438608
EPI_ISL_515565
EPI_ISL_483088
EPI_ISL_517309
EPI_ISL_535979
EPI_ISL_430433
EPI_ISL_449580
EPI_ISL_535488
EPI_ISL_421210
EPI_ISL_425452
EPI_ISL_447186
EPI_ISL_533003
EPI_ISL_446929
EPI_ISL_433925
EPI_ISL_521417
EPI_ISL_492422
EPI_ISL_495972
EPI_ISL_458073
EPI_ISL_430125
EPI_ISL_469604
EPI_ISL_469600
EPI_ISL_466232
EPI_ISL_423111
EPI_ISL_461212
EPI_ISL_513873
EPI_ISL_527414
EPI_ISL_458624
EPI_ISL_433965
EPI_ISL_447382
EPI_ISL_421820
EPI_ISL_459224
EPI_ISL_463656
EPI_ISL_445994
EPI_ISL_535116
EPI_ISL_498594
EPI_ISL_441037
EPI_ISL_480390
EPI_ISL_422352
EPI_ISL_494738
EPI_ISL_517788
EPI_ISL_427674
EPI_ISL_488746
EPI_ISL_420582
EPI_ISL_536391
EPI_ISL_478968
EPI_ISL_482645
EPI_ISL_515031
EPI_ISL_461801
EPI_ISL_443998
EPI_ISL_463002
EPI_ISL_466598
EPI_ISL_489306
EPI_ISL_518216
EPI_ISL_430215
EPI_ISL_430222
EPI_ISL_514611
EPI_ISL_515844
EPI_ISL_438380
EPI_ISL_420288
EPI_ISL_432714
EPI_ISL_420855
EPI_ISL_472563
EPI_ISL_455098
EPI_ISL_446939
EPI_ISL_512070
EPI_ISL_472683
EPI_ISL_508489
EPI_ISL_445290
EPI_ISL_522160
EPI_ISL_518009
EPI_ISL_445171
EPI_ISL_517083
EPI_ISL_454729
EPI_ISL_444245
EPI_ISL_525342
EPI_ISL_525277
EPI_ISL_484426
EPI_ISL_489669
EPI_ISL_477924
EPI_ISL_436836
EPI_ISL_473410
EPI_ISL_489897
EPI_ISL_453390
EPI_ISL_423487
EPI_ISL_512476
EPI_ISL_476730
EPI_ISL_483557
EPI_ISL_430002
EPI_ISL_430004
EPI_ISL_451888
EPI_ISL_447457
EPI_ISL_516558
EPI_ISL_498589
EPI_ISL_513458
EPI_ISL_511597
EPI_ISL_446978
EPI_ISL_419587
EPI_ISL_499976
EPI_ISL_433974
EPI_ISL_425796
EPI_ISL_445311
EPI_ISL_523339
EPI_ISL_471744
EPI_ISL_416389
EPI_ISL_491418
EPI_ISL_482969
EPI_ISL_419580
EPI_ISL_478357
EPI_ISL_509082
EPI_ISL_478942
EPI_ISL_483886
EPI_ISL_474235
EPI_ISL_437324
EPI_ISL_479192
EPI_ISL_441934
EPI_ISL_487734
EPI_ISL_434053
EPI_ISL_450105
EPI_ISL_427521
EPI_ISL_450799
EPI_ISL_496682
EPI_ISL_452240
EPI_ISL_446333
EPI_ISL_441843
EPI_ISL_481519
EPI_ISL_524429
EPI_ISL_524451
EPI_ISL_432409
EPI_ISL_500004
EPI_ISL_473997
EPI_ISL_483622
EPI_ISL_445448
EPI_ISL_453250
EPI_ISL_497083
EPI_ISL_484746
EPI_ISL_451415
EPI_ISL_482985
EPI_ISL_520798
EPI_ISL_524869
EPI_ISL_513737
EPI_ISL_445050
EPI_ISL_449858
EPI_ISL_525174
EPI_ISL_510548
EPI_ISL_421388
EPI_ISL_421389
EPI_ISL_421422
EPI_ISL_470310
EPI_ISL_430432
EPI_ISL_483691
EPI_ISL_483556
EPI_ISL_484816
EPI_ISL_446874
EPI_ISL_520994
EPI_ISL_427569
EPI_ISL_454258
EPI_ISL_456018
EPI_ISL_484468
EPI_ISL_474733
EPI_ISL_438694
EPI_ISL_492025
EPI_ISL_443590
EPI_ISL_490340
EPI_ISL_438905
EPI_ISL_448063
EPI_ISL_450862
EPI_ISL_463975
EPI_ISL_419402
EPI_ISL_493038
EPI_ISL_522169
EPI_ISL_519410
EPI_ISL_519586
EPI_ISL_448456
EPI_ISL_508970
EPI_ISL_536322
EPI_ISL_470458
EPI_ISL_446441
EPI_ISL_432790
EPI_ISL_507298
EPI_ISL_519475
EPI_ISL_437838
EPI_ISL_523800
EPI_ISL_472854
EPI_ISL_448304
EPI_ISL_486463
EPI_ISL_452070
EPI_ISL_439529
EPI_ISL_446197
EPI_ISL_450195
EPI_ISL_491197
EPI_ISL_478955
EPI_ISL_438313
EPI_ISL_497059
EPI_ISL_484171
EPI_ISL_452056
EPI_ISL_441139
EPI_ISL_491068
EPI_ISL_512039
EPI_ISL_467793
EPI_ISL_448587
EPI_ISL_448625
EPI_ISL_448636
EPI_ISL_448670
EPI_ISL_534934
EPI_ISL_534978
EPI_ISL_467097
EPI_ISL_476383
EPI_ISL_518899
EPI_ISL_524441
EPI_ISL_440823
EPI_ISL_470354
EPI_ISL_434130
EPI_ISL_458909
EPI_ISL_467116
EPI_ISL_452143
EPI_ISL_496306
EPI_ISL_417863
EPI_ISL_457652
EPI_ISL_461484
EPI_ISL_507897
EPI_ISL_459309
EPI_ISL_525022
EPI_ISL_458204
EPI_ISL_494406
EPI_ISL_482641
EPI_ISL_436642
EPI_ISL_527772
EPI_ISL_510482
EPI_ISL_440591
EPI_ISL_522452
EPI_ISL_469658
EPI_ISL_449876
EPI_ISL_478115
EPI_ISL_536288
EPI_ISL_423339
EPI_ISL_482598
EPI_ISL_477830
EPI_ISL_447776
EPI_ISL_483066
EPI_ISL_535968
EPI_ISL_425531
EPI_ISL_423041
EPI_ISL_508855
EPI_ISL_494501
EPI_ISL_529265
EPI_ISL_464744
EPI_ISL_437498
EPI_ISL_488518
EPI_ISL_489175
EPI_ISL_522735
EPI_ISL_445874
EPI_ISL_507289
EPI_ISL_521505
EPI_ISL_492433
EPI_ISL_512729
EPI_ISL_451465
EPI_ISL_490511
EPI_ISL_430593
EPI_ISL_509718
EPI_ISL_464988
EPI_ISL_531733
EPI_ISL_520413
EPI_ISL_510316
EPI_ISL_448355
EPI_ISL_483602
EPI_ISL_510950
EPI_ISL_418132
EPI_ISL_442154
EPI_ISL_485010
EPI_ISL_450520
EPI_ISL_450521
EPI_ISL_486413
EPI_ISL_486420
EPI_ISL_486421
EPI_ISL_486438
EPI_ISL_452101
EPI_ISL_424954
EPI_ISL_523862
EPI_ISL_500397
EPI_ISL_516717
EPI_ISL_467852
EPI_ISL_484802
EPI_ISL_431101
EPI_ISL_479983
EPI_ISL_480058
EPI_ISL_488136
EPI_ISL_488099
EPI_ISL_490283
EPI_ISL_522354
EPI_ISL_512856
EPI_ISL_519101
EPI_ISL_432092
EPI_ISL_450245
EPI_ISL_507710
EPI_ISL_529268
EPI_ISL_417312
EPI_ISL_445368
EPI_ISL_504200
EPI_ISL_426484
EPI_ISL_444920
EPI_ISL_430541
EPI_ISL_525724
EPI_ISL_433423
EPI_ISL_515895
EPI_ISL_424281
EPI_ISL_479057
EPI_ISL_424851
EPI_ISL_434488
EPI_ISL_500514
EPI_ISL_524015
EPI_ISL_487097
EPI_ISL_453449
EPI_ISL_484040
EPI_ISL_494216
EPI_ISL_499338
EPI_ISL_495136
EPI_ISL_508124
EPI_ISL_507586
EPI_ISL_501185
EPI_ISL_490222
EPI_ISL_439043
EPI_ISL_453999
EPI_ISL_507763
EPI_ISL_524724
EPI_ISL_457941
EPI_ISL_482970
EPI_ISL_512859
EPI_ISL_448294
EPI_ISL_532377
EPI_ISL_421414
EPI_ISL_431955
EPI_ISL_511939
EPI_ISL_420928
EPI_ISL_442925
EPI_ISL_506960
EPI_ISL_497323
EPI_ISL_446580
EPI_ISL_446710
EPI_ISL_493112
EPI_ISL_469530
EPI_ISL_449127
EPI_ISL_430476
EPI_ISL_499968
EPI_ISL_499970
EPI_ISL_499971
EPI_ISL_496636
EPI_ISL_510342
EPI_ISL_467641
EPI_ISL_447261
EPI_ISL_451108
EPI_ISL_508695
EPI_ISL_511106
EPI_ISL_433563
EPI_ISL_447906
EPI_ISL_476455
EPI_ISL_438121
EPI_ISL_475277
EPI_ISL_486261
EPI_ISL_445251
EPI_ISL_425835
EPI_ISL_476726
EPI_ISL_530189
EPI_ISL_448534
EPI_ISL_518456
EPI_ISL_425335
EPI_ISL_484419
EPI_ISL_433094
EPI_ISL_433097
EPI_ISL_455400
EPI_ISL_443618
EPI_ISL_441577
EPI_ISL_460033
EPI_ISL_513753
EPI_ISL_491139
EPI_ISL_466341
EPI_ISL_462902
EPI_ISL_536097
EPI_ISL_459101
EPI_ISL_536198
EPI_ISL_500110
EPI_ISL_441885
EPI_ISL_483547
EPI_ISL_434508
EPI_ISL_500336
EPI_ISL_436843
EPI_ISL_474299
EPI_ISL_488194
EPI_ISL_425414
EPI_ISL_433726
EPI_ISL_470234
EPI_ISL_429094
EPI_ISL_522603
EPI_ISL_486267
EPI_ISL_448935
EPI_ISL_523551
EPI_ISL_523552
EPI_ISL_523555
EPI_ISL_463070
EPI_ISL_456420
EPI_ISL_521877
EPI_ISL_528544
EPI_ISL_510567
EPI_ISL_464041
EPI_ISL_522473
EPI_ISL_533184
EPI_ISL_526515
EPI_ISL_436823
EPI_ISL_460035
EPI_ISL_524746
EPI_ISL_534253
EPI_ISL_520609
EPI_ISL_454348
EPI_ISL_535133
EPI_ISL_477128
EPI_ISL_426747
EPI_ISL_520928
EPI_ISL_521032
EPI_ISL_426950
EPI_ISL_453856
EPI_ISL_535894
EPI_ISL_416329
EPI_ISL_486239
EPI_ISL_487638
EPI_ISL_496954
EPI_ISL_430701
EPI_ISL_437764
EPI_ISL_445645
EPI_ISL_517062
EPI_ISL_441434
EPI_ISL_441435
EPI_ISL_519552
EPI_ISL_535064
EPI_ISL_468396
EPI_ISL_526103
EPI_ISL_440565
EPI_ISL_493524
EPI_ISL_438073
EPI_ISL_447541
EPI_ISL_483476
EPI_ISL_499438
EPI_ISL_436977
EPI_ISL_438570
EPI_ISL_518983
EPI_ISL_532814
EPI_ISL_466330
EPI_ISL_499488
EPI_ISL_457585
EPI_ISL_496342
EPI_ISL_500344
EPI_ISL_449387
EPI_ISL_450527
EPI_ISL_455360
EPI_ISL_469179
EPI_ISL_469181
EPI_ISL_467250
EPI_ISL_490325
EPI_ISL_457030
EPI_ISL_457207
EPI_ISL_457211
EPI_ISL_526865
EPI_ISL_429524
EPI_ISL_517931
EPI_ISL_455597
EPI_ISL_535834
EPI_ISL_513655
EPI_ISL_528262
EPI_ISL_481582
EPI_ISL_468612
EPI_ISL_473299
EPI_ISL_451084
EPI_ISL_444344
EPI_ISL_490412
EPI_ISL_446201
EPI_ISL_473751
EPI_ISL_442621
EPI_ISL_487457
EPI_ISL_471947
EPI_ISL_516656
EPI_ISL_497659
EPI_ISL_462426
EPI_ISL_500171
EPI_ISL_466669
EPI_ISL_441368
EPI_ISL_489462
EPI_ISL_452501
EPI_ISL_446140
EPI_ISL_491447
EPI_ISL_489879
EPI_ISL_491075
EPI_ISL_460365
EPI_ISL_466252
EPI_ISL_448005
EPI_ISL_516536
EPI_ISL_483004
EPI_ISL_415491
EPI_ISL_433400
EPI_ISL_497117
EPI_ISL_526584
EPI_ISL_421938
EPI_ISL_480751
EPI_ISL_479829
EPI_ISL_418954
EPI_ISL_490042
EPI_ISL_478528
EPI_ISL_478993
EPI_ISL_445809
EPI_ISL_519434
EPI_ISL_507885
EPI_ISL_527955
EPI_ISL_496319
EPI_ISL_526476
EPI_ISL_529867
EPI_ISL_490651
EPI_ISL_535001
EPI_ISL_507478
EPI_ISL_490282
EPI_ISL_471780
EPI_ISL_461090
EPI_ISL_494618
EPI_ISL_442091
EPI_ISL_448807
EPI_ISL_523568
EPI_ISL_470355
EPI_ISL_432762
EPI_ISL_442479
EPI_ISL_453745
EPI_ISL_453760
EPI_ISL_474926
EPI_ISL_522481
EPI_ISL_517956
EPI_ISL_508795
EPI_ISL_445068
EPI_ISL_527948
EPI_ISL_528573
EPI_ISL_513541
EPI_ISL_513560
EPI_ISL_499868
EPI_ISL_460562
EPI_ISL_441324
EPI_ISL_423522
EPI_ISL_463360
EPI_ISL_464472
EPI_ISL_457019
EPI_ISL_474793
EPI_ISL_440216
EPI_ISL_521567
EPI_ISL_461921
EPI_ISL_522408
EPI_ISL_534982
EPI_ISL_430818
EPI_ISL_475285
EPI_ISL_467476
EPI_ISL_421619
EPI_ISL_421606
EPI_ISL_422494
EPI_ISL_447766
EPI_ISL_450045
EPI_ISL_489771
EPI_ISL_417693
EPI_ISL_426691
EPI_ISL_433644
EPI_ISL_428459
EPI_ISL_427605
EPI_ISL_428928
EPI_ISL_434153
EPI_ISL_449977
EPI_ISL_461706
EPI_ISL_461761
EPI_ISL_508250
EPI_ISL_464030
EPI_ISL_455606
EPI_ISL_513268
EPI_ISL_453584
EPI_ISL_484937
EPI_ISL_492842
EPI_ISL_531816
EPI_ISL_471444
EPI_ISL_439273
EPI_ISL_491409
EPI_ISL_523675
EPI_ISL_440553
EPI_ISL_430072
EPI_ISL_472681
EPI_ISL_492821
EPI_ISL_497647
EPI_ISL_497667
EPI_ISL_520009
EPI_ISL_490256
EPI_ISL_486114
EPI_ISL_420663
EPI_ISL_519824
EPI_ISL_520118
EPI_ISL_519723
EPI_ISL_518661
EPI_ISL_453179
EPI_ISL_512071
EPI_ISL_464379
EPI_ISL_424444
EPI_ISL_504234
EPI_ISL_466743
EPI_ISL_427302
EPI_ISL_432609
EPI_ISL_453625
EPI_ISL_500425
EPI_ISL_460345
EPI_ISL_460435
EPI_ISL_460131
EPI_ISL_534688
EPI_ISL_451978
EPI_ISL_440033
EPI_ISL_464445
EPI_ISL_466431
EPI_ISL_440462
EPI_ISL_513538
EPI_ISL_431087
EPI_ISL_474510
EPI_ISL_491621
EPI_ISL_416659
EPI_ISL_508167
EPI_ISL_509947
EPI_ISL_526311
EPI_ISL_469334
EPI_ISL_422346
EPI_ISL_494111
EPI_ISL_447691
EPI_ISL_474054
EPI_ISL_425464
EPI_ISL_501123
EPI_ISL_465480
EPI_ISL_501100
EPI_ISL_446178
EPI_ISL_446688
EPI_ISL_441061
EPI_ISL_517450
EPI_ISL_439977
EPI_ISL_459129
EPI_ISL_481231
EPI_ISL_508119
EPI_ISL_459864
EPI_ISL_446595
EPI_ISL_418815
EPI_ISL_455734
EPI_ISL_516329
EPI_ISL_507063
EPI_ISL_483266
EPI_ISL_442326
EPI_ISL_458022
EPI_ISL_477988
EPI_ISL_529910
EPI_ISL_525781
EPI_ISL_470745
EPI_ISL_423062
EPI_ISL_439218
EPI_ISL_520461
EPI_ISL_431919
EPI_ISL_467579
EPI_ISL_422551
EPI_ISL_476317
EPI_ISL_442947
EPI_ISL_433619
EPI_ISL_522696
EPI_ISL_518706
EPI_ISL_446373
EPI_ISL_476750
EPI_ISL_529275
EPI_ISL_535253
EPI_ISL_426716
EPI_ISL_488686
EPI_ISL_488675
EPI_ISL_529835
EPI_ISL_514360
EPI_ISL_530098
EPI_ISL_500807
EPI_ISL_500818
EPI_ISL_500825
EPI_ISL_446481
EPI_ISL_472548
EPI_ISL_439498
EPI_ISL_466410
EPI_ISL_449054
EPI_ISL_474247
EPI_ISL_419229
EPI_ISL_453231
EPI_ISL_466985
EPI_ISL_448383
EPI_ISL_423462
EPI_ISL_482380
EPI_ISL_427105
EPI_ISL_440615
EPI_ISL_473166
EPI_ISL_480356
EPI_ISL_480357
EPI_ISL_528751
EPI_ISL_429778
EPI_ISL_533112
EPI_ISL_480028
EPI_ISL_515777
EPI_ISL_477885
EPI_ISL_474180
EPI_ISL_463969
EPI_ISL_442243
EPI_ISL_446220
EPI_ISL_465846
EPI_ISL_451894
EPI_ISL_511050
EPI_ISL_516834
EPI_ISL_448421
EPI_ISL_455775
EPI_ISL_480844
EPI_ISL_457022
EPI_ISL_459158
EPI_ISL_517031
EPI_ISL_444107
EPI_ISL_523454
EPI_ISL_447385
EPI_ISL_495353
EPI_ISL_428485
EPI_ISL_426744
EPI_ISL_517598
EPI_ISL_525989
EPI_ISL_453488
EPI_ISL_449670
EPI_ISL_442631
EPI_ISL_520953
EPI_ISL_418233
EPI_ISL_506971
EPI_ISL_457039
EPI_ISL_443674
EPI_ISL_515839
EPI_ISL_497951
EPI_ISL_522943
EPI_ISL_459727
EPI_ISL_518098
EPI_ISL_468381
EPI_ISL_518653
EPI_ISL_528147
EPI_ISL_416477
EPI_ISL_511122
EPI_ISL_433869
EPI_ISL_483272
EPI_ISL_423629
EPI_ISL_421740
EPI_ISL_450601
EPI_ISL_451624
EPI_ISL_492986
EPI_ISL_413555
EPI_ISL_425674
EPI_ISL_425783
EPI_ISL_425790
EPI_ISL_427441
EPI_ISL_427458
EPI_ISL_434611
EPI_ISL_438913
EPI_ISL_457867
EPI_ISL_457921
EPI_ISL_462235
EPI_ISL_462437
EPI_ISL_484614
EPI_ISL_488760
EPI_ISL_488943
EPI_ISL_487883
EPI_ISL_487788
EPI_ISL_488961
EPI_ISL_489028
EPI_ISL_487934
EPI_ISL_488891
EPI_ISL_489045
EPI_ISL_487874
EPI_ISL_487888
EPI_ISL_480179
EPI_ISL_451794
EPI_ISL_516310
EPI_ISL_443873
EPI_ISL_499365
EPI_ISL_470335
EPI_ISL_470227
EPI_ISL_470270
EPI_ISL_530162
EPI_ISL_423953
EPI_ISL_436514
EPI_ISL_524891
EPI_ISL_456690
EPI_ISL_452650
EPI_ISL_527469
EPI_ISL_429721
EPI_ISL_529453
EPI_ISL_515175
EPI_ISL_456500
EPI_ISL_522651
EPI_ISL_442570
EPI_ISL_431996
EPI_ISL_462995
EPI_ISL_504225
EPI_ISL_432758
EPI_ISL_479911
EPI_ISL_528863
EPI_ISL_515241
EPI_ISL_419560
EPI_ISL_419559
EPI_ISL_426538
EPI_ISL_493563
EPI_ISL_462250
EPI_ISL_462688
EPI_ISL_468205
EPI_ISL_527386
EPI_ISL_470485
EPI_ISL_494756
EPI_ISL_413455
EPI_ISL_529903
EPI_ISL_444625
EPI_ISL_434678
EPI_ISL_420707
EPI_ISL_413852
EPI_ISL_479044
EPI_ISL_426476
EPI_ISL_426477
EPI_ISL_426479
EPI_ISL_426584
EPI_ISL_519804
EPI_ISL_449550
EPI_ISL_492524
EPI_ISL_528456
EPI_ISL_532182
EPI_ISL_413557
EPI_ISL_459889
EPI_ISL_428864
EPI_ISL_428863
EPI_ISL_464689
EPI_ISL_420574
EPI_ISL_521653
EPI_ISL_511728
EPI_ISL_473198
EPI_ISL_492579
EPI_ISL_484127
EPI_ISL_462302
EPI_ISL_511232
EPI_ISL_469842
EPI_ISL_424425
EPI_ISL_522040
EPI_ISL_476027
EPI_ISL_533149
EPI_ISL_411219
EPI_ISL_449345
EPI_ISL_437533
EPI_ISL_466613
EPI_ISL_512413
EPI_ISL_429297
EPI_ISL_521083
EPI_ISL_520060
EPI_ISL_489844
EPI_ISL_446474
EPI_ISL_437645
EPI_ISL_456055
EPI_ISL_418197
EPI_ISL_478721
EPI_ISL_442796
EPI_ISL_518152
EPI_ISL_518153
EPI_ISL_460570
EPI_ISL_451112
EPI_ISL_508424
EPI_ISL_479817
EPI_ISL_472467
EPI_ISL_497097
EPI_ISL_474265
EPI_ISL_482570
EPI_ISL_480183
EPI_ISL_459157
EPI_ISL_466428
EPI_ISL_456932
EPI_ISL_443093
EPI_ISL_443463
EPI_ISL_521583
EPI_ISL_521631
EPI_ISL_521636
EPI_ISL_521676
EPI_ISL_519282
EPI_ISL_490292
EPI_ISL_417433
EPI_ISL_478847
EPI_ISL_451712
EPI_ISL_519953
EPI_ISL_495808
EPI_ISL_497438
EPI_ISL_531511
EPI_ISL_522699
EPI_ISL_490468
EPI_ISL_511335
EPI_ISL_535909
EPI_ISL_421516
EPI_ISL_517782
EPI_ISL_495593
EPI_ISL_509387
EPI_ISL_474973
EPI_ISL_486014
EPI_ISL_522242
EPI_ISL_484195
EPI_ISL_408482
EPI_ISL_486213
EPI_ISL_507949
EPI_ISL_417674
EPI_ISL_500870
EPI_ISL_448780
EPI_ISL_482986
EPI_ISL_453763
EPI_ISL_529681
EPI_ISL_462017
EPI_ISL_512878
EPI_ISL_478998
EPI_ISL_434384
EPI_ISL_471149
EPI_ISL_470584
EPI_ISL_459210
EPI_ISL_445725
EPI_ISL_500122
EPI_ISL_489475
EPI_ISL_434872
EPI_ISL_461021
EPI_ISL_461026
EPI_ISL_497671
EPI_ISL_428366
EPI_ISL_479774
EPI_ISL_495160
EPI_ISL_512789
EPI_ISL_472442
EPI_ISL_457496
EPI_ISL_526275
EPI_ISL_496060
EPI_ISL_528204
EPI_ISL_512472
EPI_ISL_427589
EPI_ISL_485859
EPI_ISL_472524
EPI_ISL_533230
EPI_ISL_476943
EPI_ISL_476976
EPI_ISL_487975
EPI_ISL_534335
EPI_ISL_439934
EPI_ISL_442380
EPI_ISL_515781
EPI_ISL_533004
EPI_ISL_528931
EPI_ISL_433471
EPI_ISL_438711
EPI_ISL_438712
EPI_ISL_535160
EPI_ISL_452193
EPI_ISL_430191
EPI_ISL_423981
EPI_ISL_490202
EPI_ISL_434281
EPI_ISL_418035
EPI_ISL_498125
EPI_ISL_483151
EPI_ISL_469900
EPI_ISL_438145
EPI_ISL_489991
EPI_ISL_433831
EPI_ISL_460845
EPI_ISL_448558
EPI_ISL_524018
EPI_ISL_524019
EPI_ISL_448175
EPI_ISL_430156
EPI_ISL_526885
EPI_ISL_508492
EPI_ISL_532585
EPI_ISL_531952
EPI_ISL_525925
EPI_ISL_478292
EPI_ISL_429738
EPI_ISL_445875
EPI_ISL_489112
EPI_ISL_443825
EPI_ISL_479414
EPI_ISL_483307
EPI_ISL_488724
EPI_ISL_488737
EPI_ISL_488628
EPI_ISL_488485
EPI_ISL_488511
EPI_ISL_488472
EPI_ISL_488689
EPI_ISL_488613
EPI_ISL_483516
EPI_ISL_508290
EPI_ISL_500184
EPI_ISL_515945
EPI_ISL_480759
EPI_ISL_484044
EPI_ISL_522439
EPI_ISL_523116
EPI_ISL_488070
EPI_ISL_465043
EPI_ISL_507198
EPI_ISL_510402
EPI_ISL_450944
EPI_ISL_450951
EPI_ISL_483723
EPI_ISL_500768
EPI_ISL_515631
EPI_ISL_479029
EPI_ISL_420016
EPI_ISL_433357
EPI_ISL_430272
EPI_ISL_434090
EPI_ISL_426728
EPI_ISL_480101
EPI_ISL_484739
EPI_ISL_476826
EPI_ISL_526330
EPI_ISL_529528
EPI_ISL_529529
EPI_ISL_529571
EPI_ISL_529583
EPI_ISL_529585
EPI_ISL_529586
EPI_ISL_533063
EPI_ISL_533128
EPI_ISL_533116
EPI_ISL_533011
EPI_ISL_533164
EPI_ISL_533131
EPI_ISL_533019
EPI_ISL_533061
EPI_ISL_533162
EPI_ISL_533058
EPI_ISL_533137
EPI_ISL_533206
EPI_ISL_533153
EPI_ISL_532938
EPI_ISL_534413
EPI_ISL_532695
EPI_ISL_532348
EPI_ISL_531871
EPI_ISL_532096
EPI_ISL_531571
EPI_ISL_526734
EPI_ISL_529433
EPI_ISL_469196
EPI_ISL_436078
EPI_ISL_488333
EPI_ISL_470109
EPI_ISL_528590
EPI_ISL_492496
EPI_ISL_434164
EPI_ISL_451095
EPI_ISL_441083
EPI_ISL_465631
EPI_ISL_456112
EPI_ISL_483375
EPI_ISL_510075
EPI_ISL_438411
EPI_ISL_525407
EPI_ISL_500354
EPI_ISL_435720
EPI_ISL_463201
EPI_ISL_443506
EPI_ISL_430840
EPI_ISL_420223
EPI_ISL_428440
EPI_ISL_482874
EPI_ISL_464679
EPI_ISL_474229
EPI_ISL_509686
EPI_ISL_440793
EPI_ISL_468334
EPI_ISL_459377
EPI_ISL_512844
EPI_ISL_532359
EPI_ISL_512152
EPI_ISL_474625
EPI_ISL_427104
EPI_ISL_463381
EPI_ISL_460065
EPI_ISL_434826
EPI_ISL_482214
EPI_ISL_444464
EPI_ISL_415136
EPI_ISL_514773
EPI_ISL_488361
EPI_ISL_512377
EPI_ISL_488066
EPI_ISL_432735
EPI_ISL_515320
EPI_ISL_515340
EPI_ISL_459586
EPI_ISL_519456
EPI_ISL_453908
EPI_ISL_413896
EPI_ISL_448395
EPI_ISL_429176
EPI_ISL_478038
EPI_ISL_508266
EPI_ISL_480312
EPI_ISL_441180
EPI_ISL_469340
EPI_ISL_536196
EPI_ISL_470859
EPI_ISL_445713
EPI_ISL_438715
EPI_ISL_529787
EPI_ISL_476866
EPI_ISL_482194
EPI_ISL_459221
EPI_ISL_465654
EPI_ISL_513080
EPI_ISL_494496
EPI_ISL_469462
EPI_ISL_469430
EPI_ISL_469453
EPI_ISL_469348
EPI_ISL_481777
EPI_ISL_481891
EPI_ISL_433438
EPI_ISL_457316
EPI_ISL_514796
EPI_ISL_464404
EPI_ISL_441660
EPI_ISL_483716
EPI_ISL_494383
EPI_ISL_508319
EPI_ISL_483891
EPI_ISL_482108
EPI_ISL_437189
EPI_ISL_474723
EPI_ISL_453960
EPI_ISL_516382
EPI_ISL_459878
EPI_ISL_532385
EPI_ISL_458896
EPI_ISL_478468
EPI_ISL_423056
EPI_ISL_454503
EPI_ISL_517779
EPI_ISL_460677
EPI_ISL_523505
EPI_ISL_439804
EPI_ISL_447619
EPI_ISL_462172
EPI_ISL_523468
EPI_ISL_490409
EPI_ISL_473144
EPI_ISL_457026
EPI_ISL_473139
EPI_ISL_529592
EPI_ISL_472191
EPI_ISL_472266
EPI_ISL_437810
EPI_ISL_459933
EPI_ISL_473279
EPI_ISL_490430
EPI_ISL_466299
EPI_ISL_474942
EPI_ISL_445893
EPI_ISL_456162
EPI_ISL_457305
EPI_ISL_433306
EPI_ISL_475617
EPI_ISL_508044
EPI_ISL_422950
EPI_ISL_455208
EPI_ISL_455211
EPI_ISL_455212
EPI_ISL_455249
EPI_ISL_455299
EPI_ISL_460707
EPI_ISL_415977
EPI_ISL_467329
EPI_ISL_522328
EPI_ISL_527891
EPI_ISL_536357
EPI_ISL_495370
EPI_ISL_459227
EPI_ISL_490803
EPI_ISL_462093
EPI_ISL_418989
EPI_ISL_433025
EPI_ISL_497603
EPI_ISL_494715
EPI_ISL_444646
EPI_ISL_507720
EPI_ISL_521900
EPI_ISL_511152
EPI_ISL_452138
EPI_ISL_470067
EPI_ISL_484417
EPI_ISL_499302
EPI_ISL_507134
EPI_ISL_507149
EPI_ISL_507152
EPI_ISL_514460
EPI_ISL_432817
EPI_ISL_500260
EPI_ISL_486322
EPI_ISL_498171
EPI_ISL_467775
EPI_ISL_465911
EPI_ISL_413876
EPI_ISL_446908
EPI_ISL_452918
EPI_ISL_422164
EPI_ISL_508395
EPI_ISL_455581
EPI_ISL_480049
EPI_ISL_446071
EPI_ISL_426753
EPI_ISL_482189
EPI_ISL_513512
EPI_ISL_493839
EPI_ISL_463396
EPI_ISL_519175
EPI_ISL_493440
EPI_ISL_474415
EPI_ISL_518602
EPI_ISL_535278
EPI_ISL_460059
EPI_ISL_466511
EPI_ISL_518929
EPI_ISL_428726
EPI_ISL_523869
EPI_ISL_535455
EPI_ISL_457928
EPI_ISL_435566
EPI_ISL_534340
EPI_ISL_512022
EPI_ISL_430249
EPI_ISL_430217
EPI_ISL_430226
EPI_ISL_430261
EPI_ISL_487877
EPI_ISL_519241
EPI_ISL_456824
EPI_ISL_486402
EPI_ISL_474103
EPI_ISL_518322
EPI_ISL_517181
EPI_ISL_457395
EPI_ISL_507535
EPI_ISL_473388
EPI_ISL_440248
EPI_ISL_438334
EPI_ISL_438516
EPI_ISL_439429
EPI_ISL_467312
EPI_ISL_467313
EPI_ISL_467337
EPI_ISL_467341
EPI_ISL_469648
EPI_ISL_517122
EPI_ISL_534994
EPI_ISL_420644
EPI_ISL_508928
EPI_ISL_529504
EPI_ISL_427628
EPI_ISL_471867
EPI_ISL_473565
EPI_ISL_501124
EPI_ISL_454144
EPI_ISL_479203
EPI_ISL_477301
EPI_ISL_443889
EPI_ISL_494547
EPI_ISL_521534
EPI_ISL_459026
EPI_ISL_522623
EPI_ISL_529824
EPI_ISL_509317
EPI_ISL_510710
EPI_ISL_417958
EPI_ISL_524366
EPI_ISL_482682
EPI_ISL_509353
EPI_ISL_512604
EPI_ISL_517025
EPI_ISL_519170
EPI_ISL_510370
EPI_ISL_441305
EPI_ISL_462944
EPI_ISL_483858
EPI_ISL_511185
EPI_ISL_468230
EPI_ISL_430683
EPI_ISL_521984
EPI_ISL_451515
EPI_ISL_483865
EPI_ISL_425506
EPI_ISL_458706
EPI_ISL_529024
EPI_ISL_484267
EPI_ISL_493511
EPI_ISL_414471
EPI_ISL_414566
EPI_ISL_448237
EPI_ISL_484520
EPI_ISL_515102
EPI_ISL_484592
EPI_ISL_499599
EPI_ISL_529533
EPI_ISL_484913
EPI_ISL_512916
EPI_ISL_443600
EPI_ISL_468835
EPI_ISL_508161
EPI_ISL_484132
EPI_ISL_457877
EPI_ISL_456508
EPI_ISL_450216
EPI_ISL_533416
EPI_ISL_498608
EPI_ISL_508765
EPI_ISL_422776
EPI_ISL_477230
EPI_ISL_457135
EPI_ISL_500081
EPI_ISL_432450
EPI_ISL_422975
EPI_ISL_481529
EPI_ISL_481648
EPI_ISL_454806
EPI_ISL_497411
EPI_ISL_469852
EPI_ISL_519377
EPI_ISL_517343
EPI_ISL_512016
EPI_ISL_487624
EPI_ISL_488323
EPI_ISL_512473
EPI_ISL_461971
EPI_ISL_417647
EPI_ISL_496008
EPI_ISL_468066
EPI_ISL_490443
EPI_ISL_483321
EPI_ISL_534666
EPI_ISL_474595
EPI_ISL_439847
EPI_ISL_417174
EPI_ISL_426988
EPI_ISL_479425
EPI_ISL_513909
EPI_ISL_482058
EPI_ISL_419219
EPI_ISL_496671
EPI_ISL_524706
EPI_ISL_451623
EPI_ISL_497112
EPI_ISL_449680
EPI_ISL_421369
EPI_ISL_459469
EPI_ISL_529347
EPI_ISL_522860
EPI_ISL_500576
EPI_ISL_444060
EPI_ISL_531792
EPI_ISL_474545
EPI_ISL_462183
EPI_ISL_508646
EPI_ISL_491619
EPI_ISL_532531
EPI_ISL_489540
EPI_ISL_437088
EPI_ISL_456429
EPI_ISL_527374
EPI_ISL_511004
EPI_ISL_527802
EPI_ISL_492028
EPI_ISL_449154
EPI_ISL_445833
EPI_ISL_456013
EPI_ISL_480444
EPI_ISL_513880
EPI_ISL_528042
EPI_ISL_425768
EPI_ISL_489518
EPI_ISL_433562
EPI_ISL_453658
EPI_ISL_501020
EPI_ISL_471791
EPI_ISL_513037
EPI_ISL_501226
EPI_ISL_489351
EPI_ISL_444131
EPI_ISL_473401
EPI_ISL_484615
EPI_ISL_441501
EPI_ISL_464668
EPI_ISL_475206
EPI_ISL_535269
EPI_ISL_420520
EPI_ISL_453312
EPI_ISL_519763
EPI_ISL_499990
EPI_ISL_460763
EPI_ISL_494288
EPI_ISL_481799
EPI_ISL_481833
EPI_ISL_481948
EPI_ISL_433987
EPI_ISL_439972
EPI_ISL_459364
EPI_ISL_432840
EPI_ISL_475472
EPI_ISL_516362
EPI_ISL_480950
EPI_ISL_494410
EPI_ISL_518772
EPI_ISL_525832
EPI_ISL_524050
EPI_ISL_458292
EPI_ISL_450892
EPI_ISL_435609
EPI_ISL_487676
EPI_ISL_532782
EPI_ISL_440252
EPI_ISL_471441
EPI_ISL_413875
EPI_ISL_480843
EPI_ISL_490559
EPI_ISL_536145
EPI_ISL_514656
EPI_ISL_463011
EPI_ISL_495491
EPI_ISL_526423
EPI_ISL_489732
EPI_ISL_414515
EPI_ISL_522220
EPI_ISL_447588
EPI_ISL_524433
EPI_ISL_494282
EPI_ISL_527644
EPI_ISL_427112
EPI_ISL_433695
EPI_ISL_518416
EPI_ISL_458426
EPI_ISL_458503
EPI_ISL_490531
EPI_ISL_507268
EPI_ISL_475375
EPI_ISL_475434
EPI_ISL_475484
EPI_ISL_442528
EPI_ISL_519739
EPI_ISL_515184
EPI_ISL_445306
EPI_ISL_440254
EPI_ISL_478495
EPI_ISL_460080
EPI_ISL_448307
EPI_ISL_429864
EPI_ISL_510996
EPI_ISL_486152
EPI_ISL_492820
EPI_ISL_492418
EPI_ISL_517713
EPI_ISL_495623
EPI_ISL_518893
EPI_ISL_489172
EPI_ISL_511011
EPI_ISL_475905
EPI_ISL_475909
EPI_ISL_475911
EPI_ISL_521683
EPI_ISL_414537
EPI_ISL_533271
EPI_ISL_474889
EPI_ISL_420713
EPI_ISL_445826
EPI_ISL_501127
EPI_ISL_514672
EPI_ISL_422037
EPI_ISL_427439
EPI_ISL_427456
EPI_ISL_520753
EPI_ISL_520836
EPI_ISL_519272
EPI_ISL_474035
EPI_ISL_521997
EPI_ISL_449489
EPI_ISL_437135
EPI_ISL_522087
EPI_ISL_512583
EPI_ISL_430492
EPI_ISL_508026
EPI_ISL_440244
EPI_ISL_508165
EPI_ISL_431901
EPI_ISL_473470
EPI_ISL_423604
EPI_ISL_515033
EPI_ISL_444167
EPI_ISL_517350
EPI_ISL_517500
EPI_ISL_489774
EPI_ISL_475279
EPI_ISL_474535
EPI_ISL_499333
EPI_ISL_534788
EPI_ISL_414427
EPI_ISL_524082
EPI_ISL_531482
EPI_ISL_437525
EPI_ISL_476186
EPI_ISL_447010
EPI_ISL_522490
EPI_ISL_484755
EPI_ISL_430430
EPI_ISL_424703
EPI_ISL_473500
EPI_ISL_430529
EPI_ISL_450736
EPI_ISL_464684
EPI_ISL_467552
EPI_ISL_426121
EPI_ISL_417736
EPI_ISL_417749
EPI_ISL_466919
EPI_ISL_466920
EPI_ISL_535882
EPI_ISL_523213
EPI_ISL_428998
EPI_ISL_486121
EPI_ISL_452177
EPI_ISL_448230
EPI_ISL_532219
EPI_ISL_498089
EPI_ISL_498102
EPI_ISL_464136
EPI_ISL_450149
EPI_ISL_465526
EPI_ISL_482494
EPI_ISL_420194
EPI_ISL_488892
EPI_ISL_525837
EPI_ISL_483941
EPI_ISL_428749
EPI_ISL_496567
EPI_ISL_516292
EPI_ISL_467782
EPI_ISL_457978
EPI_ISL_515636
EPI_ISL_488453
EPI_ISL_430252
EPI_ISL_457440
EPI_ISL_468492
EPI_ISL_518534
EPI_ISL_486482
EPI_ISL_447356
EPI_ISL_432909
EPI_ISL_498722
EPI_ISL_441247
EPI_ISL_480937
EPI_ISL_446711
EPI_ISL_425575
EPI_ISL_466655
EPI_ISL_475185
EPI_ISL_475187
EPI_ISL_475195
EPI_ISL_475196
EPI_ISL_475211
EPI_ISL_475215
EPI_ISL_475227
EPI_ISL_446028
EPI_ISL_419674
EPI_ISL_420309
EPI_ISL_524946
EPI_ISL_421375
EPI_ISL_490317
EPI_ISL_459453
EPI_ISL_453708
EPI_ISL_479672
EPI_ISL_459950
EPI_ISL_520539
EPI_ISL_482525
EPI_ISL_470309
EPI_ISL_515712
EPI_ISL_525232
EPI_ISL_514630
EPI_ISL_510136
EPI_ISL_449052
EPI_ISL_536291
EPI_ISL_508793
EPI_ISL_528950
EPI_ISL_481030
EPI_ISL_492977
EPI_ISL_421373
EPI_ISL_467008
EPI_ISL_497777
EPI_ISL_469132
EPI_ISL_524909
EPI_ISL_429566
EPI_ISL_437636
EPI_ISL_512228
EPI_ISL_427630
EPI_ISL_489525
EPI_ISL_422844
EPI_ISL_440869
EPI_ISL_450779
EPI_ISL_442261
EPI_ISL_507024
EPI_ISL_524301
EPI_ISL_460596
EPI_ISL_445415
EPI_ISL_474887
EPI_ISL_519441
EPI_ISL_419550
EPI_ISL_483608
EPI_ISL_488171
EPI_ISL_533300
EPI_ISL_499410
EPI_ISL_488312
EPI_ISL_474664
EPI_ISL_442685
EPI_ISL_486426
EPI_ISL_518069
EPI_ISL_448706
EPI_ISL_536559
EPI_ISL_535670
EPI_ISL_476914
EPI_ISL_408514
EPI_ISL_458230
EPI_ISL_508726
EPI_ISL_473820
EPI_ISL_448583
EPI_ISL_455852
EPI_ISL_519521
EPI_ISL_515441
EPI_ISL_472776
EPI_ISL_497711
EPI_ISL_440685
EPI_ISL_446274
EPI_ISL_480306
EPI_ISL_521353
EPI_ISL_515831
EPI_ISL_438081
EPI_ISL_477767
EPI_ISL_424864
EPI_ISL_478988
EPI_ISL_452538
EPI_ISL_515027
EPI_ISL_482373
EPI_ISL_482382
EPI_ISL_434288
EPI_ISL_458244
EPI_ISL_429035
EPI_ISL_425234
EPI_ISL_433142
EPI_ISL_532292
EPI_ISL_466472
EPI_ISL_467140
EPI_ISL_474518
EPI_ISL_462848
EPI_ISL_464161
EPI_ISL_513732
EPI_ISL_465025
EPI_ISL_474473
EPI_ISL_515008
EPI_ISL_536392
EPI_ISL_450745
EPI_ISL_435590
EPI_ISL_422698
EPI_ISL_422699
EPI_ISL_435054
EPI_ISL_455091
EPI_ISL_512536
EPI_ISL_477135
EPI_ISL_431921
EPI_ISL_474479
EPI_ISL_440927
EPI_ISL_480813
EPI_ISL_452921
EPI_ISL_495261
EPI_ISL_517569
EPI_ISL_416473
EPI_ISL_432197
EPI_ISL_432643
EPI_ISL_471720
EPI_ISL_443916
EPI_ISL_523276
EPI_ISL_523277
EPI_ISL_523342
EPI_ISL_523343
EPI_ISL_474161
EPI_ISL_527444
EPI_ISL_495566
EPI_ISL_513859
EPI_ISL_508372
EPI_ISL_522232
EPI_ISL_443536
EPI_ISL_486158
EPI_ISL_430629
EPI_ISL_437990
EPI_ISL_488018
EPI_ISL_535212
EPI_ISL_528499
EPI_ISL_462789
EPI_ISL_462808
EPI_ISL_533092
EPI_ISL_452441
EPI_ISL_429004
EPI_ISL_469084
EPI_ISL_491233
EPI_ISL_491909
EPI_ISL_478486
EPI_ISL_484230
EPI_ISL_521936
EPI_ISL_433788
EPI_ISL_455728
EPI_ISL_532749
EPI_ISL_439746
EPI_ISL_520516
EPI_ISL_468418
EPI_ISL_439982
EPI_ISL_450642
EPI_ISL_525730
EPI_ISL_427047
EPI_ISL_458475
EPI_ISL_479595
EPI_ISL_527550
EPI_ISL_536324
EPI_ISL_489084
EPI_ISL_422195
EPI_ISL_467544
EPI_ISL_489908
EPI_ISL_448505
EPI_ISL_536776
EPI_ISL_466494
EPI_ISL_520769
EPI_ISL_520859
EPI_ISL_520946
EPI_ISL_520548
EPI_ISL_520556
EPI_ISL_520557
EPI_ISL_520562
EPI_ISL_520565
EPI_ISL_518633
EPI_ISL_518267
EPI_ISL_467120
EPI_ISL_471819
EPI_ISL_471881
EPI_ISL_479002
EPI_ISL_460454
EPI_ISL_468297
EPI_ISL_477114
EPI_ISL_517890
EPI_ISL_481049
EPI_ISL_487363
EPI_ISL_487364
EPI_ISL_487376
EPI_ISL_465847
EPI_ISL_485155
EPI_ISL_464796
EPI_ISL_446774
EPI_ISL_477141
EPI_ISL_450418
EPI_ISL_438457
EPI_ISL_449082
EPI_ISL_465335
EPI_ISL_464229
EPI_ISL_451739
EPI_ISL_429844
EPI_ISL_422543
EPI_ISL_425365
EPI_ISL_492115
EPI_ISL_531774
EPI_ISL_531526
EPI_ISL_532432
EPI_ISL_531473
EPI_ISL_496155
EPI_ISL_443041
EPI_ISL_515170
EPI_ISL_474856
EPI_ISL_531817
EPI_ISL_446108
EPI_ISL_414040
EPI_ISL_452130
EPI_ISL_443352
EPI_ISL_486499
EPI_ISL_525706
EPI_ISL_421618
EPI_ISL_437805
EPI_ISL_500377
EPI_ISL_516533
EPI_ISL_464495
EPI_ISL_488092
EPI_ISL_450655
EPI_ISL_445836
EPI_ISL_433487
EPI_ISL_529333
EPI_ISL_513562
EPI_ISL_488881
EPI_ISL_497450
EPI_ISL_452604
EPI_ISL_428870
EPI_ISL_428879
EPI_ISL_421835
EPI_ISL_531994
EPI_ISL_476360
EPI_ISL_435515
EPI_ISL_466405
EPI_ISL_452525
EPI_ISL_441481
EPI_ISL_535091
EPI_ISL_535457
EPI_ISL_458817
EPI_ISL_468074
EPI_ISL_453868
EPI_ISL_453958
EPI_ISL_480104
EPI_ISL_517029
EPI_ISL_455580
EPI_ISL_480014
EPI_ISL_430577
EPI_ISL_510107
EPI_ISL_478604
EPI_ISL_432676
EPI_ISL_509247
EPI_ISL_445932
EPI_ISL_433117
EPI_ISL_439243
EPI_ISL_534879
EPI_ISL_457342
EPI_ISL_524014
EPI_ISL_514589
EPI_ISL_511851
EPI_ISL_494250
EPI_ISL_469850
EPI_ISL_480910
EPI_ISL_473382
EPI_ISL_437268
EPI_ISL_437678
EPI_ISL_500334
EPI_ISL_480670
EPI_ISL_455974
EPI_ISL_496960
EPI_ISL_422118
EPI_ISL_519286
EPI_ISL_464585
EPI_ISL_511492
EPI_ISL_511501
EPI_ISL_478726
EPI_ISL_535188
EPI_ISL_480993
EPI_ISL_490578
EPI_ISL_444082
EPI_ISL_422992
EPI_ISL_417964
EPI_ISL_522538
EPI_ISL_536553
EPI_ISL_526384
EPI_ISL_453113
EPI_ISL_512064
EPI_ISL_482575
EPI_ISL_524078
EPI_ISL_418277
EPI_ISL_459513
EPI_ISL_472982
EPI_ISL_428466
EPI_ISL_462162
EPI_ISL_528379
EPI_ISL_421990
EPI_ISL_518230
EPI_ISL_440398
EPI_ISL_479220
EPI_ISL_525736
EPI_ISL_465924
EPI_ISL_473499
EPI_ISL_426307
EPI_ISL_435443
EPI_ISL_454820
EPI_ISL_439861
EPI_ISL_446848
EPI_ISL_522072
EPI_ISL_458086
EPI_ISL_419884
EPI_ISL_468511
EPI_ISL_461515
EPI_ISL_412967
EPI_ISL_470547
EPI_ISL_493821
EPI_ISL_474572
EPI_ISL_506947
EPI_ISL_472689
EPI_ISL_439841
EPI_ISL_457612
EPI_ISL_452992
EPI_ISL_508123
EPI_ISL_419982
EPI_ISL_456947
EPI_ISL_474108
EPI_ISL_462182
EPI_ISL_436538
EPI_ISL_529780
EPI_ISL_455219
EPI_ISL_460690
EPI_ISL_523490
EPI_ISL_419590
EPI_ISL_536302
EPI_ISL_433820
EPI_ISL_513021
EPI_ISL_528593
EPI_ISL_425139
EPI_ISL_446499
EPI_ISL_494680
EPI_ISL_493175
EPI_ISL_468262
EPI_ISL_459071
EPI_ISL_449227
EPI_ISL_423615
EPI_ISL_436290
EPI_ISL_460948
EPI_ISL_489963
EPI_ISL_430666
EPI_ISL_514483
EPI_ISL_507556
EPI_ISL_499688
EPI_ISL_473848
EPI_ISL_461059
EPI_ISL_489536
EPI_ISL_487449
EPI_ISL_472664
EPI_ISL_482469
EPI_ISL_524353
EPI_ISL_444348
EPI_ISL_511320
EPI_ISL_527747
EPI_ISL_470752
EPI_ISL_465747
EPI_ISL_466599
EPI_ISL_486176
EPI_ISL_430576
EPI_ISL_518450
EPI_ISL_465582
EPI_ISL_531656
EPI_ISL_525635
EPI_ISL_524838
EPI_ISL_451217
EPI_ISL_451219
EPI_ISL_451220
EPI_ISL_451230
EPI_ISL_451231
EPI_ISL_451233
EPI_ISL_451234
EPI_ISL_451280
EPI_ISL_451288
EPI_ISL_424014
EPI_ISL_497140
EPI_ISL_421448
EPI_ISL_421452
EPI_ISL_421453
EPI_ISL_421486
EPI_ISL_512417
EPI_ISL_424329
EPI_ISL_482636
EPI_ISL_447066
EPI_ISL_515166
EPI_ISL_499817
EPI_ISL_468275
EPI_ISL_497283
EPI_ISL_516898
EPI_ISL_473826
EPI_ISL_481280
EPI_ISL_468829
EPI_ISL_442641
EPI_ISL_441399
EPI_ISL_417761
EPI_ISL_487255
EPI_ISL_450572
EPI_ISL_513255
EPI_ISL_518366
EPI_ISL_447585
EPI_ISL_519713
EPI_ISL_434622
EPI_ISL_524821
EPI_ISL_427442
EPI_ISL_427459
EPI_ISL_481925
EPI_ISL_448398
EPI_ISL_521975
EPI_ISL_535124
EPI_ISL_453930
EPI_ISL_509087
EPI_ISL_463394
EPI_ISL_418017
EPI_ISL_511150
EPI_ISL_474209
EPI_ISL_531884
EPI_ISL_495791
EPI_ISL_474190
EPI_ISL_498567
EPI_ISL_470002
EPI_ISL_515875
EPI_ISL_520455
EPI_ISL_530012
EPI_ISL_483069
EPI_ISL_431982
EPI_ISL_421861
EPI_ISL_484273
EPI_ISL_501070
EPI_ISL_437154
EPI_ISL_485265
EPI_ISL_490604
EPI_ISL_509013
EPI_ISL_499963
EPI_ISL_471412
EPI_ISL_460289
EPI_ISL_530005
EPI_ISL_473187
EPI_ISL_466417
EPI_ISL_464857
EPI_ISL_481983
EPI_ISL_473758
EPI_ISL_448138
EPI_ISL_495447
EPI_ISL_467297
EPI_ISL_461070
EPI_ISL_446315
EPI_ISL_468370
EPI_ISL_425513
EPI_ISL_533246
EPI_ISL_424117
EPI_ISL_485389
EPI_ISL_512964
EPI_ISL_499858
EPI_ISL_535917
EPI_ISL_483324
EPI_ISL_434918
EPI_ISL_430486
EPI_ISL_476545
EPI_ISL_525976
EPI_ISL_521295
EPI_ISL_439919
EPI_ISL_416617
EPI_ISL_445484
EPI_ISL_511029
EPI_ISL_467798
EPI_ISL_523634
EPI_ISL_440350
EPI_ISL_438452
EPI_ISL_432136
EPI_ISL_525153
EPI_ISL_432806
EPI_ISL_461352
EPI_ISL_478068
EPI_ISL_427097
EPI_ISL_456942
EPI_ISL_444373
EPI_ISL_451964
EPI_ISL_475213
EPI_ISL_511555
EPI_ISL_472429
EPI_ISL_447558
EPI_ISL_481074
EPI_ISL_426769
EPI_ISL_472979
EPI_ISL_493603
EPI_ISL_493507
EPI_ISL_427285
EPI_ISL_482589
EPI_ISL_526340
EPI_ISL_459983
EPI_ISL_451867
EPI_ISL_423166
EPI_ISL_436199
EPI_ISL_464008
EPI_ISL_430062
EPI_ISL_430194
EPI_ISL_492743
EPI_ISL_510297
EPI_ISL_418715
EPI_ISL_528667
EPI_ISL_464448
EPI_ISL_483978
EPI_ISL_534652
EPI_ISL_513839
EPI_ISL_413618
EPI_ISL_413620
EPI_ISL_413621
EPI_ISL_413608
EPI_ISL_413610
EPI_ISL_413614
EPI_ISL_414479
EPI_ISL_414481
EPI_ISL_420790
EPI_ISL_509705
EPI_ISL_453633
EPI_ISL_495638
EPI_ISL_446626
EPI_ISL_452134
EPI_ISL_535613
EPI_ISL_475310
EPI_ISL_469689
EPI_ISL_416504
EPI_ISL_465231
EPI_ISL_438232
EPI_ISL_463740
EPI_ISL_515613
EPI_ISL_460576
EPI_ISL_457529
EPI_ISL_468032
EPI_ISL_484701
EPI_ISL_475928
EPI_ISL_500800
EPI_ISL_490377
EPI_ISL_494572
EPI_ISL_413574
EPI_ISL_500566
EPI_ISL_481075
EPI_ISL_522723
EPI_ISL_440281
EPI_ISL_432427
EPI_ISL_441282
EPI_ISL_512342
EPI_ISL_434312
EPI_ISL_497449
EPI_ISL_475088
EPI_ISL_430686
EPI_ISL_434607
EPI_ISL_447654
EPI_ISL_535975
EPI_ISL_535982
EPI_ISL_535989
EPI_ISL_458395
EPI_ISL_534808
EPI_ISL_515632
EPI_ISL_460307
EPI_ISL_524200
EPI_ISL_527808
EPI_ISL_422003
EPI_ISL_485989
EPI_ISL_469404
EPI_ISL_431090
EPI_ISL_464685
EPI_ISL_466484
EPI_ISL_494508
EPI_ISL_529842
EPI_ISL_442579
EPI_ISL_521902
EPI_ISL_466610
EPI_ISL_426633
EPI_ISL_520216
EPI_ISL_534633
EPI_ISL_441771
EPI_ISL_430557
EPI_ISL_423108
EPI_ISL_440372
EPI_ISL_473195
EPI_ISL_500350
EPI_ISL_419183
EPI_ISL_520844
EPI_ISL_520652
EPI_ISL_518151
EPI_ISL_441816
EPI_ISL_514467
EPI_ISL_535589
EPI_ISL_461327
EPI_ISL_464817
EPI_ISL_447415
EPI_ISL_522151
EPI_ISL_515094
EPI_ISL_461330
EPI_ISL_518581
EPI_ISL_447088
EPI_ISL_492846
EPI_ISL_437242
EPI_ISL_444557
EPI_ISL_430371
EPI_ISL_512073
EPI_ISL_424975
EPI_ISL_459570
EPI_ISL_519803
EPI_ISL_519891
EPI_ISL_519904
EPI_ISL_520020
EPI_ISL_520153
EPI_ISL_521269
EPI_ISL_519110
EPI_ISL_519339
EPI_ISL_520886
EPI_ISL_496673
EPI_ISL_498792
EPI_ISL_517157
EPI_ISL_446942
EPI_ISL_500385
EPI_ISL_478437
EPI_ISL_516371
EPI_ISL_485945
EPI_ISL_422727
EPI_ISL_481062
EPI_ISL_526716
EPI_ISL_526718
EPI_ISL_526719
EPI_ISL_515390
EPI_ISL_453161
EPI_ISL_454176
EPI_ISL_466100
EPI_ISL_473188
EPI_ISL_483145
EPI_ISL_439753
EPI_ISL_526292
EPI_ISL_472317
EPI_ISL_447321
EPI_ISL_448662
EPI_ISL_427162
EPI_ISL_522645
EPI_ISL_492628
EPI_ISL_426509
EPI_ISL_444105
EPI_ISL_508441
EPI_ISL_473581
EPI_ISL_473784
EPI_ISL_472911
EPI_ISL_434659
EPI_ISL_414630
EPI_ISL_508758
EPI_ISL_477833
EPI_ISL_477903
EPI_ISL_477904
EPI_ISL_477914
EPI_ISL_477965
EPI_ISL_477978
EPI_ISL_477993
EPI_ISL_480973
EPI_ISL_447751
EPI_ISL_430387
EPI_ISL_497245
EPI_ISL_489777
EPI_ISL_463662
EPI_ISL_512884
EPI_ISL_485998
EPI_ISL_456334
EPI_ISL_450950
EPI_ISL_450948
EPI_ISL_453952
EPI_ISL_532770
EPI_ISL_420458
EPI_ISL_465652
EPI_ISL_508062
EPI_ISL_508836
EPI_ISL_495684
EPI_ISL_466620
EPI_ISL_461405
EPI_ISL_496959
EPI_ISL_460963
EPI_ISL_514164
EPI_ISL_451711
EPI_ISL_474141
EPI_ISL_440691
EPI_ISL_486501
EPI_ISL_447505
EPI_ISL_421913
EPI_ISL_435555
EPI_ISL_435560
EPI_ISL_435569
EPI_ISL_451209
EPI_ISL_451237
EPI_ISL_451238
EPI_ISL_488034
EPI_ISL_421630
EPI_ISL_451687
EPI_ISL_517905
EPI_ISL_443235
EPI_ISL_513528
EPI_ISL_513599
EPI_ISL_452216
EPI_ISL_432579
EPI_ISL_480650
EPI_ISL_443335
EPI_ISL_521941
EPI_ISL_522091
EPI_ISL_462991
EPI_ISL_459448
EPI_ISL_524155
EPI_ISL_524194
EPI_ISL_524293
EPI_ISL_524376
EPI_ISL_481024
EPI_ISL_424181
EPI_ISL_444511
EPI_ISL_473221
EPI_ISL_524534
EPI_ISL_439093
EPI_ISL_478506
EPI_ISL_451584
EPI_ISL_513696
EPI_ISL_475158
EPI_ISL_519007
EPI_ISL_471216
EPI_ISL_484716
EPI_ISL_484728
EPI_ISL_484730
EPI_ISL_484738
EPI_ISL_484743
EPI_ISL_484744
EPI_ISL_484750
EPI_ISL_484756
EPI_ISL_484782
EPI_ISL_416409
EPI_ISL_454505
EPI_ISL_521658
EPI_ISL_470028
EPI_ISL_483262
EPI_ISL_510584
EPI_ISL_431096
EPI_ISL_425941
EPI_ISL_509994
EPI_ISL_515713
EPI_ISL_461078
EPI_ISL_422598
EPI_ISL_523971
EPI_ISL_439933
EPI_ISL_463507
EPI_ISL_463643
EPI_ISL_510757
EPI_ISL_444913
EPI_ISL_524134
EPI_ISL_453026
EPI_ISL_496712
EPI_ISL_469817
EPI_ISL_439158
EPI_ISL_510442
EPI_ISL_460245
EPI_ISL_497099
EPI_ISL_449086
EPI_ISL_423620
EPI_ISL_441539
EPI_ISL_452067
EPI_ISL_452069
EPI_ISL_452087
EPI_ISL_433778
EPI_ISL_420208
EPI_ISL_460304
EPI_ISL_521917
EPI_ISL_468343
EPI_ISL_480754
EPI_ISL_525145
EPI_ISL_521729
EPI_ISL_461495
EPI_ISL_418295
EPI_ISL_444388
EPI_ISL_425793
EPI_ISL_486521
EPI_ISL_519853
EPI_ISL_519744
EPI_ISL_519757
EPI_ISL_449440
EPI_ISL_496937
EPI_ISL_450607
EPI_ISL_491527
EPI_ISL_526381
EPI_ISL_493947
EPI_ISL_471818
EPI_ISL_488742
EPI_ISL_420147
EPI_ISL_494611
EPI_ISL_441848
EPI_ISL_472207
EPI_ISL_472231
EPI_ISL_465403
EPI_ISL_498609
EPI_ISL_535859
EPI_ISL_524997
EPI_ISL_454044
EPI_ISL_454328
EPI_ISL_454331
EPI_ISL_512580
EPI_ISL_427716
EPI_ISL_443332
EPI_ISL_428232
EPI_ISL_458309
EPI_ISL_536109
EPI_ISL_536114
EPI_ISL_456607
EPI_ISL_452449
EPI_ISL_456983
EPI_ISL_422974
EPI_ISL_446023
EPI_ISL_444507
EPI_ISL_424613
EPI_ISL_474267
EPI_ISL_443065
EPI_ISL_436822
EPI_ISL_432751
EPI_ISL_488509
EPI_ISL_528335
EPI_ISL_455431
EPI_ISL_491157
EPI_ISL_439732
EPI_ISL_421487
EPI_ISL_518569
EPI_ISL_433108
EPI_ISL_511031
EPI_ISL_453863
EPI_ISL_523234
EPI_ISL_523825
EPI_ISL_523851
EPI_ISL_490709
EPI_ISL_482089
EPI_ISL_528073
EPI_ISL_518307
EPI_ISL_432168
EPI_ISL_519492
EPI_ISL_419906
EPI_ISL_491475
EPI_ISL_497141
EPI_ISL_458343
EPI_ISL_445009
EPI_ISL_422192
EPI_ISL_494517
EPI_ISL_430689
EPI_ISL_532307
EPI_ISL_419681
EPI_ISL_442157
EPI_ISL_535182
EPI_ISL_440581
EPI_ISL_529679
EPI_ISL_508229
EPI_ISL_469836
EPI_ISL_480299
EPI_ISL_433211
EPI_ISL_492975
EPI_ISL_492924
EPI_ISL_512021
EPI_ISL_438634
EPI_ISL_462699
EPI_ISL_482498
EPI_ISL_525978
EPI_ISL_442231
EPI_ISL_520453
EPI_ISL_468123
EPI_ISL_440318
EPI_ISL_472049
EPI_ISL_422792
EPI_ISL_441558
EPI_ISL_532858
EPI_ISL_420354
EPI_ISL_460185
EPI_ISL_485890
EPI_ISL_515572
EPI_ISL_467110
EPI_ISL_448397
EPI_ISL_481554
EPI_ISL_457573
EPI_ISL_429502
EPI_ISL_516990
EPI_ISL_419777
EPI_ISL_441736
EPI_ISL_470031
EPI_ISL_448432
EPI_ISL_515146
EPI_ISL_465487
EPI_ISL_415596
EPI_ISL_446734
EPI_ISL_512019
EPI_ISL_462900
EPI_ISL_494608
EPI_ISL_435702
EPI_ISL_458381
EPI_ISL_422208
EPI_ISL_512347
EPI_ISL_490682
EPI_ISL_483490
EPI_ISL_423636
EPI_ISL_440220
EPI_ISL_457681
EPI_ISL_490383
EPI_ISL_425598
EPI_ISL_445044
EPI_ISL_445414
EPI_ISL_438585
EPI_ISL_486484
EPI_ISL_458438
EPI_ISL_470007
EPI_ISL_511429
EPI_ISL_463027
EPI_ISL_492080
EPI_ISL_511913
EPI_ISL_509195
EPI_ISL_408479
EPI_ISL_411953
EPI_ISL_402119
EPI_ISL_402124
EPI_ISL_417751
EPI_ISL_419920
EPI_ISL_422662
EPI_ISL_422692
EPI_ISL_422693
EPI_ISL_422722
EPI_ISL_422859
EPI_ISL_422863
EPI_ISL_422864
EPI_ISL_422870
EPI_ISL_422876
EPI_ISL_422879
EPI_ISL_422890
EPI_ISL_422892
EPI_ISL_422935
EPI_ISL_455129
EPI_ISL_455134
EPI_ISL_455170
EPI_ISL_455258
EPI_ISL_455260
EPI_ISL_455261
EPI_ISL_460737
EPI_ISL_460754
EPI_ISL_460757
EPI_ISL_461160
EPI_ISL_461164
EPI_ISL_461168
EPI_ISL_461171
EPI_ISL_461175
EPI_ISL_461177
EPI_ISL_461316
EPI_ISL_452887
EPI_ISL_423760
EPI_ISL_468952
EPI_ISL_483466
EPI_ISL_434118
EPI_ISL_434129
EPI_ISL_536747
EPI_ISL_519404
EPI_ISL_466779
EPI_ISL_465001
EPI_ISL_534941
EPI_ISL_424004
EPI_ISL_417329
EPI_ISL_522815
EPI_ISL_426097
EPI_ISL_483255
EPI_ISL_525474
EPI_ISL_514604
EPI_ISL_529992
EPI_ISL_451828
EPI_ISL_424175
EPI_ISL_420403
EPI_ISL_531646
EPI_ISL_425901
EPI_ISL_447357
EPI_ISL_475545
EPI_ISL_475546
EPI_ISL_475547
EPI_ISL_475549
EPI_ISL_475550
EPI_ISL_462021
EPI_ISL_441478
EPI_ISL_497254
EPI_ISL_417812
EPI_ISL_475817
EPI_ISL_516953
EPI_ISL_508696
EPI_ISL_520356
EPI_ISL_535416
EPI_ISL_528924
EPI_ISL_444753
EPI_ISL_457185
EPI_ISL_500692
EPI_ISL_531852
EPI_ISL_464350
EPI_ISL_428394
EPI_ISL_524359
EPI_ISL_479243
EPI_ISL_472633
EPI_ISL_417759
EPI_ISL_421561
EPI_ISL_474914
EPI_ISL_535568
EPI_ISL_516897
EPI_ISL_436274
EPI_ISL_461803
EPI_ISL_460280
EPI_ISL_478593
EPI_ISL_465534
EPI_ISL_449971
EPI_ISL_459538
EPI_ISL_445548
EPI_ISL_521743
EPI_ISL_519786
EPI_ISL_528429
EPI_ISL_421775
EPI_ISL_417296
EPI_ISL_492916
EPI_ISL_513881
EPI_ISL_513677
EPI_ISL_485903
EPI_ISL_508864
EPI_ISL_446065
EPI_ISL_473729
EPI_ISL_536241
EPI_ISL_532064
EPI_ISL_421719
EPI_ISL_529384
EPI_ISL_420341
EPI_ISL_420336
EPI_ISL_442948
EPI_ISL_444327
EPI_ISL_452864
EPI_ISL_511810
EPI_ISL_483290
EPI_ISL_424068
EPI_ISL_524654
EPI_ISL_431015
EPI_ISL_449551
EPI_ISL_518306
EPI_ISL_454533
EPI_ISL_416458
EPI_ISL_476082
EPI_ISL_467508
EPI_ISL_451554
EPI_ISL_533311
EPI_ISL_468992
EPI_ISL_469934
EPI_ISL_453854
EPI_ISL_499356
EPI_ISL_528371
EPI_ISL_466589
EPI_ISL_419251
EPI_ISL_526019
EPI_ISL_456406
EPI_ISL_440437
EPI_ISL_520082
EPI_ISL_497670
EPI_ISL_513134
EPI_ISL_436237
EPI_ISL_446376
EPI_ISL_461301
EPI_ISL_443999
EPI_ISL_447897
EPI_ISL_447230
EPI_ISL_440661
EPI_ISL_496229
EPI_ISL_448350
EPI_ISL_484697
EPI_ISL_436882
EPI_ISL_483469
EPI_ISL_446169
EPI_ISL_485967
EPI_ISL_480818
EPI_ISL_436520
EPI_ISL_445785
EPI_ISL_451494
EPI_ISL_415604
EPI_ISL_522873
EPI_ISL_466309
EPI_ISL_444681
EPI_ISL_477009
EPI_ISL_514911
EPI_ISL_514940
EPI_ISL_464510
EPI_ISL_482882
EPI_ISL_422532
EPI_ISL_442645
EPI_ISL_433655
EPI_ISL_466500
EPI_ISL_525157
EPI_ISL_478448
EPI_ISL_435389
EPI_ISL_414437
EPI_ISL_447351
EPI_ISL_522257
EPI_ISL_436129
EPI_ISL_444737
EPI_ISL_518231
EPI_ISL_458399
EPI_ISL_536055
EPI_ISL_493211
EPI_ISL_522791
EPI_ISL_515266
EPI_ISL_433807
EPI_ISL_513749
EPI_ISL_464840
EPI_ISL_532454
EPI_ISL_474480
EPI_ISL_433567
EPI_ISL_526800
EPI_ISL_475975
EPI_ISL_450546
EPI_ISL_513579
EPI_ISL_461768
EPI_ISL_511642
EPI_ISL_464567
EPI_ISL_494238
EPI_ISL_474581
EPI_ISL_430927
EPI_ISL_445771
EPI_ISL_444236
EPI_ISL_476038
EPI_ISL_463004
EPI_ISL_491066
EPI_ISL_447103
EPI_ISL_455932
EPI_ISL_510260
EPI_ISL_500239
EPI_ISL_452922
EPI_ISL_438179
EPI_ISL_484391
EPI_ISL_498777
EPI_ISL_469393
EPI_ISL_528185
EPI_ISL_458119
EPI_ISL_433635
EPI_ISL_497375
EPI_ISL_425187
EPI_ISL_523519
EPI_ISL_446056
EPI_ISL_475956
EPI_ISL_448215
EPI_ISL_518725
EPI_ISL_499330
EPI_ISL_507498
EPI_ISL_416637
EPI_ISL_420448
EPI_ISL_420444
EPI_ISL_429065
EPI_ISL_442653
EPI_ISL_469405
EPI_ISL_523261
EPI_ISL_464487
EPI_ISL_456403
EPI_ISL_453316
EPI_ISL_434031
EPI_ISL_524628
EPI_ISL_453998
EPI_ISL_501147
EPI_ISL_530194
EPI_ISL_448532
EPI_ISL_511806
EPI_ISL_509276
EPI_ISL_452250
EPI_ISL_490068
EPI_ISL_456603
EPI_ISL_478414
EPI_ISL_450687
EPI_ISL_454630
EPI_ISL_485953
EPI_ISL_468529
EPI_ISL_438844
EPI_ISL_461276
EPI_ISL_441482
EPI_ISL_457981
EPI_ISL_528137
EPI_ISL_414431
EPI_ISL_457498
EPI_ISL_456855
EPI_ISL_418922
EPI_ISL_534572
EPI_ISL_495586
EPI_ISL_452407
EPI_ISL_493382
EPI_ISL_414573
EPI_ISL_436339
EPI_ISL_448409
EPI_ISL_459560
EPI_ISL_494739
EPI_ISL_418801
EPI_ISL_480128
EPI_ISL_434848
EPI_ISL_433289
EPI_ISL_439066
EPI_ISL_509951
EPI_ISL_470683
EPI_ISL_521525
EPI_ISL_494173
EPI_ISL_534815
EPI_ISL_531712
EPI_ISL_478879
EPI_ISL_472223
EPI_ISL_479363
EPI_ISL_457815
EPI_ISL_444412
EPI_ISL_415543
EPI_ISL_415544
EPI_ISL_475674
EPI_ISL_475698
EPI_ISL_489287
EPI_ISL_469951
EPI_ISL_484636
EPI_ISL_446999
EPI_ISL_525946
EPI_ISL_455171
EPI_ISL_457892
EPI_ISL_528242
EPI_ISL_473325
EPI_ISL_430640
EPI_ISL_475347
EPI_ISL_458327
EPI_ISL_497486
EPI_ISL_497078
EPI_ISL_476782
EPI_ISL_468687
EPI_ISL_469215
EPI_ISL_469214
EPI_ISL_477057
EPI_ISL_427196
EPI_ISL_520900
EPI_ISL_516597
EPI_ISL_432135
EPI_ISL_493579
EPI_ISL_418861
EPI_ISL_478158
EPI_ISL_525122
EPI_ISL_414454
EPI_ISL_414449
EPI_ISL_414463
EPI_ISL_464845
EPI_ISL_468753
EPI_ISL_449386
EPI_ISL_486393
EPI_ISL_444448
EPI_ISL_419668
EPI_ISL_485093
EPI_ISL_462729
EPI_ISL_534775
EPI_ISL_518879
EPI_ISL_498141
EPI_ISL_514353
EPI_ISL_519093
EPI_ISL_464901
EPI_ISL_519766
EPI_ISL_444846
EPI_ISL_507707
EPI_ISL_487266
EPI_ISL_471898
EPI_ISL_446772
EPI_ISL_437291
EPI_ISL_513370
EPI_ISL_485153
EPI_ISL_472577
EPI_ISL_519268
EPI_ISL_511848
EPI_ISL_463210
EPI_ISL_477081
EPI_ISL_520691
EPI_ISL_508310
EPI_ISL_439254
EPI_ISL_434092
EPI_ISL_417841
EPI_ISL_424155
EPI_ISL_420823
EPI_ISL_527601
EPI_ISL_490144
EPI_ISL_416645
EPI_ISL_434203
EPI_ISL_511236
EPI_ISL_439637
EPI_ISL_448039
EPI_ISL_480895
EPI_ISL_514391
EPI_ISL_465346
EPI_ISL_420034
EPI_ISL_430867
EPI_ISL_449702
EPI_ISL_473525
EPI_ISL_500185
EPI_ISL_460238
EPI_ISL_423013
EPI_ISL_447092
EPI_ISL_528707
EPI_ISL_450730
EPI_ISL_450005
EPI_ISL_468259
EPI_ISL_483641
EPI_ISL_490313
EPI_ISL_511854
EPI_ISL_474632
EPI_ISL_520825
EPI_ISL_475040
EPI_ISL_521546
EPI_ISL_494654
EPI_ISL_457959
EPI_ISL_453485
EPI_ISL_430067
EPI_ISL_477815
EPI_ISL_480706
EPI_ISL_529716
EPI_ISL_451913
EPI_ISL_510912
EPI_ISL_510742
EPI_ISL_445975
EPI_ISL_451896
EPI_ISL_418425
EPI_ISL_498676
EPI_ISL_432621
EPI_ISL_423594
EPI_ISL_513317
EPI_ISL_517633
EPI_ISL_437153
EPI_ISL_437214
EPI_ISL_446823
EPI_ISL_515207
EPI_ISL_462862
EPI_ISL_484771
EPI_ISL_433755
EPI_ISL_535954
EPI_ISL_434862
EPI_ISL_508008
EPI_ISL_489930
EPI_ISL_489935
EPI_ISL_444356
EPI_ISL_485353
EPI_ISL_522300
EPI_ISL_459087
EPI_ISL_428857
EPI_ISL_444912
EPI_ISL_450210
EPI_ISL_439927
EPI_ISL_520166
EPI_ISL_483218
EPI_ISL_423947
EPI_ISL_521185
EPI_ISL_521194
EPI_ISL_519525
EPI_ISL_442498
EPI_ISL_440109
EPI_ISL_532153
EPI_ISL_510544
EPI_ISL_519395
EPI_ISL_470160
EPI_ISL_519018
EPI_ISL_429862
EPI_ISL_483017
EPI_ISL_484472
EPI_ISL_464667
EPI_ISL_479941
EPI_ISL_485024
EPI_ISL_468765
EPI_ISL_452534
EPI_ISL_535986
EPI_ISL_420197
EPI_ISL_422712
EPI_ISL_455121
EPI_ISL_432833
EPI_ISL_479583
EPI_ISL_452986
EPI_ISL_480369
EPI_ISL_480372
EPI_ISL_427280
EPI_ISL_520567
EPI_ISL_507529
EPI_ISL_498255
EPI_ISL_429310
EPI_ISL_425048
EPI_ISL_425058
EPI_ISL_425060
EPI_ISL_425061
EPI_ISL_468727
EPI_ISL_509449
EPI_ISL_469380
EPI_ISL_441739
EPI_ISL_520880
EPI_ISL_478907
EPI_ISL_474516
EPI_ISL_422133
EPI_ISL_483203
EPI_ISL_518821
EPI_ISL_462444
EPI_ISL_495073
EPI_ISL_527859
EPI_ISL_520912
EPI_ISL_498522
EPI_ISL_491688
EPI_ISL_522245
EPI_ISL_521630
EPI_ISL_419509
EPI_ISL_471916
EPI_ISL_499293
EPI_ISL_500242
EPI_ISL_523368
EPI_ISL_523370
EPI_ISL_523557
EPI_ISL_498763
EPI_ISL_498764
EPI_ISL_498768
EPI_ISL_498781
EPI_ISL_463262
EPI_ISL_484985
EPI_ISL_432765
EPI_ISL_432789
EPI_ISL_432632
EPI_ISL_459503
EPI_ISL_528187
EPI_ISL_528844
EPI_ISL_518415
EPI_ISL_464453
EPI_ISL_436541
EPI_ISL_514526
EPI_ISL_514536
EPI_ISL_529624
EPI_ISL_476356
EPI_ISL_533034
EPI_ISL_531718
EPI_ISL_531593
EPI_ISL_456491
EPI_ISL_514068
EPI_ISL_441783
EPI_ISL_422535
EPI_ISL_482712
EPI_ISL_515683
EPI_ISL_493885
EPI_ISL_521657
EPI_ISL_448559
EPI_ISL_436507
EPI_ISL_511449
EPI_ISL_440390
EPI_ISL_514917
EPI_ISL_448199
EPI_ISL_530126
EPI_ISL_495685
EPI_ISL_471733
EPI_ISL_453736
EPI_ISL_453749
EPI_ISL_457583
EPI_ISL_513794
EPI_ISL_422978
EPI_ISL_529210
EPI_ISL_487924
EPI_ISL_486317
EPI_ISL_421777
EPI_ISL_437584
EPI_ISL_525357
EPI_ISL_516567
EPI_ISL_436888
EPI_ISL_515616
EPI_ISL_469759
EPI_ISL_511919
EPI_ISL_497992
EPI_ISL_433538
EPI_ISL_470729
EPI_ISL_491720
EPI_ISL_435490
EPI_ISL_474892
EPI_ISL_429546
EPI_ISL_429556
EPI_ISL_492216
EPI_ISL_517090
EPI_ISL_514772
EPI_ISL_464480
EPI_ISL_529142
EPI_ISL_514078
EPI_ISL_468101
EPI_ISL_511572
EPI_ISL_429201
EPI_ISL_524800
EPI_ISL_436672
EPI_ISL_532611
EPI_ISL_497218
EPI_ISL_414632
EPI_ISL_441550
EPI_ISL_447090
EPI_ISL_526830
EPI_ISL_419807
EPI_ISL_427145
EPI_ISL_522900
EPI_ISL_443245
EPI_ISL_535926
EPI_ISL_455024
EPI_ISL_436567
EPI_ISL_532136
EPI_ISL_428996
EPI_ISL_436416
EPI_ISL_468518
EPI_ISL_511136
EPI_ISL_436298
EPI_ISL_518803
EPI_ISL_471974
EPI_ISL_454531
EPI_ISL_523337
EPI_ISL_460401
EPI_ISL_458299
EPI_ISL_433960
EPI_ISL_447853
EPI_ISL_508087
EPI_ISL_483992
EPI_ISL_515736
EPI_ISL_472226
EPI_ISL_501111
EPI_ISL_442281
EPI_ISL_497701
EPI_ISL_449021
EPI_ISL_485144
EPI_ISL_470020
EPI_ISL_525352
EPI_ISL_525399
EPI_ISL_525404
EPI_ISL_525412
EPI_ISL_441666
EPI_ISL_534257
EPI_ISL_483346
EPI_ISL_486351
EPI_ISL_459098
EPI_ISL_441326
EPI_ISL_421355
EPI_ISL_421413
EPI_ISL_450154
EPI_ISL_512865
EPI_ISL_484507
EPI_ISL_456651
EPI_ISL_444266
EPI_ISL_473464
EPI_ISL_527833
EPI_ISL_462280
EPI_ISL_422269
EPI_ISL_456487
EPI_ISL_447243
EPI_ISL_429703
EPI_ISL_448106
EPI_ISL_466853
EPI_ISL_466866
EPI_ISL_444377
EPI_ISL_466031
EPI_ISL_432778
EPI_ISL_468646
EPI_ISL_420684
EPI_ISL_491122
EPI_ISL_483129
EPI_ISL_438947
EPI_ISL_507169
EPI_ISL_536171
EPI_ISL_442086
EPI_ISL_482152
EPI_ISL_444946
EPI_ISL_434769
EPI_ISL_499653
EPI_ISL_496195
EPI_ISL_457286
EPI_ISL_444051
EPI_ISL_439985
EPI_ISL_459711
EPI_ISL_519227
EPI_ISL_529798
EPI_ISL_422715
EPI_ISL_446676
EPI_ISL_467560
EPI_ISL_423222
EPI_ISL_456054
EPI_ISL_526639
EPI_ISL_531463
EPI_ISL_449604
EPI_ISL_458818
EPI_ISL_451561
EPI_ISL_464800
EPI_ISL_440190
EPI_ISL_479245
EPI_ISL_447603
EPI_ISL_445035
EPI_ISL_474360
EPI_ISL_451379
EPI_ISL_441485
EPI_ISL_433578
EPI_ISL_532754
EPI_ISL_532766
EPI_ISL_433091
EPI_ISL_473080
EPI_ISL_509203
EPI_ISL_509209
EPI_ISL_468577
EPI_ISL_447247
EPI_ISL_447122
EPI_ISL_486839
EPI_ISL_460950
EPI_ISL_496199
EPI_ISL_450475
EPI_ISL_444382
EPI_ISL_444383
EPI_ISL_442224
EPI_ISL_507983
EPI_ISL_492211
EPI_ISL_517324
EPI_ISL_448301
EPI_ISL_498237
EPI_ISL_497229
EPI_ISL_519538
EPI_ISL_479009
EPI_ISL_527617
EPI_ISL_481560
EPI_ISL_477761
EPI_ISL_436058
EPI_ISL_489655
EPI_ISL_520447
EPI_ISL_536479
EPI_ISL_516080
EPI_ISL_475449
EPI_ISL_515407
EPI_ISL_482309
EPI_ISL_482326
EPI_ISL_476559
EPI_ISL_436468
EPI_ISL_420222
EPI_ISL_420269
EPI_ISL_420235
EPI_ISL_420231
EPI_ISL_442489
EPI_ISL_529930
EPI_ISL_462940
EPI_ISL_466930
EPI_ISL_453410
EPI_ISL_459877
EPI_ISL_515599
EPI_ISL_453619
EPI_ISL_457578
EPI_ISL_463555
EPI_ISL_473109
EPI_ISL_535591
EPI_ISL_526258
EPI_ISL_512640
EPI_ISL_446472
EPI_ISL_424046
EPI_ISL_454644
EPI_ISL_446844
EPI_ISL_464813
EPI_ISL_457243
EPI_ISL_498124
EPI_ISL_534930
EPI_ISL_413695
EPI_ISL_482665
EPI_ISL_507655
EPI_ISL_437634
EPI_ISL_468292
EPI_ISL_478780
EPI_ISL_458037
EPI_ISL_479039
EPI_ISL_444367
EPI_ISL_470560
EPI_ISL_457301
EPI_ISL_454771
EPI_ISL_432265
EPI_ISL_427669
EPI_ISL_427679
EPI_ISL_427688
EPI_ISL_427778
EPI_ISL_427780
EPI_ISL_427782
EPI_ISL_427785
EPI_ISL_427794
EPI_ISL_427808
EPI_ISL_450445
EPI_ISL_459464
EPI_ISL_529097
EPI_ISL_454901
EPI_ISL_448958
EPI_ISL_449970
EPI_ISL_481651
EPI_ISL_481688
EPI_ISL_471704
EPI_ISL_440101
EPI_ISL_441809
EPI_ISL_424035
EPI_ISL_452354
EPI_ISL_464184
EPI_ISL_420795
EPI_ISL_526404
EPI_ISL_534311
EPI_ISL_530265
EPI_ISL_516297
EPI_ISL_478326
EPI_ISL_494575
EPI_ISL_463663
EPI_ISL_439096
EPI_ISL_447617
EPI_ISL_430604
EPI_ISL_421735
EPI_ISL_488836
EPI_ISL_448384
EPI_ISL_499521
EPI_ISL_516313
EPI_ISL_509802
EPI_ISL_522385
EPI_ISL_455419
EPI_ISL_512346
EPI_ISL_425301
EPI_ISL_460945
EPI_ISL_468516
EPI_ISL_478497
EPI_ISL_424337
EPI_ISL_512389
EPI_ISL_450798
EPI_ISL_475718
EPI_ISL_461222
EPI_ISL_497492
EPI_ISL_479569
EPI_ISL_492784
EPI_ISL_430084
EPI_ISL_515298
EPI_ISL_517219
EPI_ISL_447386
EPI_ISL_512180
EPI_ISL_430133
EPI_ISL_449332
EPI_ISL_440678
EPI_ISL_478018
EPI_ISL_478966
EPI_ISL_454499
EPI_ISL_440534
EPI_ISL_466859
EPI_ISL_419697
EPI_ISL_524667
EPI_ISL_467622
EPI_ISL_446488
EPI_ISL_483141
EPI_ISL_447359
EPI_ISL_447339
EPI_ISL_447294
EPI_ISL_481570
EPI_ISL_439961
EPI_ISL_440486
EPI_ISL_525199
EPI_ISL_429751
EPI_ISL_458124
EPI_ISL_461470
EPI_ISL_534301
EPI_ISL_436418
EPI_ISL_516245
EPI_ISL_494224
EPI_ISL_519278
EPI_ISL_418410
EPI_ISL_489127
EPI_ISL_489155
EPI_ISL_488042
EPI_ISL_488116
EPI_ISL_488103
EPI_ISL_452729
EPI_ISL_468611
EPI_ISL_477743
EPI_ISL_500236
EPI_ISL_448482
EPI_ISL_446572
EPI_ISL_480933
EPI_ISL_490297
EPI_ISL_487621
EPI_ISL_456991
EPI_ISL_489864
EPI_ISL_520439
EPI_ISL_499559
EPI_ISL_419939
EPI_ISL_489215
EPI_ISL_520081
EPI_ISL_413861
EPI_ISL_488899
EPI_ISL_535616
EPI_ISL_532958
EPI_ISL_499523
EPI_ISL_454867
EPI_ISL_423907
EPI_ISL_525007
EPI_ISL_516309
EPI_ISL_519942
EPI_ISL_451355
EPI_ISL_445692
EPI_ISL_512410
EPI_ISL_441272
EPI_ISL_470478
EPI_ISL_500689
EPI_ISL_435030
EPI_ISL_434195
EPI_ISL_489542
EPI_ISL_516218
EPI_ISL_468956
EPI_ISL_459924
EPI_ISL_417394
EPI_ISL_476529
EPI_ISL_478759
EPI_ISL_448164
EPI_ISL_520287
EPI_ISL_474296
EPI_ISL_435643
EPI_ISL_497786
EPI_ISL_520794
EPI_ISL_470690
EPI_ISL_466112
EPI_ISL_434928
EPI_ISL_432428
EPI_ISL_493544
EPI_ISL_453309
EPI_ISL_516603
EPI_ISL_456397
EPI_ISL_515624
EPI_ISL_475012
EPI_ISL_435094
EPI_ISL_444914
EPI_ISL_513028
EPI_ISL_465624
EPI_ISL_524744
EPI_ISL_468307
EPI_ISL_462916
EPI_ISL_472464
EPI_ISL_493645
EPI_ISL_466265
EPI_ISL_532404
EPI_ISL_445971
EPI_ISL_443754
EPI_ISL_459004
EPI_ISL_490541
EPI_ISL_417978
EPI_ISL_450276
EPI_ISL_469094
EPI_ISL_484641
EPI_ISL_476904
EPI_ISL_482561
EPI_ISL_486538
EPI_ISL_443476
EPI_ISL_435715
EPI_ISL_416474
EPI_ISL_477907
EPI_ISL_452402
EPI_ISL_499355
EPI_ISL_461406
EPI_ISL_460774
EPI_ISL_446900
EPI_ISL_526512
EPI_ISL_491095
EPI_ISL_528149
EPI_ISL_493849
EPI_ISL_516357
EPI_ISL_451872
EPI_ISL_429798
EPI_ISL_447945
EPI_ISL_480434
EPI_ISL_499857
EPI_ISL_528106
EPI_ISL_528109
EPI_ISL_528131
EPI_ISL_527932
EPI_ISL_528377
EPI_ISL_490823
EPI_ISL_453494
EPI_ISL_440049
EPI_ISL_499344
EPI_ISL_424044
EPI_ISL_445972
EPI_ISL_480682
EPI_ISL_462647
EPI_ISL_513883
EPI_ISL_493721
EPI_ISL_421211
EPI_ISL_437073
EPI_ISL_507430
EPI_ISL_454336
EPI_ISL_443672
EPI_ISL_446598
EPI_ISL_507797
EPI_ISL_529673
EPI_ISL_433877
EPI_ISL_510598
EPI_ISL_510641
EPI_ISL_510653
EPI_ISL_510667
EPI_ISL_514813
EPI_ISL_514836
EPI_ISL_514905
EPI_ISL_418075
EPI_ISL_535029
EPI_ISL_437768
EPI_ISL_532484
EPI_ISL_476931
EPI_ISL_448141
EPI_ISL_429331
EPI_ISL_490462
EPI_ISL_518174
EPI_ISL_469421
EPI_ISL_522009
EPI_ISL_528568
EPI_ISL_479626
EPI_ISL_481135
EPI_ISL_492610
EPI_ISL_415105
EPI_ISL_425614
EPI_ISL_526678
EPI_ISL_436810
EPI_ISL_471687
EPI_ISL_464787
EPI_ISL_444209
EPI_ISL_496686
EPI_ISL_481073
EPI_ISL_437041
EPI_ISL_417399
EPI_ISL_517543
EPI_ISL_496602
EPI_ISL_512907
EPI_ISL_500446
EPI_ISL_417879
EPI_ISL_478282
EPI_ISL_467168
EPI_ISL_487574
EPI_ISL_513759
EPI_ISL_435036
EPI_ISL_417148
EPI_ISL_512933
EPI_ISL_512657
EPI_ISL_437054
EPI_ISL_516693
EPI_ISL_427615
EPI_ISL_454272
EPI_ISL_454274
EPI_ISL_491033
EPI_ISL_436968
EPI_ISL_522274
EPI_ISL_422814
EPI_ISL_450943
EPI_ISL_434569
EPI_ISL_527880
EPI_ISL_452696
EPI_ISL_443239
EPI_ISL_521684
EPI_ISL_507928
EPI_ISL_432404
EPI_ISL_460852
EPI_ISL_448903
EPI_ISL_528350
EPI_ISL_472665
EPI_ISL_443347
EPI_ISL_448049
EPI_ISL_447067
EPI_ISL_516363
EPI_ISL_427640
EPI_ISL_464492
EPI_ISL_464951
EPI_ISL_448207
EPI_ISL_417959
EPI_ISL_452514
EPI_ISL_524470
EPI_ISL_463550
EPI_ISL_453680
EPI_ISL_528582
EPI_ISL_490580
EPI_ISL_449900
EPI_ISL_527627
EPI_ISL_510479
EPI_ISL_434921
EPI_ISL_519884
EPI_ISL_478027
EPI_ISL_450769
EPI_ISL_426929
EPI_ISL_423315
EPI_ISL_445707
EPI_ISL_477071
EPI_ISL_535721
EPI_ISL_514498
EPI_ISL_514500
EPI_ISL_523089
EPI_ISL_446149
EPI_ISL_483109
EPI_ISL_424436
EPI_ISL_520688
EPI_ISL_435521
EPI_ISL_531462
EPI_ISL_484616
EPI_ISL_497040
EPI_ISL_510538
EPI_ISL_468351
EPI_ISL_444519
EPI_ISL_490811
EPI_ISL_479754
EPI_ISL_480614
EPI_ISL_458955
EPI_ISL_482069
EPI_ISL_473536
EPI_ISL_488582
EPI_ISL_424669
EPI_ISL_426789
EPI_ISL_496910
EPI_ISL_492031
EPI_ISL_458997
EPI_ISL_445450
EPI_ISL_475344
EPI_ISL_475417
EPI_ISL_532120
EPI_ISL_523335
EPI_ISL_509596
EPI_ISL_490543
EPI_ISL_484355
EPI_ISL_449204
EPI_ISL_470561
EPI_ISL_510520
EPI_ISL_519186
EPI_ISL_524098
EPI_ISL_522325
EPI_ISL_535142
EPI_ISL_468638
EPI_ISL_449071
EPI_ISL_478985
EPI_ISL_428256
EPI_ISL_454895
EPI_ISL_495376
EPI_ISL_468277
EPI_ISL_419184
EPI_ISL_533320
EPI_ISL_447580
EPI_ISL_513733
EPI_ISL_479128
EPI_ISL_514817
EPI_ISL_476158
EPI_ISL_476098
EPI_ISL_425946
EPI_ISL_477779
EPI_ISL_527491
EPI_ISL_472069
EPI_ISL_521737
EPI_ISL_535648
EPI_ISL_518827
EPI_ISL_490988
EPI_ISL_514806
EPI_ISL_485308
EPI_ISL_494002
EPI_ISL_418188
EPI_ISL_524745
EPI_ISL_506983
EPI_ISL_457759
EPI_ISL_430650
EPI_ISL_452499
EPI_ISL_432267
EPI_ISL_492304
EPI_ISL_476437
EPI_ISL_469377
EPI_ISL_424032
EPI_ISL_520013
EPI_ISL_489725
EPI_ISL_513077
EPI_ISL_493703
EPI_ISL_517990
EPI_ISL_488600
EPI_ISL_452739
EPI_ISL_518334
EPI_ISL_514989
EPI_ISL_521742
EPI_ISL_519777
EPI_ISL_519035
EPI_ISL_483357
EPI_ISL_479570
EPI_ISL_498095
EPI_ISL_519860
EPI_ISL_443254
EPI_ISL_483443
EPI_ISL_472453
EPI_ISL_452014
EPI_ISL_422768
EPI_ISL_472488
EPI_ISL_477251
EPI_ISL_439052
EPI_ISL_464546
EPI_ISL_511489
EPI_ISL_522981
EPI_ISL_435402
EPI_ISL_519962
EPI_ISL_481803
EPI_ISL_441950
EPI_ISL_476288
EPI_ISL_516945
EPI_ISL_534699
EPI_ISL_446827
EPI_ISL_434287
EPI_ISL_500644
EPI_ISL_500562
EPI_ISL_427008
EPI_ISL_478768
EPI_ISL_478775
EPI_ISL_478836
EPI_ISL_478848
EPI_ISL_478861
EPI_ISL_517241
EPI_ISL_440546
EPI_ISL_513793
EPI_ISL_425272
EPI_ISL_468984
EPI_ISL_427022
EPI_ISL_498685
EPI_ISL_467228
EPI_ISL_420088
EPI_ISL_448465
EPI_ISL_500090
EPI_ISL_456003
EPI_ISL_427407
EPI_ISL_495679
EPI_ISL_458546
EPI_ISL_528206
EPI_ISL_436284
EPI_ISL_465900
EPI_ISL_475273
EPI_ISL_480772
EPI_ISL_477149
EPI_ISL_468714
EPI_ISL_441020
EPI_ISL_464363
EPI_ISL_432456
EPI_ISL_516471
EPI_ISL_516534
EPI_ISL_434626
EPI_ISL_507472
EPI_ISL_466212
EPI_ISL_530049
EPI_ISL_472302
EPI_ISL_523726
EPI_ISL_535714
EPI_ISL_480653
EPI_ISL_480623
EPI_ISL_493572
EPI_ISL_474369
EPI_ISL_515726
EPI_ISL_437547
EPI_ISL_519343
EPI_ISL_488738
EPI_ISL_525773
EPI_ISL_466893
EPI_ISL_430109
EPI_ISL_521172
EPI_ISL_519655
EPI_ISL_509728
EPI_ISL_481776
EPI_ISL_448491
EPI_ISL_476897
EPI_ISL_436883
EPI_ISL_439831
EPI_ISL_423893
EPI_ISL_491642
EPI_ISL_443274
EPI_ISL_448324
EPI_ISL_452403
EPI_ISL_469300
EPI_ISL_516351
EPI_ISL_493863
EPI_ISL_459270
EPI_ISL_461876
EPI_ISL_466311
EPI_ISL_481813
EPI_ISL_463504
EPI_ISL_468658
EPI_ISL_489702
EPI_ISL_523283
EPI_ISL_523286
EPI_ISL_523006
EPI_ISL_523008
EPI_ISL_470231
EPI_ISL_528197
EPI_ISL_480590
EPI_ISL_512372
EPI_ISL_478529
EPI_ISL_433815
EPI_ISL_422931
EPI_ISL_419708
EPI_ISL_472077
EPI_ISL_419420
EPI_ISL_486659
EPI_ISL_486664
EPI_ISL_514237
EPI_ISL_489400
EPI_ISL_466815
EPI_ISL_466820
EPI_ISL_467426
EPI_ISL_468659
EPI_ISL_477050
EPI_ISL_477064
EPI_ISL_477066
EPI_ISL_455426
EPI_ISL_440055
EPI_ISL_441060
EPI_ISL_522103
EPI_ISL_479068
EPI_ISL_480137
EPI_ISL_461956
EPI_ISL_442310
EPI_ISL_442150
EPI_ISL_511176
EPI_ISL_446541
EPI_ISL_462382
EPI_ISL_514988
EPI_ISL_469256
EPI_ISL_437686
EPI_ISL_469067
EPI_ISL_474854
EPI_ISL_480010
EPI_ISL_454818
EPI_ISL_479428
EPI_ISL_444761
EPI_ISL_527340
EPI_ISL_517149
EPI_ISL_457369
EPI_ISL_459036
EPI_ISL_422372
EPI_ISL_459920
EPI_ISL_529754
EPI_ISL_468743
EPI_ISL_468321
EPI_ISL_532804
EPI_ISL_527679
EPI_ISL_527686
EPI_ISL_527698
EPI_ISL_462400
EPI_ISL_436815
EPI_ISL_495025
EPI_ISL_452682
EPI_ISL_439754
EPI_ISL_472073
EPI_ISL_512805
EPI_ISL_453867
EPI_ISL_460442
EPI_ISL_413895
EPI_ISL_447362
EPI_ISL_456832
EPI_ISL_446153
EPI_ISL_425395
EPI_ISL_525714
EPI_ISL_425373
EPI_ISL_461928
EPI_ISL_501222
EPI_ISL_453487
EPI_ISL_507819
EPI_ISL_485030
EPI_ISL_476860
EPI_ISL_471783
EPI_ISL_460376
EPI_ISL_475835
EPI_ISL_460195
EPI_ISL_460274
EPI_ISL_460157
EPI_ISL_439483
EPI_ISL_482773
EPI_ISL_467715
EPI_ISL_497956
EPI_ISL_523583
EPI_ISL_414524
EPI_ISL_510922
EPI_ISL_437308
EPI_ISL_416469
EPI_ISL_474174
EPI_ISL_452424
EPI_ISL_430481
EPI_ISL_469552
EPI_ISL_525895
EPI_ISL_524581
EPI_ISL_423586
EPI_ISL_534950
EPI_ISL_459665
EPI_ISL_526605
EPI_ISL_488808
EPI_ISL_461591
EPI_ISL_535446
EPI_ISL_501568
EPI_ISL_490422
EPI_ISL_528172
EPI_ISL_529781
EPI_ISL_477088
EPI_ISL_468085
EPI_ISL_524069
EPI_ISL_439386
EPI_ISL_466755
EPI_ISL_464970
EPI_ISL_456798
EPI_ISL_517386
EPI_ISL_488107
EPI_ISL_416446
EPI_ISL_467626
EPI_ISL_446530
EPI_ISL_466024
EPI_ISL_457817
EPI_ISL_485361
EPI_ISL_427510
EPI_ISL_441146
EPI_ISL_464356
EPI_ISL_451676
EPI_ISL_482584
EPI_ISL_492017
EPI_ISL_457777
EPI_ISL_521650
EPI_ISL_479037
EPI_ISL_457194
EPI_ISL_457213
EPI_ISL_441306
EPI_ISL_516469
EPI_ISL_520750
EPI_ISL_519154
EPI_ISL_516368
EPI_ISL_447629
EPI_ISL_430231
EPI_ISL_482302
EPI_ISL_472684
EPI_ISL_522863
EPI_ISL_534561
EPI_ISL_440461
EPI_ISL_422425
EPI_ISL_534290
EPI_ISL_447530
EPI_ISL_529892
EPI_ISL_465759
EPI_ISL_521089
EPI_ISL_455332
EPI_ISL_490254
EPI_ISL_437936
EPI_ISL_486534
EPI_ISL_476163
EPI_ISL_432368
EPI_ISL_453169
EPI_ISL_433298
EPI_ISL_418314
EPI_ISL_457665
EPI_ISL_475392
EPI_ISL_475480
EPI_ISL_456723
EPI_ISL_456445
EPI_ISL_475410
EPI_ISL_461011
EPI_ISL_436978
EPI_ISL_440731
EPI_ISL_419566
EPI_ISL_509011
EPI_ISL_456060
EPI_ISL_534964
EPI_ISL_463487
EPI_ISL_461007
EPI_ISL_453147
EPI_ISL_533192
EPI_ISL_458330
EPI_ISL_468156
EPI_ISL_451428
EPI_ISL_448248
EPI_ISL_424094
EPI_ISL_490258
EPI_ISL_455972
EPI_ISL_465462
EPI_ISL_501164
EPI_ISL_473829
EPI_ISL_453626
EPI_ISL_468243
EPI_ISL_448228
EPI_ISL_437193
EPI_ISL_497484
EPI_ISL_479745
EPI_ISL_478316
EPI_ISL_433372
EPI_ISL_525975
EPI_ISL_518590
EPI_ISL_511314
EPI_ISL_524205
EPI_ISL_526448
EPI_ISL_517005
EPI_ISL_417758
EPI_ISL_421972
EPI_ISL_535283
EPI_ISL_497445
EPI_ISL_514278
EPI_ISL_452470
EPI_ISL_456057
EPI_ISL_459031
EPI_ISL_477929
EPI_ISL_426882
EPI_ISL_515595
EPI_ISL_443646
EPI_ISL_440345
EPI_ISL_479021
EPI_ISL_470575
EPI_ISL_507040
EPI_ISL_527929
EPI_ISL_475340
EPI_ISL_445951
EPI_ISL_520864
EPI_ISL_455034
EPI_ISL_465851
EPI_ISL_531508
EPI_ISL_518681
EPI_ISL_495281
EPI_ISL_452162
EPI_ISL_425207
EPI_ISL_493798
EPI_ISL_428386
EPI_ISL_494661
EPI_ISL_431928
EPI_ISL_478967
EPI_ISL_520352
EPI_ISL_469499
EPI_ISL_460591
EPI_ISL_508667
EPI_ISL_425191
EPI_ISL_448265
EPI_ISL_535650
EPI_ISL_458346
EPI_ISL_512932
EPI_ISL_468871
EPI_ISL_535683
EPI_ISL_427389
EPI_ISL_459028
EPI_ISL_522618
EPI_ISL_463047
EPI_ISL_511711
EPI_ISL_456340
EPI_ISL_427024
EPI_ISL_481195
EPI_ISL_484825
EPI_ISL_484990
EPI_ISL_484991
EPI_ISL_491417
EPI_ISL_451439
EPI_ISL_472045
EPI_ISL_417970
EPI_ISL_458260
EPI_ISL_456344
EPI_ISL_495840
EPI_ISL_468596
EPI_ISL_453351
EPI_ISL_492819
EPI_ISL_476387
EPI_ISL_492925
EPI_ISL_465591
EPI_ISL_414441
EPI_ISL_449912
EPI_ISL_452574
EPI_ISL_454664
EPI_ISL_472086
EPI_ISL_485004
EPI_ISL_485009
EPI_ISL_485206
EPI_ISL_455652
EPI_ISL_501130
EPI_ISL_522621
EPI_ISL_463695
EPI_ISL_481225
EPI_ISL_536202
EPI_ISL_455391
EPI_ISL_465785
EPI_ISL_474822
EPI_ISL_425265
EPI_ISL_479478
EPI_ISL_446180
EPI_ISL_529769
EPI_ISL_498057
EPI_ISL_528532
EPI_ISL_418209
EPI_ISL_500195
EPI_ISL_442294
EPI_ISL_512985
EPI_ISL_476484
EPI_ISL_535135
EPI_ISL_474763
EPI_ISL_521317
EPI_ISL_433988
EPI_ISL_472773
EPI_ISL_491497
EPI_ISL_517346
EPI_ISL_483916
EPI_ISL_442190
EPI_ISL_428723
EPI_ISL_482568
EPI_ISL_413651
EPI_ISL_414642
EPI_ISL_459993
EPI_ISL_459407
EPI_ISL_493539
EPI_ISL_532173
EPI_ISL_466117
EPI_ISL_515202
EPI_ISL_520076
EPI_ISL_515560
EPI_ISL_449588
EPI_ISL_472671
EPI_ISL_448512
EPI_ISL_473126
EPI_ISL_472914
EPI_ISL_467051
EPI_ISL_512912
EPI_ISL_468512
EPI_ISL_460691
EPI_ISL_517370
EPI_ISL_499296
EPI_ISL_435545
EPI_ISL_419908
EPI_ISL_474478
EPI_ISL_496578
EPI_ISL_477749
EPI_ISL_529306
EPI_ISL_474895
EPI_ISL_469033
EPI_ISL_525420
EPI_ISL_437114
EPI_ISL_524484
EPI_ISL_481757
EPI_ISL_439646
EPI_ISL_479827
EPI_ISL_478929
EPI_ISL_452444
EPI_ISL_466953
EPI_ISL_522662
EPI_ISL_440100
EPI_ISL_440070
EPI_ISL_442648
EPI_ISL_459725
EPI_ISL_458349
EPI_ISL_458316
EPI_ISL_452504
EPI_ISL_500569
EPI_ISL_530080
EPI_ISL_515449
EPI_ISL_500319
EPI_ISL_527951
EPI_ISL_474250
EPI_ISL_448902
EPI_ISL_453734
EPI_ISL_469085
EPI_ISL_465750
EPI_ISL_509080
EPI_ISL_532717
EPI_ISL_414934
EPI_ISL_455979
EPI_ISL_453559
EPI_ISL_491494
EPI_ISL_439488
EPI_ISL_463652
EPI_ISL_497494
EPI_ISL_453472
EPI_ISL_436370
EPI_ISL_509729
EPI_ISL_521477
EPI_ISL_482433
EPI_ISL_482441
EPI_ISL_482444
EPI_ISL_413649
EPI_ISL_534256
EPI_ISL_434652
EPI_ISL_482959
EPI_ISL_534374
EPI_ISL_463657
EPI_ISL_456617
EPI_ISL_480242
EPI_ISL_431907
EPI_ISL_414547
EPI_ISL_515456
EPI_ISL_423902
EPI_ISL_453411
EPI_ISL_478425
EPI_ISL_517874
EPI_ISL_429613
EPI_ISL_511495
EPI_ISL_519222
EPI_ISL_535471
EPI_ISL_433416
EPI_ISL_454145
EPI_ISL_531806
EPI_ISL_521014
EPI_ISL_521042
EPI_ISL_418672
EPI_ISL_511723
EPI_ISL_445431
EPI_ISL_417246
EPI_ISL_507979
EPI_ISL_439040
EPI_ISL_475224
EPI_ISL_476470
EPI_ISL_429973
EPI_ISL_447552
EPI_ISL_465087
EPI_ISL_512391
EPI_ISL_500940
EPI_ISL_484308
EPI_ISL_529857
EPI_ISL_513862
EPI_ISL_469858
EPI_ISL_482663
EPI_ISL_438302
EPI_ISL_511918
EPI_ISL_497697
EPI_ISL_448018
EPI_ISL_513106
EPI_ISL_480447
EPI_ISL_483694
EPI_ISL_483703
EPI_ISL_524646
EPI_ISL_442699
EPI_ISL_480082
EPI_ISL_480149
EPI_ISL_493330
EPI_ISL_512046
EPI_ISL_422957
EPI_ISL_419673
EPI_ISL_443768
EPI_ISL_479040
EPI_ISL_479110
EPI_ISL_449151
EPI_ISL_492779
EPI_ISL_421412
EPI_ISL_484283
EPI_ISL_446447
EPI_ISL_483717
EPI_ISL_521414
EPI_ISL_443926
EPI_ISL_513490
EPI_ISL_458184
EPI_ISL_460069
EPI_ISL_469043
EPI_ISL_467586
EPI_ISL_449411
EPI_ISL_443545
EPI_ISL_529651
EPI_ISL_468399
EPI_ISL_483082
EPI_ISL_450287
EPI_ISL_451459
EPI_ISL_464298
EPI_ISL_423583
EPI_ISL_442805
EPI_ISL_515277
EPI_ISL_457540
EPI_ISL_482523
EPI_ISL_461789
EPI_ISL_472153
EPI_ISL_421390
EPI_ISL_530103
EPI_ISL_463018
EPI_ISL_511850
EPI_ISL_452852
EPI_ISL_412116
EPI_ISL_513904
EPI_ISL_466512
EPI_ISL_472775
EPI_ISL_447409
EPI_ISL_522108
EPI_ISL_469200
EPI_ISL_487910
EPI_ISL_487835
EPI_ISL_510439
EPI_ISL_445943
EPI_ISL_445937
EPI_ISL_524723
EPI_ISL_425149
EPI_ISL_462787
EPI_ISL_462814
EPI_ISL_467860
EPI_ISL_446686
EPI_ISL_490749
EPI_ISL_525132
EPI_ISL_466922
EPI_ISL_476781
EPI_ISL_447936
EPI_ISL_527663
EPI_ISL_518796
EPI_ISL_470037
EPI_ISL_417454
EPI_ISL_430706
EPI_ISL_483154
EPI_ISL_433356
EPI_ISL_499449
EPI_ISL_442056
EPI_ISL_519162
EPI_ISL_518193
EPI_ISL_520595
EPI_ISL_519895
EPI_ISL_532071
EPI_ISL_454051
EPI_ISL_474667
EPI_ISL_430544
EPI_ISL_453552
EPI_ISL_465589
EPI_ISL_500157
EPI_ISL_471413
EPI_ISL_448006
EPI_ISL_535731
EPI_ISL_429670
EPI_ISL_473884
EPI_ISL_535669
EPI_ISL_423169
EPI_ISL_425818
EPI_ISL_443439
EPI_ISL_519236
EPI_ISL_497888
EPI_ISL_456540
EPI_ISL_510388
EPI_ISL_438150
EPI_ISL_472682
EPI_ISL_457949
EPI_ISL_519428
EPI_ISL_482401
EPI_ISL_466007
EPI_ISL_437854
EPI_ISL_432238
EPI_ISL_455766
EPI_ISL_471851
EPI_ISL_445400
EPI_ISL_473543
EPI_ISL_515217
EPI_ISL_461561
EPI_ISL_494613
EPI_ISL_512553
EPI_ISL_522305
EPI_ISL_465114
EPI_ISL_532015
EPI_ISL_531968
EPI_ISL_514155
EPI_ISL_425813
EPI_ISL_455622
EPI_ISL_526434
EPI_ISL_529606
EPI_ISL_436343
EPI_ISL_422117
EPI_ISL_417575
EPI_ISL_535301
EPI_ISL_443602
EPI_ISL_441651
EPI_ISL_442917
EPI_ISL_535057
EPI_ISL_458165
EPI_ISL_507706
EPI_ISL_444340
EPI_ISL_499383
EPI_ISL_495983
EPI_ISL_479936
EPI_ISL_430370
EPI_ISL_429206
EPI_ISL_415705
EPI_ISL_488236
EPI_ISL_449255
EPI_ISL_440363
EPI_ISL_482348
EPI_ISL_475601
EPI_ISL_495076
EPI_ISL_500626
EPI_ISL_500653
EPI_ISL_500669
EPI_ISL_509501
EPI_ISL_509518
EPI_ISL_455936
EPI_ISL_467211
EPI_ISL_428260
EPI_ISL_432549
EPI_ISL_451509
EPI_ISL_450400
EPI_ISL_520014
EPI_ISL_519378
EPI_ISL_519700
EPI_ISL_519250
EPI_ISL_454435
EPI_ISL_499290
EPI_ISL_465453
EPI_ISL_500577
EPI_ISL_476373
EPI_ISL_461436
EPI_ISL_434937
EPI_ISL_536209
EPI_ISL_490546
EPI_ISL_497569
EPI_ISL_429219
EPI_ISL_464854
EPI_ISL_469805
EPI_ISL_427765
EPI_ISL_456846
EPI_ISL_499573
EPI_ISL_408978
EPI_ISL_449276
EPI_ISL_432939
EPI_ISL_472215
EPI_ISL_423841
EPI_ISL_469724
EPI_ISL_450093
EPI_ISL_433089
EPI_ISL_483134
EPI_ISL_492079
EPI_ISL_459436
EPI_ISL_430547
EPI_ISL_425863
EPI_ISL_520746
EPI_ISL_493810
EPI_ISL_513296
EPI_ISL_491379
EPI_ISL_491385
EPI_ISL_491391
EPI_ISL_453021
EPI_ISL_423215
EPI_ISL_480041
EPI_ISL_510354
EPI_ISL_421243
EPI_ISL_424080
EPI_ISL_495293
EPI_ISL_490393
EPI_ISL_513460
EPI_ISL_433352
EPI_ISL_468154
EPI_ISL_520054
EPI_ISL_519571
EPI_ISL_497111
EPI_ISL_441494
EPI_ISL_444090
EPI_ISL_468050
EPI_ISL_415497
EPI_ISL_432612
EPI_ISL_441956
EPI_ISL_448829
EPI_ISL_453697
EPI_ISL_507711
EPI_ISL_433165
EPI_ISL_464427
EPI_ISL_441048
EPI_ISL_466218
EPI_ISL_515165
EPI_ISL_463688
EPI_ISL_527353
EPI_ISL_483679
EPI_ISL_480795
EPI_ISL_468482
EPI_ISL_473988
EPI_ISL_459064
EPI_ISL_474529
EPI_ISL_487693
EPI_ISL_443296
EPI_ISL_430372
EPI_ISL_476517
EPI_ISL_455899
EPI_ISL_475135
EPI_ISL_508169
EPI_ISL_480037
EPI_ISL_531620
EPI_ISL_511108
EPI_ISL_513789
EPI_ISL_423078
EPI_ISL_506974
EPI_ISL_437470
EPI_ISL_481076
EPI_ISL_424531
EPI_ISL_437589
EPI_ISL_439584
EPI_ISL_475733
EPI_ISL_509753
EPI_ISL_441868
EPI_ISL_456591
EPI_ISL_444339
EPI_ISL_450980
EPI_ISL_443436
EPI_ISL_477777
EPI_ISL_517773
EPI_ISL_473320
EPI_ISL_424011
EPI_ISL_456333
EPI_ISL_483644
EPI_ISL_465597
EPI_ISL_450056
EPI_ISL_450116
EPI_ISL_526760
EPI_ISL_445933
EPI_ISL_513855
EPI_ISL_476788
EPI_ISL_491539
EPI_ISL_437499
EPI_ISL_512035
EPI_ISL_445518
EPI_ISL_519486
EPI_ISL_438520
EPI_ISL_447075
EPI_ISL_409067
EPI_ISL_522997
EPI_ISL_523034
EPI_ISL_523046
EPI_ISL_408487
EPI_ISL_517882
EPI_ISL_514508
EPI_ISL_466837
EPI_ISL_519536
EPI_ISL_497693
EPI_ISL_449596
EPI_ISL_475125
EPI_ISL_432861
EPI_ISL_434835
EPI_ISL_478860
EPI_ISL_435096
EPI_ISL_474945
EPI_ISL_458700
EPI_ISL_471410
EPI_ISL_495769
EPI_ISL_423911
EPI_ISL_476285
EPI_ISL_443971
EPI_ISL_470657
EPI_ISL_471753
EPI_ISL_465319
EPI_ISL_516075
EPI_ISL_524829
EPI_ISL_495226
EPI_ISL_465647
EPI_ISL_527737
EPI_ISL_510067
EPI_ISL_496313
EPI_ISL_449807
EPI_ISL_424955
EPI_ISL_423602
EPI_ISL_509797
EPI_ISL_438314
EPI_ISL_480038
EPI_ISL_516359
EPI_ISL_455220
EPI_ISL_448162
EPI_ISL_425413
EPI_ISL_429989
EPI_ISL_433300
EPI_ISL_453099
EPI_ISL_495814
EPI_ISL_447488
EPI_ISL_520338
EPI_ISL_456366
EPI_ISL_520956
EPI_ISL_414634
EPI_ISL_445925
EPI_ISL_525747
EPI_ISL_445644
EPI_ISL_476779
EPI_ISL_473045
EPI_ISL_436398
EPI_ISL_489090
EPI_ISL_476365
EPI_ISL_508817
EPI_ISL_529331
EPI_ISL_512922
EPI_ISL_496129
EPI_ISL_499359
EPI_ISL_472200
EPI_ISL_473039
EPI_ISL_521058
EPI_ISL_512613
EPI_ISL_461147
EPI_ISL_461159
EPI_ISL_425926
EPI_ISL_421908
EPI_ISL_489830
EPI_ISL_527848
EPI_ISL_457058
EPI_ISL_481953
EPI_ISL_530277
EPI_ISL_439790
EPI_ISL_466261
EPI_ISL_510953
EPI_ISL_500211
EPI_ISL_450039
EPI_ISL_511663
EPI_ISL_445457
EPI_ISL_427250
EPI_ISL_512025
EPI_ISL_437602
EPI_ISL_489770
EPI_ISL_477786
EPI_ISL_469617
EPI_ISL_474633
EPI_ISL_457227
EPI_ISL_441908
EPI_ISL_448863
EPI_ISL_448882
EPI_ISL_458058
EPI_ISL_528807
EPI_ISL_476057
EPI_ISL_435102
EPI_ISL_420219
EPI_ISL_420188
EPI_ISL_420178
EPI_ISL_420202
EPI_ISL_420224
EPI_ISL_420171
EPI_ISL_432753
EPI_ISL_432533
EPI_ISL_442013
EPI_ISL_442510
EPI_ISL_457602
EPI_ISL_420666
EPI_ISL_494479
EPI_ISL_453048
EPI_ISL_507657
EPI_ISL_454414
EPI_ISL_468348
EPI_ISL_509948
EPI_ISL_467183
EPI_ISL_452809
EPI_ISL_471764
EPI_ISL_467826
EPI_ISL_452378
EPI_ISL_461073
EPI_ISL_417261
EPI_ISL_512151
EPI_ISL_507687
EPI_ISL_529311
EPI_ISL_524884
EPI_ISL_418905
EPI_ISL_493028
EPI_ISL_447513
EPI_ISL_507007
EPI_ISL_457182
EPI_ISL_486163
EPI_ISL_491164
EPI_ISL_448912
EPI_ISL_517445
EPI_ISL_510723
EPI_ISL_438849
EPI_ISL_506950
EPI_ISL_435401
EPI_ISL_516829
EPI_ISL_423255
EPI_ISL_467650
EPI_ISL_463356
EPI_ISL_444413
EPI_ISL_466548
EPI_ISL_454381
EPI_ISL_427165
EPI_ISL_514948
EPI_ISL_485066
EPI_ISL_461223
EPI_ISL_452774
EPI_ISL_510634
EPI_ISL_532798
EPI_ISL_426502
EPI_ISL_424418
EPI_ISL_534631
EPI_ISL_443395
EPI_ISL_438191
EPI_ISL_518522
EPI_ISL_480241
EPI_ISL_521101
EPI_ISL_466257
EPI_ISL_430595
EPI_ISL_488210
EPI_ISL_483380
EPI_ISL_500312
EPI_ISL_425972
EPI_ISL_443961
EPI_ISL_424160
EPI_ISL_517784
EPI_ISL_511141
EPI_ISL_462951
EPI_ISL_433599
EPI_ISL_484187
EPI_ISL_442410
EPI_ISL_459662
EPI_ISL_512297
EPI_ISL_411955
EPI_ISL_437136
EPI_ISL_430698
EPI_ISL_463960
EPI_ISL_465435
EPI_ISL_473273
EPI_ISL_530248
EPI_ISL_417952
EPI_ISL_494290
EPI_ISL_424445
EPI_ISL_438202
EPI_ISL_507879
EPI_ISL_522044
EPI_ISL_436512
EPI_ISL_494066
EPI_ISL_525226
EPI_ISL_513113
EPI_ISL_493373
EPI_ISL_493375
EPI_ISL_522961
EPI_ISL_417264
EPI_ISL_511629
EPI_ISL_461848
EPI_ISL_509750
EPI_ISL_496841
EPI_ISL_510245
EPI_ISL_532211
EPI_ISL_427530
EPI_ISL_477712
EPI_ISL_472963
EPI_ISL_529351
EPI_ISL_525839
EPI_ISL_458051
EPI_ISL_481675
EPI_ISL_456820
EPI_ISL_426714
EPI_ISL_486055
EPI_ISL_470104
EPI_ISL_435365
EPI_ISL_435710
EPI_ISL_496925
EPI_ISL_446675
EPI_ISL_444080
EPI_ISL_488272
EPI_ISL_497200
EPI_ISL_421958
EPI_ISL_530161
EPI_ISL_479545
EPI_ISL_422039
EPI_ISL_500321
EPI_ISL_449103
EPI_ISL_480354
EPI_ISL_529283
EPI_ISL_428376
EPI_ISL_507960
EPI_ISL_488795
EPI_ISL_520089
EPI_ISL_445974
EPI_ISL_437565
EPI_ISL_519801
EPI_ISL_456402
EPI_ISL_439321
EPI_ISL_443705
EPI_ISL_534624
EPI_ISL_468302
EPI_ISL_483693
EPI_ISL_483634
EPI_ISL_483688
EPI_ISL_492487
EPI_ISL_467245
EPI_ISL_498607
EPI_ISL_437295
EPI_ISL_446159
EPI_ISL_426638
EPI_ISL_432720
EPI_ISL_487537
EPI_ISL_447056
EPI_ISL_424099
EPI_ISL_498092
EPI_ISL_423892
EPI_ISL_521265
EPI_ISL_455130
EPI_ISL_444434
EPI_ISL_443502
EPI_ISL_438423
EPI_ISL_441290
EPI_ISL_489468
EPI_ISL_434093
EPI_ISL_519109
EPI_ISL_444722
EPI_ISL_491444
EPI_ISL_420877
EPI_ISL_416830
EPI_ISL_424671
EPI_ISL_421279
EPI_ISL_424950
EPI_ISL_426620
EPI_ISL_426622
EPI_ISL_426623
EPI_ISL_427485
EPI_ISL_427638
EPI_ISL_435286
EPI_ISL_428871
EPI_ISL_428875
EPI_ISL_428905
EPI_ISL_429118
EPI_ISL_436108
EPI_ISL_430333
EPI_ISL_430334
EPI_ISL_430345
EPI_ISL_430412
EPI_ISL_435123
EPI_ISL_435129
EPI_ISL_435130
EPI_ISL_444645
EPI_ISL_447708
EPI_ISL_447663
EPI_ISL_447675
EPI_ISL_447724
EPI_ISL_447705
EPI_ISL_447673
EPI_ISL_447671
EPI_ISL_448673
EPI_ISL_448723
EPI_ISL_452331
EPI_ISL_454476
EPI_ISL_454477
EPI_ISL_454441
EPI_ISL_454898
EPI_ISL_455844
EPI_ISL_455840
EPI_ISL_455898
EPI_ISL_468572
EPI_ISL_469053
EPI_ISL_474995
EPI_ISL_475000
EPI_ISL_475023
EPI_ISL_475131
EPI_ISL_475134
EPI_ISL_475138
EPI_ISL_475604
EPI_ISL_475608
EPI_ISL_475611
EPI_ISL_475621
EPI_ISL_475655
EPI_ISL_475685
EPI_ISL_475711
EPI_ISL_486436
EPI_ISL_498046
EPI_ISL_506967
EPI_ISL_424196
EPI_ISL_446956
EPI_ISL_453508
EPI_ISL_446670
EPI_ISL_471728
EPI_ISL_467087
EPI_ISL_411965
EPI_ISL_411966
EPI_ISL_425321
EPI_ISL_433989
EPI_ISL_438553
EPI_ISL_440041
EPI_ISL_517250
EPI_ISL_414631
EPI_ISL_494193
EPI_ISL_460206
EPI_ISL_442756
EPI_ISL_508893
EPI_ISL_450055
EPI_ISL_476512
EPI_ISL_465232
EPI_ISL_462803
EPI_ISL_417253
EPI_ISL_450071
EPI_ISL_458083
EPI_ISL_433035
EPI_ISL_426619
EPI_ISL_521681
EPI_ISL_443774
EPI_ISL_447896
EPI_ISL_425913
EPI_ISL_492809
EPI_ISL_437962
EPI_ISL_500476
EPI_ISL_440519
EPI_ISL_469298
EPI_ISL_532226
EPI_ISL_525674
EPI_ISL_452694
EPI_ISL_436523
EPI_ISL_451032
EPI_ISL_438685
EPI_ISL_437600
EPI_ISL_480589
EPI_ISL_536146
EPI_ISL_488937
EPI_ISL_444303
EPI_ISL_423577
EPI_ISL_470449
EPI_ISL_424102
EPI_ISL_445121
EPI_ISL_481926
EPI_ISL_514643
EPI_ISL_535610
EPI_ISL_422332
EPI_ISL_426485
EPI_ISL_510398
EPI_ISL_420469
EPI_ISL_499995
EPI_ISL_470338
EPI_ISL_529150
EPI_ISL_521440
EPI_ISL_519209
EPI_ISL_529684
EPI_ISL_429712
EPI_ISL_435311
EPI_ISL_494266
EPI_ISL_463136
EPI_ISL_528168
EPI_ISL_414579
EPI_ISL_524345
EPI_ISL_514297
EPI_ISL_499846
EPI_ISL_507112
EPI_ISL_432473
EPI_ISL_430144
EPI_ISL_529293
EPI_ISL_447912
EPI_ISL_485712
EPI_ISL_511693
EPI_ISL_532544
EPI_ISL_532092
EPI_ISL_532897
EPI_ISL_532676
EPI_ISL_532563
EPI_ISL_516307
EPI_ISL_463406
EPI_ISL_437254
EPI_ISL_516193
EPI_ISL_520490
EPI_ISL_490842
EPI_ISL_509681
EPI_ISL_478443
EPI_ISL_482180
EPI_ISL_441705
EPI_ISL_436315
EPI_ISL_488616
EPI_ISL_519276
EPI_ISL_499638
EPI_ISL_496983
EPI_ISL_483288
EPI_ISL_467136
EPI_ISL_446128
EPI_ISL_486214
EPI_ISL_423806
EPI_ISL_442030
EPI_ISL_498143
EPI_ISL_470703
EPI_ISL_466238
EPI_ISL_496697
EPI_ISL_432447
EPI_ISL_455782
EPI_ISL_447962
EPI_ISL_442885
EPI_ISL_522110
EPI_ISL_474352
EPI_ISL_525809
EPI_ISL_525741
EPI_ISL_420746
EPI_ISL_430532
EPI_ISL_453939
EPI_ISL_437055
EPI_ISL_423162
EPI_ISL_486333
EPI_ISL_524895
EPI_ISL_481843
EPI_ISL_495490
EPI_ISL_488998
EPI_ISL_443027
EPI_ISL_526176
EPI_ISL_436382
EPI_ISL_457936
EPI_ISL_487433
EPI_ISL_487436
EPI_ISL_458274
EPI_ISL_513237
EPI_ISL_517840
EPI_ISL_467791
EPI_ISL_417451
EPI_ISL_460689
EPI_ISL_493516
EPI_ISL_453661
EPI_ISL_472961
EPI_ISL_500881
EPI_ISL_448118
EPI_ISL_449158
EPI_ISL_494343
EPI_ISL_520017
EPI_ISL_445252
EPI_ISL_522972
EPI_ISL_425706
EPI_ISL_440526
EPI_ISL_525670
EPI_ISL_513072
EPI_ISL_476907
EPI_ISL_495654
EPI_ISL_493467
EPI_ISL_521325
EPI_ISL_466580
EPI_ISL_457537
EPI_ISL_471988
EPI_ISL_465209
EPI_ISL_468423
EPI_ISL_451606
EPI_ISL_457275
EPI_ISL_458059
EPI_ISL_476838
EPI_ISL_432347
EPI_ISL_439923
EPI_ISL_528271
EPI_ISL_476094
EPI_ISL_425563
EPI_ISL_425811
EPI_ISL_425812
EPI_ISL_491414
EPI_ISL_472311
EPI_ISL_482134
EPI_ISL_466929
EPI_ISL_495485
EPI_ISL_498566
EPI_ISL_522379
EPI_ISL_454352
EPI_ISL_432690
EPI_ISL_472931
EPI_ISL_462341
EPI_ISL_439749
EPI_ISL_442905
EPI_ISL_485900
EPI_ISL_457637
EPI_ISL_512341
EPI_ISL_479102
EPI_ISL_442585
EPI_ISL_453402
EPI_ISL_495125
EPI_ISL_509472
EPI_ISL_421563
EPI_ISL_478307
EPI_ISL_478334
EPI_ISL_515847
EPI_ISL_459912
EPI_ISL_446420
EPI_ISL_426844
EPI_ISL_512858
EPI_ISL_457329
EPI_ISL_445981
EPI_ISL_483826
EPI_ISL_447631
EPI_ISL_436296
EPI_ISL_518106
EPI_ISL_495923
EPI_ISL_473112
EPI_ISL_490772
EPI_ISL_451082
EPI_ISL_430534
EPI_ISL_418839
EPI_ISL_464903
EPI_ISL_535216
EPI_ISL_529932
EPI_ISL_476977
EPI_ISL_510836
EPI_ISL_500839
EPI_ISL_471208
EPI_ISL_469822
EPI_ISL_469356
EPI_ISL_469389
EPI_ISL_469483
EPI_ISL_487528
EPI_ISL_524956
EPI_ISL_459408
EPI_ISL_454810
EPI_ISL_525334
EPI_ISL_510954
EPI_ISL_535247
EPI_ISL_440147
EPI_ISL_495348
EPI_ISL_418931
EPI_ISL_490606
EPI_ISL_447338
EPI_ISL_456370
EPI_ISL_514648
EPI_ISL_513673
EPI_ISL_449032
EPI_ISL_465396
EPI_ISL_484190
EPI_ISL_486872
EPI_ISL_488790
EPI_ISL_434817
EPI_ISL_488842
EPI_ISL_422686
EPI_ISL_422694
EPI_ISL_422695
EPI_ISL_422706
EPI_ISL_422597
EPI_ISL_422626
EPI_ISL_422851
EPI_ISL_455155
EPI_ISL_455245
EPI_ISL_455269
EPI_ISL_460658
EPI_ISL_460695
EPI_ISL_460696
EPI_ISL_460697
EPI_ISL_460698
EPI_ISL_460700
EPI_ISL_460702
EPI_ISL_460724
EPI_ISL_460726
EPI_ISL_460727
EPI_ISL_460728
EPI_ISL_460735
EPI_ISL_461319
EPI_ISL_461321
EPI_ISL_514592
EPI_ISL_523502
EPI_ISL_447491
EPI_ISL_520382
EPI_ISL_488438
EPI_ISL_433062
EPI_ISL_429447
EPI_ISL_417441
EPI_ISL_513752
EPI_ISL_513033
EPI_ISL_464181
EPI_ISL_459600
EPI_ISL_492465
EPI_ISL_488348
EPI_ISL_508976
EPI_ISL_499499
EPI_ISL_485087
EPI_ISL_527849
EPI_ISL_495211
EPI_ISL_462405
EPI_ISL_491974
EPI_ISL_421547
EPI_ISL_458847
EPI_ISL_458911
EPI_ISL_458382
EPI_ISL_458363
EPI_ISL_482579
EPI_ISL_482580
EPI_ISL_516378
EPI_ISL_452675
EPI_ISL_491432
EPI_ISL_435370
EPI_ISL_473386
EPI_ISL_443517
EPI_ISL_518708
EPI_ISL_511087
EPI_ISL_524391
EPI_ISL_466802
EPI_ISL_521797
EPI_ISL_519890
EPI_ISL_519774
EPI_ISL_518958
EPI_ISL_519119
EPI_ISL_493495
EPI_ISL_448484
EPI_ISL_459653
EPI_ISL_498679
EPI_ISL_436850
EPI_ISL_514302
EPI_ISL_485162
EPI_ISL_527768
EPI_ISL_417748
EPI_ISL_417835
EPI_ISL_417570
EPI_ISL_417842
EPI_ISL_417654
EPI_ISL_417844
EPI_ISL_424578
EPI_ISL_424609
EPI_ISL_424610
EPI_ISL_430540
EPI_ISL_417404
EPI_ISL_500981
EPI_ISL_500883
EPI_ISL_442803
EPI_ISL_459217
EPI_ISL_497421
EPI_ISL_473355
EPI_ISL_516461
EPI_ISL_500177
EPI_ISL_446862
EPI_ISL_445042
EPI_ISL_469388
EPI_ISL_535067
EPI_ISL_495965
EPI_ISL_464347
EPI_ISL_467665
EPI_ISL_475314
EPI_ISL_532315
EPI_ISL_510304
EPI_ISL_481986
EPI_ISL_521522
EPI_ISL_471936
EPI_ISL_461893
EPI_ISL_451972
EPI_ISL_451979
EPI_ISL_461288
EPI_ISL_417512
EPI_ISL_438956
EPI_ISL_467885
EPI_ISL_480017
EPI_ISL_488984
EPI_ISL_487684
EPI_ISL_489025
EPI_ISL_482552
EPI_ISL_526901
EPI_ISL_419310
EPI_ISL_478774
EPI_ISL_438228
EPI_ISL_427233
EPI_ISL_519297
EPI_ISL_442171
EPI_ISL_521150
EPI_ISL_471777
EPI_ISL_516821
EPI_ISL_428992
EPI_ISL_440132
EPI_ISL_494578
EPI_ISL_512203
EPI_ISL_418798
EPI_ISL_442659
EPI_ISL_457905
EPI_ISL_531550
EPI_ISL_447950
EPI_ISL_448974
EPI_ISL_494084
EPI_ISL_451313
EPI_ISL_490295
EPI_ISL_435526
EPI_ISL_508218
EPI_ISL_523809
EPI_ISL_514957
EPI_ISL_456059
EPI_ISL_510999
EPI_ISL_418740
EPI_ISL_465165
EPI_ISL_460161
EPI_ISL_442461
EPI_ISL_525253
EPI_ISL_491327
EPI_ISL_536007
EPI_ISL_474401
EPI_ISL_465460
EPI_ISL_429293
EPI_ISL_429304
EPI_ISL_485272
EPI_ISL_420735
EPI_ISL_426068
EPI_ISL_451652
EPI_ISL_487327
EPI_ISL_458181
EPI_ISL_474297
EPI_ISL_440989
EPI_ISL_441016
EPI_ISL_441036
EPI_ISL_444155
EPI_ISL_444214
EPI_ISL_444253
EPI_ISL_449676
EPI_ISL_449698
EPI_ISL_424661
EPI_ISL_535459
EPI_ISL_464303
EPI_ISL_497879
EPI_ISL_457689
EPI_ISL_416709
EPI_ISL_451602
EPI_ISL_432896
EPI_ISL_468448
EPI_ISL_465095
EPI_ISL_423655
EPI_ISL_467265
EPI_ISL_526817
EPI_ISL_450786
EPI_ISL_452199
EPI_ISL_455430
EPI_ISL_523963
EPI_ISL_528553
EPI_ISL_433853
EPI_ISL_443515
EPI_ISL_434350
EPI_ISL_507772
EPI_ISL_458239
EPI_ISL_522578
EPI_ISL_465117
EPI_ISL_518310
EPI_ISL_426946
EPI_ISL_447848
EPI_ISL_449696
EPI_ISL_465010
EPI_ISL_423398
EPI_ISL_510202
EPI_ISL_437174
EPI_ISL_479017
EPI_ISL_487263
EPI_ISL_454685
EPI_ISL_482121
EPI_ISL_461886
EPI_ISL_525914
EPI_ISL_484692
EPI_ISL_472865
EPI_ISL_484748
EPI_ISL_510221
EPI_ISL_461717
EPI_ISL_496168
EPI_ISL_442904
EPI_ISL_492251
EPI_ISL_509626
EPI_ISL_530243
EPI_ISL_514870
EPI_ISL_450283
EPI_ISL_435066
EPI_ISL_475390
EPI_ISL_525299
EPI_ISL_507058
EPI_ISL_444817
EPI_ISL_470358
EPI_ISL_527841
EPI_ISL_507551
EPI_ISL_458804
EPI_ISL_416656
EPI_ISL_495564
EPI_ISL_518992
EPI_ISL_420747
EPI_ISL_430980
EPI_ISL_528406
EPI_ISL_446871
EPI_ISL_430528
EPI_ISL_495148
EPI_ISL_534949
EPI_ISL_480641
EPI_ISL_452265
EPI_ISL_481972
EPI_ISL_489765
EPI_ISL_484686
EPI_ISL_444859
EPI_ISL_510376
EPI_ISL_465966
EPI_ISL_446039
EPI_ISL_463597
EPI_ISL_463603
EPI_ISL_463622
EPI_ISL_483980
EPI_ISL_422219
EPI_ISL_472547
EPI_ISL_449263
EPI_ISL_433127
EPI_ISL_466078
EPI_ISL_448981
EPI_ISL_471823
EPI_ISL_497977
EPI_ISL_497980
EPI_ISL_498637
EPI_ISL_520358
EPI_ISL_472661
EPI_ISL_426628
EPI_ISL_417719
EPI_ISL_499546
EPI_ISL_499547
EPI_ISL_499549
EPI_ISL_499550
EPI_ISL_518555
EPI_ISL_445640
EPI_ISL_509764
EPI_ISL_465402
EPI_ISL_496861
EPI_ISL_446924
EPI_ISL_492757
EPI_ISL_442523
EPI_ISL_481108
EPI_ISL_500719
EPI_ISL_479810
EPI_ISL_522117
EPI_ISL_513764
EPI_ISL_448459
EPI_ISL_462409
EPI_ISL_509251
EPI_ISL_444882
EPI_ISL_525238
EPI_ISL_442856
EPI_ISL_476754
EPI_ISL_515829
EPI_ISL_459387
EPI_ISL_426618
EPI_ISL_455369
EPI_ISL_467050
EPI_ISL_461686
EPI_ISL_492187
EPI_ISL_495098
EPI_ISL_427114
EPI_ISL_497430
EPI_ISL_534638
EPI_ISL_536490
EPI_ISL_494358
EPI_ISL_461335
EPI_ISL_513285
EPI_ISL_514139
EPI_ISL_511178
EPI_ISL_419845
EPI_ISL_520620
EPI_ISL_528341
EPI_ISL_437259
EPI_ISL_498038
EPI_ISL_465530
EPI_ISL_520170
EPI_ISL_430165
EPI_ISL_457677
EPI_ISL_473251
EPI_ISL_477253
EPI_ISL_433833
EPI_ISL_483423
EPI_ISL_529095
EPI_ISL_448348
EPI_ISL_469620
EPI_ISL_489377
EPI_ISL_484801
EPI_ISL_452599
EPI_ISL_507566
EPI_ISL_526426
EPI_ISL_469106
EPI_ISL_522219
EPI_ISL_428990
EPI_ISL_416337
EPI_ISL_532876
EPI_ISL_529299
EPI_ISL_535473
EPI_ISL_406800
EPI_ISL_486025
EPI_ISL_493393
EPI_ISL_434136
EPI_ISL_427345
EPI_ISL_445213
EPI_ISL_429795
EPI_ISL_472613
EPI_ISL_423224
EPI_ISL_525579
EPI_ISL_529358
EPI_ISL_484064
EPI_ISL_461967
EPI_ISL_511021
EPI_ISL_529671
EPI_ISL_526095
EPI_ISL_513128
EPI_ISL_451642
EPI_ISL_451643
EPI_ISL_455037
EPI_ISL_425714
EPI_ISL_484699
EPI_ISL_498628
EPI_ISL_498629
EPI_ISL_493780
EPI_ISL_488718
EPI_ISL_417271
EPI_ISL_509022
EPI_ISL_509023
EPI_ISL_529491
EPI_ISL_450191
EPI_ISL_423066
EPI_ISL_421836
EPI_ISL_426717
EPI_ISL_446523
EPI_ISL_417360
EPI_ISL_522980
EPI_ISL_520363
EPI_ISL_433057
EPI_ISL_491001
EPI_ISL_477892
EPI_ISL_457534
EPI_ISL_525686
EPI_ISL_460416
EPI_ISL_419932
EPI_ISL_496777
EPI_ISL_484795
EPI_ISL_514617
EPI_ISL_529436
EPI_ISL_483846
EPI_ISL_523776
EPI_ISL_493681
EPI_ISL_528033
EPI_ISL_511571
EPI_ISL_513129
EPI_ISL_479106
EPI_ISL_532859
EPI_ISL_476036
EPI_ISL_447637
EPI_ISL_423452
EPI_ISL_420021
EPI_ISL_479728
EPI_ISL_492297
EPI_ISL_522401
EPI_ISL_516423
EPI_ISL_468726
EPI_ISL_441895
EPI_ISL_480793
EPI_ISL_479372
EPI_ISL_485868
EPI_ISL_465332
EPI_ISL_427548
EPI_ISL_511095
EPI_ISL_512721
EPI_ISL_487394
EPI_ISL_462802
EPI_ISL_462915
EPI_ISL_420010
EPI_ISL_440500
EPI_ISL_517113
EPI_ISL_518812
EPI_ISL_496153
EPI_ISL_489723
EPI_ISL_489724
EPI_ISL_529652
EPI_ISL_469699
EPI_ISL_499432
EPI_ISL_485906
EPI_ISL_422671
EPI_ISL_495394
EPI_ISL_453721
EPI_ISL_415528
EPI_ISL_520846
EPI_ISL_493888
EPI_ISL_461604
EPI_ISL_459443
EPI_ISL_482583
EPI_ISL_513568
EPI_ISL_520247
EPI_ISL_493916
EPI_ISL_486226
EPI_ISL_480319
EPI_ISL_500556
EPI_ISL_475223
EPI_ISL_470500
EPI_ISL_473367
EPI_ISL_468943
EPI_ISL_469332
EPI_ISL_425391
EPI_ISL_469902
EPI_ISL_510647
EPI_ISL_430619
EPI_ISL_436347
EPI_ISL_430097
EPI_ISL_490581
EPI_ISL_445348
EPI_ISL_424250
EPI_ISL_430048
EPI_ISL_424593
EPI_ISL_496109
EPI_ISL_500475
EPI_ISL_508465
EPI_ISL_521682
EPI_ISL_521728
EPI_ISL_521759
EPI_ISL_521397
EPI_ISL_466171
EPI_ISL_417012
EPI_ISL_451707
EPI_ISL_532490
EPI_ISL_460297
EPI_ISL_526100
EPI_ISL_418007
EPI_ISL_418019
EPI_ISL_434306
EPI_ISL_522068
EPI_ISL_456649
EPI_ISL_496280
EPI_ISL_475947
EPI_ISL_426289
EPI_ISL_449132
EPI_ISL_446726
EPI_ISL_428714
EPI_ISL_420584
EPI_ISL_467485
EPI_ISL_519447
EPI_ISL_519329
EPI_ISL_454324
EPI_ISL_509715
EPI_ISL_518631
EPI_ISL_414516
EPI_ISL_481210
EPI_ISL_530185
EPI_ISL_515805
EPI_ISL_442543
EPI_ISL_422264
EPI_ISL_423024
EPI_ISL_470510
EPI_ISL_532824
EPI_ISL_421213
EPI_ISL_437439
EPI_ISL_484463
EPI_ISL_443429
EPI_ISL_489137
EPI_ISL_463567
EPI_ISL_476044
EPI_ISL_517304
EPI_ISL_515724
EPI_ISL_471801
EPI_ISL_475523
EPI_ISL_466551
EPI_ISL_446765
EPI_ISL_512593
EPI_ISL_415484
EPI_ISL_521482
EPI_ISL_470522
EPI_ISL_421470
EPI_ISL_511077
EPI_ISL_511079
EPI_ISL_518109
EPI_ISL_447610
EPI_ISL_452220
EPI_ISL_471703
EPI_ISL_476229
EPI_ISL_452642
EPI_ISL_506991
EPI_ISL_473570
EPI_ISL_492735
EPI_ISL_421662
EPI_ISL_423173
EPI_ISL_478436
EPI_ISL_469099
EPI_ISL_468025
EPI_ISL_440660
EPI_ISL_440286
EPI_ISL_441269
EPI_ISL_468536
EPI_ISL_497275
EPI_ISL_471407
EPI_ISL_483896
EPI_ISL_446682
EPI_ISL_520043
EPI_ISL_529313
EPI_ISL_534604
EPI_ISL_444392
EPI_ISL_536072
EPI_ISL_491209
EPI_ISL_447255
EPI_ISL_517448
EPI_ISL_470258
EPI_ISL_489534
EPI_ISL_456281
EPI_ISL_486180
EPI_ISL_455473
EPI_ISL_506957
EPI_ISL_506958
EPI_ISL_442316
EPI_ISL_473053
EPI_ISL_496345
EPI_ISL_476857
EPI_ISL_446863
EPI_ISL_531681
EPI_ISL_484721
EPI_ISL_507064
EPI_ISL_525424
EPI_ISL_431946
EPI_ISL_507434
EPI_ISL_507103
EPI_ISL_512427
EPI_ISL_434771
EPI_ISL_473698
EPI_ISL_413612
EPI_ISL_441637
EPI_ISL_514951
EPI_ISL_529821
EPI_ISL_443509
EPI_ISL_520918
EPI_ISL_457653
EPI_ISL_483511
EPI_ISL_517933
EPI_ISL_470021
EPI_ISL_461919
EPI_ISL_479844
EPI_ISL_443493
EPI_ISL_531604
EPI_ISL_523074
EPI_ISL_500429
EPI_ISL_516077
EPI_ISL_439741
EPI_ISL_423900
EPI_ISL_449681
EPI_ISL_528291
EPI_ISL_518188
EPI_ISL_488796
EPI_ISL_488736
EPI_ISL_466722
EPI_ISL_440002
EPI_ISL_529793
EPI_ISL_419996
EPI_ISL_436421
EPI_ISL_451682
EPI_ISL_441565
EPI_ISL_488536
EPI_ISL_439338
EPI_ISL_528192
EPI_ISL_469685
EPI_ISL_528685
EPI_ISL_440380
EPI_ISL_445340
EPI_ISL_481826
EPI_ISL_508371
EPI_ISL_419465
EPI_ISL_469464
EPI_ISL_504204
EPI_ISL_478207
EPI_ISL_491166
EPI_ISL_467935
EPI_ISL_520763
EPI_ISL_427741
EPI_ISL_459651
EPI_ISL_493483
EPI_ISL_520635
EPI_ISL_536252
EPI_ISL_471627
EPI_ISL_424272
EPI_ISL_421921
EPI_ISL_432301
EPI_ISL_454224
EPI_ISL_528076
EPI_ISL_473624
EPI_ISL_462397
EPI_ISL_432120
EPI_ISL_520829
EPI_ISL_458075
EPI_ISL_508913
EPI_ISL_474514
EPI_ISL_468621
EPI_ISL_451047
EPI_ISL_470189
EPI_ISL_471252
EPI_ISL_463192
EPI_ISL_526754
EPI_ISL_517807
EPI_ISL_442661
EPI_ISL_441400
EPI_ISL_454416
EPI_ISL_457860
EPI_ISL_444454
EPI_ISL_444994
EPI_ISL_437583
EPI_ISL_522620
EPI_ISL_497386
EPI_ISL_508326
EPI_ISL_534460
EPI_ISL_520898
EPI_ISL_535060
EPI_ISL_535080
EPI_ISL_457971
EPI_ISL_478144
EPI_ISL_415141
EPI_ISL_508082
EPI_ISL_474118
EPI_ISL_520781
EPI_ISL_518383
EPI_ISL_518536
EPI_ISL_518567
EPI_ISL_518615
EPI_ISL_518265
EPI_ISL_466653
EPI_ISL_475208
EPI_ISL_475210
EPI_ISL_475233
EPI_ISL_476247
EPI_ISL_463086
EPI_ISL_485126
EPI_ISL_507487
EPI_ISL_448251
EPI_ISL_511247
EPI_ISL_437822
EPI_ISL_442216
EPI_ISL_462897
EPI_ISL_526338
EPI_ISL_473406
EPI_ISL_467009
EPI_ISL_421976
EPI_ISL_426840
EPI_ISL_451445
EPI_ISL_527820
EPI_ISL_477019
EPI_ISL_476908
EPI_ISL_522611
EPI_ISL_467480
EPI_ISL_496006
EPI_ISL_422349
EPI_ISL_520035
EPI_ISL_520036
EPI_ISL_520037
EPI_ISL_520040
EPI_ISL_455653
EPI_ISL_433625
EPI_ISL_459995
EPI_ISL_445554
EPI_ISL_481933
EPI_ISL_422960
EPI_ISL_470139
EPI_ISL_459440
EPI_ISL_531740
EPI_ISL_422280
EPI_ISL_507821
EPI_ISL_474393
EPI_ISL_438386
EPI_ISL_481191
EPI_ISL_479721
EPI_ISL_446542
EPI_ISL_516968
EPI_ISL_459315
EPI_ISL_470130
EPI_ISL_470205
EPI_ISL_529820
EPI_ISL_474398
EPI_ISL_460353
EPI_ISL_483200
EPI_ISL_536118
EPI_ISL_470662
EPI_ISL_501269
EPI_ISL_451935
EPI_ISL_423812
EPI_ISL_534280
EPI_ISL_434060
EPI_ISL_432160
EPI_ISL_469470
EPI_ISL_458969
EPI_ISL_447799
EPI_ISL_522347
EPI_ISL_419265
EPI_ISL_435723
EPI_ISL_442162
EPI_ISL_471951
EPI_ISL_449060
EPI_ISL_515652
EPI_ISL_501255
EPI_ISL_432187
EPI_ISL_497684
EPI_ISL_529518
EPI_ISL_512009
EPI_ISL_480593
EPI_ISL_433232
EPI_ISL_449556
EPI_ISL_500621
EPI_ISL_434187
EPI_ISL_457897
EPI_ISL_514646
EPI_ISL_417723
EPI_ISL_453773
EPI_ISL_501157
EPI_ISL_509132
EPI_ISL_483253
EPI_ISL_453862
EPI_ISL_463457
EPI_ISL_482330
EPI_ISL_441128
EPI_ISL_488696
EPI_ISL_510491
EPI_ISL_424372
EPI_ISL_418292
EPI_ISL_516891
EPI_ISL_467043
EPI_ISL_428782
EPI_ISL_441019
EPI_ISL_444141
EPI_ISL_444147
EPI_ISL_456021
EPI_ISL_490394
EPI_ISL_448373
EPI_ISL_447774
EPI_ISL_491568
EPI_ISL_438272
EPI_ISL_427378
EPI_ISL_479455
EPI_ISL_481531
EPI_ISL_420815
EPI_ISL_469944
EPI_ISL_494340
EPI_ISL_495639
EPI_ISL_500811
EPI_ISL_460385
EPI_ISL_450066
EPI_ISL_532254
EPI_ISL_448068
EPI_ISL_440554
EPI_ISL_451680
EPI_ISL_446987
EPI_ISL_420503
EPI_ISL_508942
EPI_ISL_480001
EPI_ISL_523554
EPI_ISL_499736
EPI_ISL_435050
EPI_ISL_466514
EPI_ISL_510415
EPI_ISL_432063
EPI_ISL_454314
EPI_ISL_454315
EPI_ISL_424861
EPI_ISL_536740
EPI_ISL_471420
EPI_ISL_485984
EPI_ISL_475764
EPI_ISL_429807
EPI_ISL_467830
EPI_ISL_495948
EPI_ISL_448365
EPI_ISL_510413
EPI_ISL_494620
EPI_ISL_461669
EPI_ISL_464179
EPI_ISL_419824
EPI_ISL_480308
EPI_ISL_495660
EPI_ISL_495175
EPI_ISL_474471
EPI_ISL_418746
EPI_ISL_492499
EPI_ISL_518830
EPI_ISL_488978
EPI_ISL_517440
EPI_ISL_514230
EPI_ISL_471151
EPI_ISL_507131
EPI_ISL_419175
EPI_ISL_524846
EPI_ISL_471431
EPI_ISL_467450
EPI_ISL_480758
EPI_ISL_438491
EPI_ISL_512575
EPI_ISL_482616
EPI_ISL_461545
EPI_ISL_507158
EPI_ISL_453155
EPI_ISL_493648
EPI_ISL_426683
EPI_ISL_445394
EPI_ISL_510151
EPI_ISL_472713
EPI_ISL_484662
EPI_ISL_459200
EPI_ISL_494459
EPI_ISL_468054
EPI_ISL_493714
EPI_ISL_455641
EPI_ISL_421654
EPI_ISL_479219
EPI_ISL_465012
EPI_ISL_480254
EPI_ISL_489985
EPI_ISL_439806
EPI_ISL_449623
EPI_ISL_422234
EPI_ISL_414435
EPI_ISL_492870
EPI_ISL_418636
EPI_ISL_531944
EPI_ISL_425442
EPI_ISL_457049
EPI_ISL_483843
EPI_ISL_466008
EPI_ISL_529419
EPI_ISL_522744
EPI_ISL_536269
EPI_ISL_496305
EPI_ISL_516917
EPI_ISL_453145
EPI_ISL_514284
EPI_ISL_523922
EPI_ISL_450648
EPI_ISL_450994
EPI_ISL_535219
EPI_ISL_516342
EPI_ISL_468865
EPI_ISL_528253
EPI_ISL_438473
EPI_ISL_500910
EPI_ISL_485357
EPI_ISL_437455
EPI_ISL_532547
EPI_ISL_473665
EPI_ISL_469920
EPI_ISL_532537
EPI_ISL_526597
EPI_ISL_488041
EPI_ISL_529476
EPI_ISL_521128
EPI_ISL_523655
EPI_ISL_435126
EPI_ISL_429366
EPI_ISL_464602
EPI_ISL_462691
EPI_ISL_424358
EPI_ISL_423715
EPI_ISL_467216
EPI_ISL_433973
EPI_ISL_449383
EPI_ISL_475782
EPI_ISL_438223
EPI_ISL_483580
EPI_ISL_462859
EPI_ISL_432408
EPI_ISL_512813
EPI_ISL_513524
EPI_ISL_532196
EPI_ISL_476243
EPI_ISL_476261
EPI_ISL_458828
EPI_ISL_511950
EPI_ISL_456273
EPI_ISL_480409
EPI_ISL_532431
EPI_ISL_439157
EPI_ISL_482766
EPI_ISL_528749
EPI_ISL_532662
EPI_ISL_532768
EPI_ISL_495061
EPI_ISL_479340
EPI_ISL_468796
EPI_ISL_491646
EPI_ISL_459652
EPI_ISL_473907
EPI_ISL_432089
EPI_ISL_440307
EPI_ISL_526522
EPI_ISL_513163
EPI_ISL_456102
EPI_ISL_514623
EPI_ISL_458733
EPI_ISL_435032
EPI_ISL_479437
EPI_ISL_489242
EPI_ISL_500989
EPI_ISL_419238
EPI_ISL_481222
EPI_ISL_488849
EPI_ISL_533257
EPI_ISL_474421
EPI_ISL_436056
EPI_ISL_491640
EPI_ISL_445979
EPI_ISL_495706
EPI_ISL_477847
EPI_ISL_418633
EPI_ISL_425145
EPI_ISL_438749
EPI_ISL_459535
EPI_ISL_470312
EPI_ISL_488439
EPI_ISL_469840
EPI_ISL_523887
EPI_ISL_526380
EPI_ISL_526385
EPI_ISL_455120
EPI_ISL_524681
EPI_ISL_468600
EPI_ISL_440347
EPI_ISL_497787
EPI_ISL_497858
EPI_ISL_443866
EPI_ISL_466105
EPI_ISL_458561
EPI_ISL_472248
EPI_ISL_444106
EPI_ISL_449622
EPI_ISL_428676
EPI_ISL_523344
EPI_ISL_519041
EPI_ISL_525573
EPI_ISL_532280
EPI_ISL_443196
EPI_ISL_515775
EPI_ISL_451791
EPI_ISL_516738
EPI_ISL_496684
EPI_ISL_438138
EPI_ISL_508822
EPI_ISL_468974
EPI_ISL_496550
EPI_ISL_420098
EPI_ISL_500379
EPI_ISL_417425
EPI_ISL_500949
EPI_ISL_474916
EPI_ISL_467420
EPI_ISL_494622
EPI_ISL_437141
EPI_ISL_494461
EPI_ISL_527755
EPI_ISL_440783
EPI_ISL_430152
EPI_ISL_454164
EPI_ISL_471617
EPI_ISL_442007
EPI_ISL_512962
EPI_ISL_534909
EPI_ISL_534967
EPI_ISL_534973
EPI_ISL_450631
EPI_ISL_456895
EPI_ISL_516199
EPI_ISL_468161
EPI_ISL_514634
EPI_ISL_522154
EPI_ISL_527558
EPI_ISL_512832
EPI_ISL_427187
EPI_ISL_509094
EPI_ISL_521351
EPI_ISL_451908
EPI_ISL_494703
EPI_ISL_528652
EPI_ISL_465272
EPI_ISL_472208
EPI_ISL_453294
EPI_ISL_468072
EPI_ISL_437148
EPI_ISL_471821
EPI_ISL_417305
EPI_ISL_417800
EPI_ISL_488505
EPI_ISL_453407
EPI_ISL_467254
EPI_ISL_430465
EPI_ISL_529548
EPI_ISL_486495
EPI_ISL_427446
EPI_ISL_427462
EPI_ISL_461102
EPI_ISL_430617
EPI_ISL_480343
EPI_ISL_470264
EPI_ISL_466858
EPI_ISL_517922
EPI_ISL_520073
EPI_ISL_521236
EPI_ISL_463220
EPI_ISL_463224
EPI_ISL_508168
EPI_ISL_478195
EPI_ISL_470577
EPI_ISL_511659
EPI_ISL_458652
EPI_ISL_438740
EPI_ISL_520044
EPI_ISL_470499
EPI_ISL_534646
EPI_ISL_534687
EPI_ISL_477075
EPI_ISL_461991
EPI_ISL_471855
EPI_ISL_520971
EPI_ISL_512191
EPI_ISL_477846
EPI_ISL_471596
EPI_ISL_528001
EPI_ISL_467657
EPI_ISL_466132
EPI_ISL_475994
EPI_ISL_474597
EPI_ISL_457292
EPI_ISL_493850
EPI_ISL_455190
EPI_ISL_509811
EPI_ISL_423619
EPI_ISL_434086
EPI_ISL_434140
EPI_ISL_417300
EPI_ISL_433209
EPI_ISL_514856
EPI_ISL_483711
EPI_ISL_514314
EPI_ISL_451226
EPI_ISL_451227
EPI_ISL_455983
EPI_ISL_457265
EPI_ISL_477651
EPI_ISL_524916
EPI_ISL_446845
EPI_ISL_459136
EPI_ISL_491578
EPI_ISL_467255
EPI_ISL_486095
EPI_ISL_482018
EPI_ISL_518839
EPI_ISL_465581
EPI_ISL_438080
EPI_ISL_439995
EPI_ISL_511609
EPI_ISL_525612
EPI_ISL_480406
EPI_ISL_468298
EPI_ISL_457842
EPI_ISL_531887
EPI_ISL_466062
EPI_ISL_532251
EPI_ISL_463500
EPI_ISL_523084
EPI_ISL_426997
EPI_ISL_513065
EPI_ISL_493950
EPI_ISL_493388
EPI_ISL_418193
EPI_ISL_432251
EPI_ISL_496349
EPI_ISL_516601
EPI_ISL_447216
EPI_ISL_448417
EPI_ISL_423175
EPI_ISL_512212
EPI_ISL_512298
EPI_ISL_483388
EPI_ISL_443225
EPI_ISL_466909
EPI_ISL_510057
EPI_ISL_470470
EPI_ISL_442785
EPI_ISL_469777
EPI_ISL_459318
EPI_ISL_419836
EPI_ISL_422544
EPI_ISL_430709
EPI_ISL_425211
EPI_ISL_447908
EPI_ISL_417187
EPI_ISL_417188
EPI_ISL_419214
EPI_ISL_495852
EPI_ISL_452771
EPI_ISL_517397
EPI_ISL_475420
EPI_ISL_511564
EPI_ISL_495327
EPI_ISL_444831
EPI_ISL_477852
EPI_ISL_445241
EPI_ISL_450816
EPI_ISL_492921
EPI_ISL_454108
EPI_ISL_419518
EPI_ISL_514753
EPI_ISL_482946
EPI_ISL_429361
EPI_ISL_464873
EPI_ISL_507739
EPI_ISL_440907
EPI_ISL_477997
EPI_ISL_477998
EPI_ISL_446951
EPI_ISL_518985
EPI_ISL_509989
EPI_ISL_470627
EPI_ISL_425744
EPI_ISL_443664
EPI_ISL_420538
EPI_ISL_440242
EPI_ISL_443045
EPI_ISL_434094
EPI_ISL_461563
EPI_ISL_521783
EPI_ISL_522731
EPI_ISL_499476
EPI_ISL_473163
EPI_ISL_432957
EPI_ISL_441542
EPI_ISL_440467
EPI_ISL_427415
EPI_ISL_493842
EPI_ISL_514208
EPI_ISL_457172
EPI_ISL_500787
EPI_ISL_462384
EPI_ISL_532687
EPI_ISL_532830
EPI_ISL_532634
EPI_ISL_532588
EPI_ISL_532542
EPI_ISL_532567
EPI_ISL_532558
EPI_ISL_532401
EPI_ISL_532468
EPI_ISL_532496
EPI_ISL_532285
EPI_ISL_532447
EPI_ISL_532416
EPI_ISL_532508
EPI_ISL_532368
EPI_ISL_531897
EPI_ISL_531870
EPI_ISL_532028
EPI_ISL_532019
EPI_ISL_531947
EPI_ISL_532017
EPI_ISL_531985
EPI_ISL_531803
EPI_ISL_531711
EPI_ISL_531644
EPI_ISL_531597
EPI_ISL_531767
EPI_ISL_531700
EPI_ISL_531773
EPI_ISL_456869
EPI_ISL_465264
EPI_ISL_428481
EPI_ISL_441105
EPI_ISL_484185
EPI_ISL_533263
EPI_ISL_448963
EPI_ISL_454011
EPI_ISL_454012
EPI_ISL_454013
EPI_ISL_425541
EPI_ISL_465409
EPI_ISL_463649
EPI_ISL_426026
EPI_ISL_426029
EPI_ISL_426033
EPI_ISL_525593
EPI_ISL_525596
EPI_ISL_438707
EPI_ISL_478112
EPI_ISL_522576
EPI_ISL_449111
EPI_ISL_434744
EPI_ISL_434745
EPI_ISL_467092
EPI_ISL_467181
EPI_ISL_508383
EPI_ISL_488531
EPI_ISL_443082
EPI_ISL_512086
EPI_ISL_422749
EPI_ISL_526631
EPI_ISL_432600
EPI_ISL_433558
EPI_ISL_455207
EPI_ISL_424066
EPI_ISL_446858
EPI_ISL_482594
EPI_ISL_531946
EPI_ISL_482539
EPI_ISL_454932
EPI_ISL_485262
EPI_ISL_456877
EPI_ISL_489891
EPI_ISL_491087
EPI_ISL_520233
EPI_ISL_463578
EPI_ISL_500942
EPI_ISL_476020
EPI_ISL_465542
EPI_ISL_527492
EPI_ISL_499435
EPI_ISL_480570
EPI_ISL_424543
EPI_ISL_445299
EPI_ISL_485116
EPI_ISL_439813
EPI_ISL_467102
EPI_ISL_490446
EPI_ISL_520308
EPI_ISL_482479
EPI_ISL_485340
EPI_ISL_419764
EPI_ISL_493921
EPI_ISL_507603
EPI_ISL_440001
EPI_ISL_462042
EPI_ISL_526043
EPI_ISL_469903
EPI_ISL_416466
EPI_ISL_476210
EPI_ISL_526684
EPI_ISL_514439
EPI_ISL_510933
EPI_ISL_454026
EPI_ISL_522690
EPI_ISL_444037
EPI_ISL_413902
EPI_ISL_420023
EPI_ISL_521932
EPI_ISL_437692
EPI_ISL_418716
EPI_ISL_422247
EPI_ISL_468563
EPI_ISL_463096
EPI_ISL_453516
EPI_ISL_509936
EPI_ISL_464682
EPI_ISL_448159
EPI_ISL_439361
EPI_ISL_437942
EPI_ISL_507281
EPI_ISL_442818
EPI_ISL_499604
EPI_ISL_476162
EPI_ISL_509000
EPI_ISL_474052
EPI_ISL_488306
EPI_ISL_436346
EPI_ISL_488656
EPI_ISL_470604
EPI_ISL_519540
EPI_ISL_484028
EPI_ISL_425961
EPI_ISL_441928
EPI_ISL_449161
EPI_ISL_468845
EPI_ISL_445404
EPI_ISL_531628
EPI_ISL_465503
EPI_ISL_519198
EPI_ISL_425847
EPI_ISL_516781
EPI_ISL_514596
EPI_ISL_471989
EPI_ISL_448238
EPI_ISL_414507
EPI_ISL_415632
EPI_ISL_478480
EPI_ISL_423341
EPI_ISL_458286
EPI_ISL_423818
EPI_ISL_453514
EPI_ISL_478123
EPI_ISL_447615
EPI_ISL_511081
EPI_ISL_444700
EPI_ISL_535302
EPI_ISL_438661
EPI_ISL_436829
EPI_ISL_422001
EPI_ISL_418926
EPI_ISL_536564
EPI_ISL_456160
EPI_ISL_497279
EPI_ISL_453894
EPI_ISL_472237
EPI_ISL_532636
EPI_ISL_510998
EPI_ISL_492731
EPI_ISL_420054
EPI_ISL_490756
EPI_ISL_417439
EPI_ISL_424878
EPI_ISL_418729
EPI_ISL_426130
EPI_ISL_499464
EPI_ISL_449831
EPI_ISL_419990
EPI_ISL_527035
EPI_ISL_443960
EPI_ISL_447325
EPI_ISL_510254
EPI_ISL_476830
EPI_ISL_440985
EPI_ISL_498067
EPI_ISL_510300
EPI_ISL_510468
EPI_ISL_437949
EPI_ISL_528535
EPI_ISL_434370
EPI_ISL_436257
EPI_ISL_433742
EPI_ISL_469632
EPI_ISL_493611
EPI_ISL_516728
EPI_ISL_474859
EPI_ISL_518566
EPI_ISL_421940
EPI_ISL_521854
EPI_ISL_498664
EPI_ISL_495149
EPI_ISL_451848
EPI_ISL_501091
EPI_ISL_466476
EPI_ISL_532249
EPI_ISL_515249
EPI_ISL_458609
EPI_ISL_447240
EPI_ISL_422862
EPI_ISL_461152
EPI_ISL_488482
EPI_ISL_466216
EPI_ISL_472754
EPI_ISL_515312
EPI_ISL_489944
EPI_ISL_440168
EPI_ISL_514929
EPI_ISL_438027
EPI_ISL_444524
EPI_ISL_536158
EPI_ISL_452943
EPI_ISL_464799
EPI_ISL_417993
EPI_ISL_418002
EPI_ISL_418018
EPI_ISL_421464
EPI_ISL_421479
EPI_ISL_421480
EPI_ISL_421499
EPI_ISL_453966
EPI_ISL_454033
EPI_ISL_454036
EPI_ISL_454041
EPI_ISL_454050
EPI_ISL_454064
EPI_ISL_454129
EPI_ISL_454131
EPI_ISL_454133
EPI_ISL_454137
EPI_ISL_454202
EPI_ISL_454214
EPI_ISL_454215
EPI_ISL_454216
EPI_ISL_454217
EPI_ISL_454218
EPI_ISL_454220
EPI_ISL_454221
EPI_ISL_454228
EPI_ISL_454230
EPI_ISL_454234
EPI_ISL_454245
EPI_ISL_454246
EPI_ISL_454248
EPI_ISL_454295
EPI_ISL_454334
EPI_ISL_454335
EPI_ISL_510903
EPI_ISL_510956
EPI_ISL_510976
EPI_ISL_511036
EPI_ISL_511046
EPI_ISL_511057
EPI_ISL_511062
EPI_ISL_511066
EPI_ISL_511067
EPI_ISL_511069
EPI_ISL_511071
EPI_ISL_511072
EPI_ISL_511073
EPI_ISL_511074
EPI_ISL_511076
EPI_ISL_511080
EPI_ISL_511091
EPI_ISL_511092
EPI_ISL_511099
EPI_ISL_511102
EPI_ISL_511163
EPI_ISL_511164
EPI_ISL_511536
EPI_ISL_511537
EPI_ISL_511549
EPI_ISL_511566
EPI_ISL_511713
EPI_ISL_511729
EPI_ISL_511196
EPI_ISL_511208
EPI_ISL_511211
EPI_ISL_511250
EPI_ISL_511267
EPI_ISL_511284
EPI_ISL_511296
EPI_ISL_511328
EPI_ISL_511363
EPI_ISL_511369
EPI_ISL_511377
EPI_ISL_511382
EPI_ISL_511384
EPI_ISL_511386
EPI_ISL_511391
EPI_ISL_511393
EPI_ISL_511394
EPI_ISL_511397
EPI_ISL_511400
EPI_ISL_511401
EPI_ISL_511407
EPI_ISL_511409
EPI_ISL_511411
EPI_ISL_511414
EPI_ISL_511419
EPI_ISL_511450
EPI_ISL_511451
EPI_ISL_511462
EPI_ISL_468276
EPI_ISL_515672
EPI_ISL_512174
EPI_ISL_521159
EPI_ISL_417085
EPI_ISL_434185
EPI_ISL_425613
EPI_ISL_480726
EPI_ISL_442541
EPI_ISL_480855
EPI_ISL_517554
EPI_ISL_517565
EPI_ISL_519673
EPI_ISL_436825
EPI_ISL_479952
EPI_ISL_447019
EPI_ISL_447025
EPI_ISL_517243
EPI_ISL_461268
EPI_ISL_443641
EPI_ISL_528102
EPI_ISL_469740
EPI_ISL_500563
EPI_ISL_439407
EPI_ISL_479090
EPI_ISL_420876
EPI_ISL_523951
EPI_ISL_417564
EPI_ISL_435393
EPI_ISL_446317
EPI_ISL_512983
EPI_ISL_444486
EPI_ISL_459029
EPI_ISL_495951
EPI_ISL_487879
EPI_ISL_485091
EPI_ISL_491279
EPI_ISL_513739
EPI_ISL_451774
EPI_ISL_484032
EPI_ISL_457388
EPI_ISL_429869
EPI_ISL_535453
EPI_ISL_445341
EPI_ISL_459524
EPI_ISL_483143
EPI_ISL_516952
EPI_ISL_429168
EPI_ISL_472811
EPI_ISL_535527
EPI_ISL_423662
EPI_ISL_488094
EPI_ISL_465313
EPI_ISL_518499
EPI_ISL_492880
EPI_ISL_492845
EPI_ISL_492868
EPI_ISL_414560
EPI_ISL_446415
EPI_ISL_523400
EPI_ISL_520278
EPI_ISL_528064
EPI_ISL_500888
EPI_ISL_474001
EPI_ISL_436919
EPI_ISL_493033
EPI_ISL_498632
EPI_ISL_527733
EPI_ISL_527734
EPI_ISL_414508
EPI_ISL_492250
EPI_ISL_468240
EPI_ISL_473576
EPI_ISL_479417
EPI_ISL_452492
EPI_ISL_448630
EPI_ISL_448702
EPI_ISL_448745
EPI_ISL_448758
EPI_ISL_534868
EPI_ISL_534984
EPI_ISL_463141
EPI_ISL_500840
EPI_ISL_449931
EPI_ISL_521905
EPI_ISL_438455
EPI_ISL_479092
EPI_ISL_478749
EPI_ISL_434624
EPI_ISL_428453
EPI_ISL_447857
EPI_ISL_486162
EPI_ISL_490440
EPI_ISL_441814
EPI_ISL_437718
EPI_ISL_462176
EPI_ISL_427063
EPI_ISL_462871
EPI_ISL_513726
EPI_ISL_448117
EPI_ISL_465771
EPI_ISL_458956
EPI_ISL_462166
EPI_ISL_413596
EPI_ISL_462258
EPI_ISL_531903
EPI_ISL_464062
EPI_ISL_529524
EPI_ISL_467213
EPI_ISL_464541
EPI_ISL_447526
EPI_ISL_420536
EPI_ISL_490451
EPI_ISL_468483
EPI_ISL_491176
EPI_ISL_453280
EPI_ISL_449640
EPI_ISL_491182
EPI_ISL_507017
EPI_ISL_469801
EPI_ISL_473349
EPI_ISL_433699
EPI_ISL_511734
EPI_ISL_478552
EPI_ISL_451350
EPI_ISL_420256
EPI_ISL_419818
EPI_ISL_513593
EPI_ISL_512835
EPI_ISL_498527
EPI_ISL_467954
EPI_ISL_460119
EPI_ISL_470541
EPI_ISL_411902
EPI_ISL_511307
EPI_ISL_459547
EPI_ISL_493694
EPI_ISL_430338
EPI_ISL_508045
EPI_ISL_516458
EPI_ISL_466572
EPI_ISL_440529
EPI_ISL_512432
EPI_ISL_422329
EPI_ISL_495352
EPI_ISL_510427
EPI_ISL_492386
EPI_ISL_444249
EPI_ISL_522201
EPI_ISL_452962
EPI_ISL_522381
EPI_ISL_428482
EPI_ISL_490399
EPI_ISL_450801
EPI_ISL_489499
EPI_ISL_420011
EPI_ISL_418142
EPI_ISL_425694
EPI_ISL_495641
EPI_ISL_439163
EPI_ISL_508080
EPI_ISL_527885
EPI_ISL_491092
EPI_ISL_418046
EPI_ISL_490539
EPI_ISL_527899
EPI_ISL_512630
EPI_ISL_498120
EPI_ISL_474734
EPI_ISL_457668
EPI_ISL_507178
EPI_ISL_478313
EPI_ISL_479296
EPI_ISL_458224
EPI_ISL_466230
EPI_ISL_455931
EPI_ISL_499451
EPI_ISL_440288
EPI_ISL_479481
EPI_ISL_493736
EPI_ISL_449585
EPI_ISL_462005
EPI_ISL_472523
EPI_ISL_497298
EPI_ISL_459332
EPI_ISL_514173
EPI_ISL_432739
EPI_ISL_496061
EPI_ISL_525051
EPI_ISL_477099
EPI_ISL_536020
EPI_ISL_440325
EPI_ISL_488473
EPI_ISL_494027
EPI_ISL_470398
EPI_ISL_525168
EPI_ISL_491039
EPI_ISL_438005
EPI_ISL_471892
EPI_ISL_515302
EPI_ISL_509641
EPI_ISL_500633
EPI_ISL_472551
EPI_ISL_512407
EPI_ISL_533318
EPI_ISL_435114
EPI_ISL_460043
EPI_ISL_443524
EPI_ISL_454921
EPI_ISL_498649
EPI_ISL_510666
EPI_ISL_508720
EPI_ISL_511709
EPI_ISL_495715
EPI_ISL_479882
EPI_ISL_437101
EPI_ISL_508323
EPI_ISL_436387
EPI_ISL_509703
EPI_ISL_487321
EPI_ISL_507653
EPI_ISL_467029
EPI_ISL_455217
EPI_ISL_509002
EPI_ISL_429972
EPI_ISL_448046
EPI_ISL_433505
EPI_ISL_433509
EPI_ISL_433598
EPI_ISL_433626
EPI_ISL_433632
EPI_ISL_433641
EPI_ISL_433653
EPI_ISL_438806
EPI_ISL_438830
EPI_ISL_438831
EPI_ISL_439003
EPI_ISL_449176
EPI_ISL_449188
EPI_ISL_449190
EPI_ISL_449195
EPI_ISL_449196
EPI_ISL_449243
EPI_ISL_449244
EPI_ISL_449247
EPI_ISL_456788
EPI_ISL_456789
EPI_ISL_456793
EPI_ISL_461676
EPI_ISL_473517
EPI_ISL_473569
EPI_ISL_473572
EPI_ISL_473574
EPI_ISL_484532
EPI_ISL_484540
EPI_ISL_484542
EPI_ISL_484555
EPI_ISL_484589
EPI_ISL_484622
EPI_ISL_484639
EPI_ISL_424492
EPI_ISL_424519
EPI_ISL_424522
EPI_ISL_424523
EPI_ISL_424524
EPI_ISL_424599
EPI_ISL_424624
EPI_ISL_417864
EPI_ISL_516752
EPI_ISL_433161
EPI_ISL_486330
EPI_ISL_410542
EPI_ISL_418955
EPI_ISL_424650
EPI_ISL_465003
EPI_ISL_445705
EPI_ISL_535196
EPI_ISL_457252
EPI_ISL_493089
EPI_ISL_509585
EPI_ISL_474948
EPI_ISL_447984
EPI_ISL_487287
EPI_ISL_498747
EPI_ISL_438651
EPI_ISL_482141
EPI_ISL_492554
EPI_ISL_492696
EPI_ISL_473055
EPI_ISL_486448
EPI_ISL_478081
EPI_ISL_430967
EPI_ISL_487428
EPI_ISL_438744
EPI_ISL_465417
EPI_ISL_464735
EPI_ISL_419972
EPI_ISL_483263
EPI_ISL_511529
EPI_ISL_454875
EPI_ISL_454886
EPI_ISL_454896
EPI_ISL_455855
EPI_ISL_455858
EPI_ISL_455872
EPI_ISL_455873
EPI_ISL_440851
EPI_ISL_466032
EPI_ISL_447926
EPI_ISL_459290
EPI_ISL_439846
EPI_ISL_457415
EPI_ISL_434551
EPI_ISL_508502
EPI_ISL_464171
EPI_ISL_440694
EPI_ISL_452310
EPI_ISL_536509
EPI_ISL_473404
EPI_ISL_429269
EPI_ISL_457847
EPI_ISL_446446
EPI_ISL_510373
EPI_ISL_456167
EPI_ISL_471857
EPI_ISL_417169
EPI_ISL_434081
EPI_ISL_434116
EPI_ISL_434196
EPI_ISL_434272
EPI_ISL_467931
EPI_ISL_439574
EPI_ISL_467191
EPI_ISL_441150
EPI_ISL_516293
EPI_ISL_419688
EPI_ISL_504196
EPI_ISL_464152
EPI_ISL_483660
EPI_ISL_432426
EPI_ISL_452697
EPI_ISL_524986
EPI_ISL_452274
EPI_ISL_469667
EPI_ISL_463958
EPI_ISL_436954
EPI_ISL_439224
EPI_ISL_500606
EPI_ISL_457183
EPI_ISL_424914
EPI_ISL_442795
EPI_ISL_495289
EPI_ISL_445541
EPI_ISL_427435
EPI_ISL_427452
EPI_ISL_445718
EPI_ISL_495407
EPI_ISL_474539
EPI_ISL_479528
EPI_ISL_417997
EPI_ISL_464913
EPI_ISL_514397
EPI_ISL_477277
EPI_ISL_467362
EPI_ISL_452855
EPI_ISL_531819
EPI_ISL_455101
EPI_ISL_447210
EPI_ISL_520319
EPI_ISL_516748
EPI_ISL_473265
EPI_ISL_480946
EPI_ISL_489810
EPI_ISL_513470
EPI_ISL_445117
EPI_ISL_528526
EPI_ISL_447690
EPI_ISL_509129
EPI_ISL_528518
EPI_ISL_474828
EPI_ISL_476022
EPI_ISL_521765
EPI_ISL_454103
EPI_ISL_463071
EPI_ISL_443069
EPI_ISL_491547
EPI_ISL_474865
EPI_ISL_518673
EPI_ISL_518075
EPI_ISL_533261
EPI_ISL_498497
EPI_ISL_498540
EPI_ISL_496051
EPI_ISL_519798
EPI_ISL_463940
EPI_ISL_422977
EPI_ISL_474136
EPI_ISL_434358
EPI_ISL_499918
EPI_ISL_437371
EPI_ISL_476871
EPI_ISL_420924
EPI_ISL_443763
EPI_ISL_520998
EPI_ISL_520521
EPI_ISL_518790
EPI_ISL_527505
EPI_ISL_511262
EPI_ISL_477933
EPI_ISL_466443
EPI_ISL_513293
EPI_ISL_527965
EPI_ISL_426889
EPI_ISL_450669
EPI_ISL_454621
EPI_ISL_521627
EPI_ISL_510829
EPI_ISL_484464
EPI_ISL_452307
EPI_ISL_429497
EPI_ISL_484408
EPI_ISL_420344
EPI_ISL_463937
EPI_ISL_492022
EPI_ISL_440656
EPI_ISL_439649
EPI_ISL_483500
EPI_ISL_437591
EPI_ISL_515551
EPI_ISL_532029
EPI_ISL_422670
EPI_ISL_520074
EPI_ISL_483906
EPI_ISL_472024
EPI_ISL_419565
EPI_ISL_445847
EPI_ISL_423839
EPI_ISL_497768
EPI_ISL_429296
EPI_ISL_429313
EPI_ISL_430442
EPI_ISL_524310
EPI_ISL_422083
EPI_ISL_481516
EPI_ISL_422413
EPI_ISL_479789
EPI_ISL_508361
EPI_ISL_512722
EPI_ISL_512723
EPI_ISL_512730
EPI_ISL_512732
EPI_ISL_512735
EPI_ISL_482118
EPI_ISL_495908
EPI_ISL_414532
EPI_ISL_441865
EPI_ISL_438772
EPI_ISL_455224
EPI_ISL_442941
EPI_ISL_430227
EPI_ISL_469674
EPI_ISL_477832
EPI_ISL_515364
EPI_ISL_432795
EPI_ISL_486415
EPI_ISL_531879
EPI_ISL_532022
EPI_ISL_532119
EPI_ISL_483010
EPI_ISL_522010
EPI_ISL_464539
EPI_ISL_479063
EPI_ISL_426930
EPI_ISL_494301
EPI_ISL_458692
EPI_ISL_500916
EPI_ISL_495154
EPI_ISL_532034
EPI_ISL_478824
EPI_ISL_526255
EPI_ISL_520322
EPI_ISL_509697
EPI_ISL_509698
EPI_ISL_433621
EPI_ISL_495880
EPI_ISL_516887
EPI_ISL_509682
EPI_ISL_498245
EPI_ISL_470042
EPI_ISL_431953
EPI_ISL_451815
EPI_ISL_445774
EPI_ISL_476278
EPI_ISL_496616
EPI_ISL_426808
EPI_ISL_467498
EPI_ISL_418949
EPI_ISL_501039
EPI_ISL_439577
EPI_ISL_527389
EPI_ISL_512603
EPI_ISL_418124
EPI_ISL_490727
EPI_ISL_488383
EPI_ISL_447665
EPI_ISL_450487
EPI_ISL_528610
EPI_ISL_508946
EPI_ISL_480904
EPI_ISL_499992
EPI_ISL_474698
EPI_ISL_493729
EPI_ISL_483523
EPI_ISL_531866
EPI_ISL_485059
EPI_ISL_445855
EPI_ISL_522264
EPI_ISL_442332
EPI_ISL_438592
EPI_ISL_468773
EPI_ISL_421605
EPI_ISL_472057
EPI_ISL_453660
EPI_ISL_461410
EPI_ISL_532718
EPI_ISL_415916
EPI_ISL_461069
EPI_ISL_521600
EPI_ISL_511446
EPI_ISL_511448
EPI_ISL_524576
EPI_ISL_449717
EPI_ISL_499605
EPI_ISL_520757
EPI_ISL_501228
EPI_ISL_472685
EPI_ISL_535083
EPI_ISL_469941
EPI_ISL_526954
EPI_ISL_453837
EPI_ISL_448061
EPI_ISL_524405
EPI_ISL_524861
EPI_ISL_524864
EPI_ISL_524867
EPI_ISL_519555
EPI_ISL_453366
EPI_ISL_466502
EPI_ISL_420282
EPI_ISL_450257
EPI_ISL_450263
EPI_ISL_450264
EPI_ISL_521981
EPI_ISL_488027
EPI_ISL_515661
EPI_ISL_472389
EPI_ISL_451822
EPI_ISL_440777
EPI_ISL_440663
EPI_ISL_441123
EPI_ISL_442093
EPI_ISL_480134
EPI_ISL_494300
EPI_ISL_459929
EPI_ISL_439835
EPI_ISL_440451
EPI_ISL_501609
EPI_ISL_447715
EPI_ISL_447666
EPI_ISL_447732
EPI_ISL_437115
EPI_ISL_535228
EPI_ISL_463289
EPI_ISL_456474
EPI_ISL_517283
EPI_ISL_466980
EPI_ISL_432485
EPI_ISL_526864
EPI_ISL_489731
EPI_ISL_465968
EPI_ISL_501144
EPI_ISL_466884
EPI_ISL_511287
EPI_ISL_507691
EPI_ISL_495196
EPI_ISL_427343
EPI_ISL_468241
EPI_ISL_423012
EPI_ISL_435135
EPI_ISL_536441
EPI_ISL_480832
EPI_ISL_481107
EPI_ISL_525875
EPI_ISL_447242
EPI_ISL_489009
EPI_ISL_459936
EPI_ISL_500959
EPI_ISL_478141
EPI_ISL_523302
EPI_ISL_469237
EPI_ISL_491639
EPI_ISL_422731
EPI_ISL_489033
EPI_ISL_500461
EPI_ISL_534795
EPI_ISL_474561
EPI_ISL_518649
EPI_ISL_483953
EPI_ISL_463970
EPI_ISL_500449
EPI_ISL_499674
EPI_ISL_472355
EPI_ISL_463561
EPI_ISL_445819
EPI_ISL_415158
EPI_ISL_445749
EPI_ISL_454490
EPI_ISL_434078
EPI_ISL_491331
EPI_ISL_514171
EPI_ISL_516889
EPI_ISL_481125
EPI_ISL_479638
EPI_ISL_472353
EPI_ISL_514532
EPI_ISL_448151
EPI_ISL_455270
EPI_ISL_434114
EPI_ISL_434178
EPI_ISL_521474
EPI_ISL_514427
EPI_ISL_478382
EPI_ISL_420255
EPI_ISL_432746
EPI_ISL_432786
EPI_ISL_432551
EPI_ISL_473225
EPI_ISL_429866
EPI_ISL_475266
EPI_ISL_452100
EPI_ISL_524970
EPI_ISL_529894
EPI_ISL_510767
EPI_ISL_422085
EPI_ISL_478997
EPI_ISL_466995
EPI_ISL_513622
EPI_ISL_450589
EPI_ISL_442368
EPI_ISL_457903
EPI_ISL_528366
EPI_ISL_456722
EPI_ISL_422370
EPI_ISL_487448
EPI_ISL_483293
EPI_ISL_440956
EPI_ISL_481540
EPI_ISL_466664
EPI_ISL_527871
EPI_ISL_515743
EPI_ISL_520034
EPI_ISL_470261
EPI_ISL_464776
EPI_ISL_515963
EPI_ISL_482635
EPI_ISL_487562
EPI_ISL_426673
EPI_ISL_530231
EPI_ISL_472123
EPI_ISL_510287
EPI_ISL_516462
EPI_ISL_459312
EPI_ISL_470611
EPI_ISL_469668
EPI_ISL_497837
EPI_ISL_464910
EPI_ISL_434986
EPI_ISL_529746
EPI_ISL_475164
EPI_ISL_451665
EPI_ISL_468584
EPI_ISL_473298
EPI_ISL_517573
EPI_ISL_437468
EPI_ISL_501136
EPI_ISL_444063
EPI_ISL_451490
EPI_ISL_464206
EPI_ISL_487529
EPI_ISL_437342
EPI_ISL_534904
EPI_ISL_419506
EPI_ISL_442702
EPI_ISL_457552
EPI_ISL_513835
EPI_ISL_454864
EPI_ISL_448627
EPI_ISL_420990
EPI_ISL_468301
EPI_ISL_477865
EPI_ISL_529543
EPI_ISL_529578
EPI_ISL_500974
EPI_ISL_501063
EPI_ISL_501032
EPI_ISL_478347
EPI_ISL_432366
EPI_ISL_418670
EPI_ISL_437633
EPI_ISL_490247
EPI_ISL_507514
EPI_ISL_509706
EPI_ISL_452115
EPI_ISL_425976
EPI_ISL_479928
EPI_ISL_479929
EPI_ISL_464425
EPI_ISL_467122
EPI_ISL_449420
EPI_ISL_496687
EPI_ISL_479873
EPI_ISL_422637
EPI_ISL_486663
EPI_ISL_518737
EPI_ISL_483878
EPI_ISL_417278
EPI_ISL_444515
EPI_ISL_485261
EPI_ISL_473282
EPI_ISL_524769
EPI_ISL_466153
EPI_ISL_517873
EPI_ISL_472649
EPI_ISL_511908
EPI_ISL_438451
EPI_ISL_474949
EPI_ISL_444000
EPI_ISL_439907
EPI_ISL_441512
EPI_ISL_477770
EPI_ISL_500599
EPI_ISL_500701
EPI_ISL_483410
EPI_ISL_465365
EPI_ISL_455697
EPI_ISL_443954
EPI_ISL_406595
EPI_ISL_475105
EPI_ISL_500076
EPI_ISL_481714
EPI_ISL_515717
EPI_ISL_451412
EPI_ISL_531821
EPI_ISL_474923
EPI_ISL_438054
EPI_ISL_486649
EPI_ISL_513674
EPI_ISL_516995
EPI_ISL_516996
EPI_ISL_446225
EPI_ISL_425827
EPI_ISL_495846
EPI_ISL_456118
EPI_ISL_429568
EPI_ISL_507943
EPI_ISL_507948
EPI_ISL_478465
EPI_ISL_456920
EPI_ISL_469892
EPI_ISL_477618
EPI_ISL_515477
EPI_ISL_437463
EPI_ISL_420372
EPI_ISL_465859
EPI_ISL_423742
EPI_ISL_525933
EPI_ISL_464865
EPI_ISL_490542
EPI_ISL_472566
EPI_ISL_439369
EPI_ISL_486168
EPI_ISL_450484
EPI_ISL_522369
EPI_ISL_478410
EPI_ISL_496794
EPI_ISL_439025
EPI_ISL_480680
EPI_ISL_420005
EPI_ISL_513414
EPI_ISL_461194
EPI_ISL_531651
EPI_ISL_444181
EPI_ISL_449660
EPI_ISL_449666
EPI_ISL_521374
EPI_ISL_475100
EPI_ISL_475117
EPI_ISL_475121
EPI_ISL_475123
EPI_ISL_475159
EPI_ISL_533008
EPI_ISL_479288
EPI_ISL_493547
EPI_ISL_484741
EPI_ISL_439798
EPI_ISL_509072
EPI_ISL_532084
EPI_ISL_498246
EPI_ISL_452120
EPI_ISL_414506
EPI_ISL_510146
EPI_ISL_456694
EPI_ISL_429765
EPI_ISL_530175
EPI_ISL_485234
EPI_ISL_421382
EPI_ISL_420084
EPI_ISL_438076
EPI_ISL_532507
EPI_ISL_426070
EPI_ISL_437304
EPI_ISL_433967
EPI_ISL_483031
EPI_ISL_515870
EPI_ISL_453307
EPI_ISL_433955
EPI_ISL_465224
EPI_ISL_426319
EPI_ISL_494299
EPI_ISL_429356
EPI_ISL_529526
EPI_ISL_469492
EPI_ISL_469503
EPI_ISL_492983
EPI_ISL_436464
EPI_ISL_535032
EPI_ISL_457664
EPI_ISL_519358
EPI_ISL_472414
EPI_ISL_520789
EPI_ISL_520827
EPI_ISL_521070
EPI_ISL_462279
EPI_ISL_432149
EPI_ISL_497799
EPI_ISL_442973
EPI_ISL_536061
EPI_ISL_478290
EPI_ISL_527329
EPI_ISL_440314
EPI_ISL_486077
EPI_ISL_522334
EPI_ISL_418144
EPI_ISL_528679
EPI_ISL_449117
EPI_ISL_499513
EPI_ISL_491267
EPI_ISL_491714
EPI_ISL_447211
EPI_ISL_424231
EPI_ISL_500145
EPI_ISL_475248
EPI_ISL_454383
EPI_ISL_449337
EPI_ISL_430490
EPI_ISL_459922
EPI_ISL_535646
EPI_ISL_464050
EPI_ISL_465883
EPI_ISL_438176
EPI_ISL_433146
EPI_ISL_465421
EPI_ISL_438786
EPI_ISL_417933
EPI_ISL_492587
EPI_ISL_514966
EPI_ISL_507181
EPI_ISL_440124
EPI_ISL_496141
EPI_ISL_477979
EPI_ISL_485179
EPI_ISL_486388
EPI_ISL_529218
EPI_ISL_461560
EPI_ISL_461813
EPI_ISL_462770
EPI_ISL_438792
EPI_ISL_492317
EPI_ISL_535556
EPI_ISL_463898
EPI_ISL_481145
EPI_ISL_519522
EPI_ISL_526953
EPI_ISL_425601
EPI_ISL_439873
EPI_ISL_473321
EPI_ISL_442228
EPI_ISL_495961
EPI_ISL_441504
EPI_ISL_481208
EPI_ISL_483530
EPI_ISL_418141
EPI_ISL_515862
EPI_ISL_439500
EPI_ISL_534772
EPI_ISL_422328
EPI_ISL_488405
EPI_ISL_446613
EPI_ISL_479020
EPI_ISL_509339
EPI_ISL_455791
EPI_ISL_462296
EPI_ISL_497347
EPI_ISL_477084
EPI_ISL_535627
EPI_ISL_525734
EPI_ISL_462305
EPI_ISL_507519
EPI_ISL_494635
EPI_ISL_467518
EPI_ISL_422633
EPI_ISL_490494
EPI_ISL_428257
EPI_ISL_466732
EPI_ISL_437079
EPI_ISL_484455
EPI_ISL_526613
EPI_ISL_500216
EPI_ISL_499863
EPI_ISL_457608
EPI_ISL_439053
EPI_ISL_459546
EPI_ISL_510358
EPI_ISL_478893
EPI_ISL_479015
EPI_ISL_457785
EPI_ISL_489951
EPI_ISL_483391
EPI_ISL_462259
EPI_ISL_440631
EPI_ISL_422194
EPI_ISL_494642
EPI_ISL_532216
EPI_ISL_441912
EPI_ISL_440424
EPI_ISL_458255
EPI_ISL_484574
EPI_ISL_518817
EPI_ISL_457050
EPI_ISL_468771
EPI_ISL_424972
EPI_ISL_423314
EPI_ISL_451158
EPI_ISL_472701
EPI_ISL_490998
EPI_ISL_529668
EPI_ISL_432700
EPI_ISL_453505
EPI_ISL_513830
EPI_ISL_526046
EPI_ISL_472552
EPI_ISL_496967
EPI_ISL_421991
EPI_ISL_452993
EPI_ISL_497758
EPI_ISL_428273
EPI_ISL_436578
EPI_ISL_480396
EPI_ISL_515635
EPI_ISL_468505
EPI_ISL_447142
EPI_ISL_491694
EPI_ISL_474130
EPI_ISL_465939
EPI_ISL_468781
EPI_ISL_434900
EPI_ISL_489159
EPI_ISL_472764
EPI_ISL_472268
EPI_ISL_532985
EPI_ISL_532997
EPI_ISL_533201
EPI_ISL_533097
EPI_ISL_533190
EPI_ISL_533067
EPI_ISL_533074
EPI_ISL_533082
EPI_ISL_533065
EPI_ISL_533013
EPI_ISL_533151
EPI_ISL_532758
EPI_ISL_532575
EPI_ISL_510071
EPI_ISL_422936
EPI_ISL_528384
EPI_ISL_442566
EPI_ISL_418913
EPI_ISL_517218
EPI_ISL_517259
EPI_ISL_459205
EPI_ISL_464263
EPI_ISL_526707
EPI_ISL_482586
EPI_ISL_492279
EPI_ISL_427094
EPI_ISL_490396
EPI_ISL_512072
EPI_ISL_470700
EPI_ISL_484505
EPI_ISL_493739
EPI_ISL_507161
EPI_ISL_468780
EPI_ISL_484786
EPI_ISL_425285
EPI_ISL_478742
EPI_ISL_488441
EPI_ISL_466576
EPI_ISL_460354
EPI_ISL_468892
EPI_ISL_468459
EPI_ISL_469621
EPI_ISL_493994
EPI_ISL_458409
EPI_ISL_519501
EPI_ISL_432926
EPI_ISL_447772
EPI_ISL_423113
EPI_ISL_430626
EPI_ISL_479897
EPI_ISL_476302
EPI_ISL_422092
EPI_ISL_483030
EPI_ISL_450675
EPI_ISL_454624
EPI_ISL_481878
EPI_ISL_460694
EPI_ISL_523939
EPI_ISL_478992
EPI_ISL_483541
EPI_ISL_525920
EPI_ISL_472999
EPI_ISL_481832
EPI_ISL_421843
EPI_ISL_419749
EPI_ISL_426715
EPI_ISL_424182
EPI_ISL_484279
EPI_ISL_476314
EPI_ISL_457467
EPI_ISL_496045
EPI_ISL_497404
EPI_ISL_432708
EPI_ISL_508275
EPI_ISL_445409
EPI_ISL_439699
EPI_ISL_448458
EPI_ISL_458069
EPI_ISL_473136
EPI_ISL_417725
EPI_ISL_510134
EPI_ISL_428844
EPI_ISL_524476
EPI_ISL_534990
EPI_ISL_475271
EPI_ISL_456773
EPI_ISL_458091
EPI_ISL_470725
EPI_ISL_508929
EPI_ISL_441994
EPI_ISL_453733
EPI_ISL_453764
EPI_ISL_421794
EPI_ISL_438946
EPI_ISL_449867
EPI_ISL_453434
EPI_ISL_519185
EPI_ISL_509311
EPI_ISL_463619
EPI_ISL_463623
EPI_ISL_463630
EPI_ISL_449889
EPI_ISL_484201
EPI_ISL_422172
EPI_ISL_506995
EPI_ISL_486197
EPI_ISL_442289
EPI_ISL_415159
EPI_ISL_448577
EPI_ISL_533044
EPI_ISL_429969
EPI_ISL_415472
EPI_ISL_439658
EPI_ISL_459274
EPI_ISL_449105
EPI_ISL_457512
EPI_ISL_496680
EPI_ISL_434310
EPI_ISL_479412
EPI_ISL_516970
EPI_ISL_497212
EPI_ISL_416510
EPI_ISL_519652
EPI_ISL_495578
EPI_ISL_495596
EPI_ISL_527599
EPI_ISL_532752
EPI_ISL_444659
EPI_ISL_444768
EPI_ISL_442282
EPI_ISL_469910
EPI_ISL_423532
EPI_ISL_420076
EPI_ISL_451567
EPI_ISL_516671
EPI_ISL_488130
EPI_ISL_494072
EPI_ISL_521514
EPI_ISL_521827
EPI_ISL_519957
EPI_ISL_520011
EPI_ISL_520023
EPI_ISL_519049
EPI_ISL_432038
EPI_ISL_497527
EPI_ISL_525787
EPI_ISL_471822
EPI_ISL_478054
EPI_ISL_479674
EPI_ISL_455429
EPI_ISL_529947
EPI_ISL_468683
EPI_ISL_447509
EPI_ISL_534510
EPI_ISL_531750
EPI_ISL_531505
EPI_ISL_488080
EPI_ISL_470051
EPI_ISL_449184
EPI_ISL_525478
EPI_ISL_516999
EPI_ISL_512917
EPI_ISL_507278
EPI_ISL_473167
EPI_ISL_489435
EPI_ISL_461874
EPI_ISL_458486
EPI_ISL_518747
EPI_ISL_525171
EPI_ISL_496253
EPI_ISL_497344
EPI_ISL_497683
EPI_ISL_420986
EPI_ISL_430896
EPI_ISL_508740
EPI_ISL_429475
EPI_ISL_507526
EPI_ISL_495456
EPI_ISL_446750
EPI_ISL_532787
EPI_ISL_489999
EPI_ISL_432256
EPI_ISL_453175
EPI_ISL_481518
EPI_ISL_521646
EPI_ISL_521647
EPI_ISL_521690
EPI_ISL_450252
EPI_ISL_498746
EPI_ISL_482173
EPI_ISL_469204
EPI_ISL_532839
EPI_ISL_490547
EPI_ISL_430394
EPI_ISL_464960
EPI_ISL_445721
EPI_ISL_515398
EPI_ISL_500381
EPI_ISL_465400
EPI_ISL_482398
EPI_ISL_500660
EPI_ISL_517211
EPI_ISL_467469
EPI_ISL_476063
EPI_ISL_478686
EPI_ISL_434895
EPI_ISL_500071
EPI_ISL_525356
EPI_ISL_526354
EPI_ISL_454284
EPI_ISL_468927
EPI_ISL_430902
EPI_ISL_509602
EPI_ISL_453656
EPI_ISL_535912
EPI_ISL_471173
EPI_ISL_526175
EPI_ISL_475740
EPI_ISL_461751
EPI_ISL_420140
EPI_ISL_491123
EPI_ISL_531755
EPI_ISL_433500
EPI_ISL_464632
EPI_ISL_536165
EPI_ISL_511683
EPI_ISL_430884
EPI_ISL_527606
EPI_ISL_432389
EPI_ISL_420608
EPI_ISL_451517
EPI_ISL_455016
EPI_ISL_507494
EPI_ISL_496894
EPI_ISL_414550
EPI_ISL_526579
EPI_ISL_419230
EPI_ISL_444273
EPI_ISL_521494
EPI_ISL_457850
EPI_ISL_450409
EPI_ISL_513681
EPI_ISL_500625
EPI_ISL_453242
EPI_ISL_483503
EPI_ISL_426102
EPI_ISL_511425
EPI_ISL_481045
EPI_ISL_467307
EPI_ISL_427787
EPI_ISL_429257
EPI_ISL_512728
EPI_ISL_535199
EPI_ISL_499317
EPI_ISL_415703
EPI_ISL_532757
EPI_ISL_438396
EPI_ISL_464361
EPI_ISL_440275
EPI_ISL_520972
EPI_ISL_449903
EPI_ISL_528677
EPI_ISL_512446
EPI_ISL_536412
EPI_ISL_425255
EPI_ISL_507732
EPI_ISL_469480
EPI_ISL_531919
EPI_ISL_486023
EPI_ISL_515696
EPI_ISL_464410
EPI_ISL_482454
EPI_ISL_523417
EPI_ISL_536212
EPI_ISL_524809
EPI_ISL_433363
EPI_ISL_485046
EPI_ISL_485194
EPI_ISL_485220
EPI_ISL_515262
EPI_ISL_507987
EPI_ISL_459616
EPI_ISL_534317
EPI_ISL_448212
EPI_ISL_516484
EPI_ISL_520324
EPI_ISL_420662
EPI_ISL_499544
EPI_ISL_536310
EPI_ISL_498079
EPI_ISL_430150
EPI_ISL_423886
EPI_ISL_437978
EPI_ISL_425953
EPI_ISL_449180
EPI_ISL_510979
EPI_ISL_458246
EPI_ISL_424879
EPI_ISL_535666
EPI_ISL_441953
EPI_ISL_426947
EPI_ISL_426898
EPI_ISL_478711
EPI_ISL_421858
EPI_ISL_444226
EPI_ISL_449646
EPI_ISL_415588
EPI_ISL_433022
EPI_ISL_427481
EPI_ISL_492912
EPI_ISL_496859
EPI_ISL_486087
EPI_ISL_479712
EPI_ISL_418376
EPI_ISL_463986
EPI_ISL_498165
EPI_ISL_508135
EPI_ISL_448045
EPI_ISL_471759
EPI_ISL_464003
EPI_ISL_470473
EPI_ISL_463681
EPI_ISL_521219
EPI_ISL_427384
EPI_ISL_424077
EPI_ISL_496083
EPI_ISL_454809
EPI_ISL_510801
EPI_ISL_456844
EPI_ISL_512528
EPI_ISL_463944
EPI_ISL_459069
EPI_ISL_458620
EPI_ISL_487603
EPI_ISL_496360
EPI_ISL_448848
EPI_ISL_433682
EPI_ISL_417622
EPI_ISL_453037
EPI_ISL_522689
EPI_ISL_481707
EPI_ISL_517030
EPI_ISL_439162
EPI_ISL_435023
EPI_ISL_478738
EPI_ISL_446393
EPI_ISL_453212
EPI_ISL_513058
EPI_ISL_485364
EPI_ISL_406536
EPI_ISL_497975
EPI_ISL_525000
EPI_ISL_460664
EPI_ISL_417249
EPI_ISL_485319
EPI_ISL_525979
EPI_ISL_434816
EPI_ISL_481087
EPI_ISL_437607
EPI_ISL_495333
EPI_ISL_452460
EPI_ISL_474797
EPI_ISL_425880
EPI_ISL_488139
EPI_ISL_483354
EPI_ISL_435089
EPI_ISL_464413
EPI_ISL_451961
EPI_ISL_439600
EPI_ISL_507994
EPI_ISL_511569
EPI_ISL_494631
EPI_ISL_484174
EPI_ISL_519445
EPI_ISL_496028
EPI_ISL_496114
EPI_ISL_452717
EPI_ISL_451838
EPI_ISL_461074
EPI_ISL_459187
EPI_ISL_524331
EPI_ISL_473140
EPI_ISL_508423
EPI_ISL_523179
EPI_ISL_461134
EPI_ISL_492121
EPI_ISL_465705
EPI_ISL_516269
EPI_ISL_512621
EPI_ISL_420581
EPI_ISL_481680
EPI_ISL_454135
EPI_ISL_516450
EPI_ISL_491609
EPI_ISL_488633
EPI_ISL_453236
EPI_ISL_435095
EPI_ISL_493554
EPI_ISL_451303
EPI_ISL_464193
EPI_ISL_483615
EPI_ISL_420653
EPI_ISL_494535
EPI_ISL_469538
EPI_ISL_488227
EPI_ISL_488442
EPI_ISL_488317
EPI_ISL_488343
EPI_ISL_492807
EPI_ISL_492372
EPI_ISL_492448
EPI_ISL_518743
EPI_ISL_473952
EPI_ISL_416832
EPI_ISL_420080
EPI_ISL_427337
EPI_ISL_431102
EPI_ISL_428885
EPI_ISL_434645
EPI_ISL_434649
EPI_ISL_434655
EPI_ISL_437754
EPI_ISL_448540
EPI_ISL_454456
EPI_ISL_454475
EPI_ISL_454487
EPI_ISL_455444
EPI_ISL_454880
EPI_ISL_455847
EPI_ISL_455876
EPI_ISL_455878
EPI_ISL_475633
EPI_ISL_520671
EPI_ISL_534926
EPI_ISL_534955
EPI_ISL_459866
EPI_ISL_443052
EPI_ISL_483635
EPI_ISL_449393
EPI_ISL_524689
EPI_ISL_444197
EPI_ISL_486816
EPI_ISL_479184
EPI_ISL_436982
EPI_ISL_527903
EPI_ISL_440706
EPI_ISL_425763
EPI_ISL_512485
EPI_ISL_497134
EPI_ISL_478767
EPI_ISL_440633
EPI_ISL_515194
EPI_ISL_500560
EPI_ISL_499415
EPI_ISL_466677
EPI_ISL_479118
EPI_ISL_465046
EPI_ISL_436395
EPI_ISL_414509
EPI_ISL_462163
EPI_ISL_446288
EPI_ISL_436624
EPI_ISL_433339
EPI_ISL_433359
EPI_ISL_492636
EPI_ISL_422177
EPI_ISL_448931
EPI_ISL_460732
EPI_ISL_421859
EPI_ISL_534806
EPI_ISL_534863
EPI_ISL_471518
EPI_ISL_449956
EPI_ISL_466714
EPI_ISL_488641
EPI_ISL_423781
EPI_ISL_513034
EPI_ISL_432333
EPI_ISL_488358
EPI_ISL_520305
EPI_ISL_420964
EPI_ISL_516845
EPI_ISL_437941
EPI_ISL_486496
EPI_ISL_490300
EPI_ISL_491560
EPI_ISL_417814
EPI_ISL_511974
EPI_ISL_433922
EPI_ISL_495442
EPI_ISL_414628
EPI_ISL_448023
EPI_ISL_448078
EPI_ISL_464757
EPI_ISL_457436
EPI_ISL_442470
EPI_ISL_512900
EPI_ISL_473191
EPI_ISL_445267
EPI_ISL_523733
EPI_ISL_445862
EPI_ISL_433428
EPI_ISL_433256
EPI_ISL_515545
EPI_ISL_498785
EPI_ISL_463987
EPI_ISL_532818
EPI_ISL_466574
EPI_ISL_439687
EPI_ISL_447894
EPI_ISL_446257
EPI_ISL_514246
EPI_ISL_522464
EPI_ISL_534278
EPI_ISL_508898
EPI_ISL_524151
EPI_ISL_444430
EPI_ISL_510173
EPI_ISL_532033
EPI_ISL_509430
EPI_ISL_489558
EPI_ISL_420095
EPI_ISL_535536
EPI_ISL_426723
EPI_ISL_495336
EPI_ISL_442867
EPI_ISL_479071
EPI_ISL_434793
EPI_ISL_424205
EPI_ISL_500798
EPI_ISL_450171
EPI_ISL_494188
EPI_ISL_456222
EPI_ISL_518721
EPI_ISL_530165
EPI_ISL_438300
EPI_ISL_494667
EPI_ISL_448246
EPI_ISL_423601
EPI_ISL_494289
EPI_ISL_486115
EPI_ISL_434335
EPI_ISL_474220
EPI_ISL_455627
EPI_ISL_421198
EPI_ISL_460000
EPI_ISL_425800
EPI_ISL_535013
EPI_ISL_465876
EPI_ISL_472614
EPI_ISL_465263
EPI_ISL_532880
EPI_ISL_488115
EPI_ISL_532633
EPI_ISL_532306
EPI_ISL_507479
EPI_ISL_446980
EPI_ISL_527607
EPI_ISL_535565
EPI_ISL_423890
EPI_ISL_535689
EPI_ISL_467367
EPI_ISL_523618
EPI_ISL_523622
EPI_ISL_523628
EPI_ISL_523637
EPI_ISL_523638
EPI_ISL_508615
EPI_ISL_462790
EPI_ISL_480966
EPI_ISL_481057
EPI_ISL_524279
EPI_ISL_416400
EPI_ISL_454962
EPI_ISL_483604
EPI_ISL_459415
EPI_ISL_518353
EPI_ISL_421863
EPI_ISL_427528
EPI_ISL_432634
EPI_ISL_443806
EPI_ISL_536117
EPI_ISL_524469
EPI_ISL_459917
EPI_ISL_475749
EPI_ISL_470349
EPI_ISL_457136
EPI_ISL_470776
EPI_ISL_423299
EPI_ISL_511899
EPI_ISL_528930
EPI_ISL_479210
EPI_ISL_425733
EPI_ISL_433284
EPI_ISL_491574
EPI_ISL_430470
EPI_ISL_517599
EPI_ISL_480696
EPI_ISL_450119
EPI_ISL_529301
EPI_ISL_421955
EPI_ISL_420951
EPI_ISL_516317
EPI_ISL_513925
EPI_ISL_462419
EPI_ISL_451906
EPI_ISL_442050
EPI_ISL_497188
EPI_ISL_524028
EPI_ISL_532006
EPI_ISL_483282
EPI_ISL_451172
EPI_ISL_516904
EPI_ISL_465579
EPI_ISL_510692
EPI_ISL_521162
EPI_ISL_458518
EPI_ISL_440621
EPI_ISL_522252
EPI_ISL_521548
EPI_ISL_521611
EPI_ISL_451021
EPI_ISL_449004
EPI_ISL_492224
EPI_ISL_423192
EPI_ISL_491098
EPI_ISL_501895
EPI_ISL_433202
EPI_ISL_490691
EPI_ISL_442238
EPI_ISL_437613
EPI_ISL_508991
EPI_ISL_477766
EPI_ISL_525557
EPI_ISL_497406
EPI_ISL_426181
EPI_ISL_522921
EPI_ISL_520047
EPI_ISL_427219
EPI_ISL_473674
EPI_ISL_467465
EPI_ISL_479093
EPI_ISL_480221
EPI_ISL_500391
EPI_ISL_536489
EPI_ISL_520408
EPI_ISL_457555
EPI_ISL_432164
EPI_ISL_500420
EPI_ISL_474528
EPI_ISL_497208
EPI_ISL_439432
EPI_ISL_470008
EPI_ISL_469912
EPI_ISL_444142
EPI_ISL_459520
EPI_ISL_456836
EPI_ISL_496696
EPI_ISL_494014
EPI_ISL_518356
EPI_ISL_418214
EPI_ISL_528791
EPI_ISL_496364
EPI_ISL_481779
EPI_ISL_424244
EPI_ISL_514084
EPI_ISL_475302
EPI_ISL_535554
EPI_ISL_525728
EPI_ISL_489605
EPI_ISL_480102
EPI_ISL_478318
EPI_ISL_449327
EPI_ISL_432097
EPI_ISL_457193
EPI_ISL_457215
EPI_ISL_495721
EPI_ISL_516579
EPI_ISL_482688
EPI_ISL_472841
EPI_ISL_524866
EPI_ISL_435450
EPI_ISL_490696
EPI_ISL_521327
EPI_ISL_520268
EPI_ISL_426681
EPI_ISL_476938
EPI_ISL_442525
EPI_ISL_416740
EPI_ISL_414643
EPI_ISL_467079
EPI_ISL_511945
EPI_ISL_456451
EPI_ISL_509537
EPI_ISL_485380
EPI_ISL_455125
EPI_ISL_429000
EPI_ISL_442569
EPI_ISL_439986
EPI_ISL_443812
EPI_ISL_443775
EPI_ISL_470363
EPI_ISL_421871
EPI_ISL_475393
EPI_ISL_507592
EPI_ISL_448338
EPI_ISL_418998
EPI_ISL_422112
EPI_ISL_429037
EPI_ISL_498178
EPI_ISL_428404
EPI_ISL_526294
EPI_ISL_529536
EPI_ISL_493069
EPI_ISL_515442
EPI_ISL_425967
EPI_ISL_529546
EPI_ISL_416475
EPI_ISL_528362
EPI_ISL_437532
EPI_ISL_514575
EPI_ISL_414574
EPI_ISL_422344
EPI_ISL_440990
EPI_ISL_463376
EPI_ISL_495436
EPI_ISL_443586
EPI_ISL_455960
EPI_ISL_486516
EPI_ISL_463489
EPI_ISL_535595
EPI_ISL_469438
EPI_ISL_536078
EPI_ISL_484407
EPI_ISL_532204
EPI_ISL_430477
EPI_ISL_484017
EPI_ISL_464450
EPI_ISL_470368
EPI_ISL_437370
EPI_ISL_435616
EPI_ISL_496907
EPI_ISL_513441
EPI_ISL_501193
EPI_ISL_475372
EPI_ISL_443327
EPI_ISL_525105
EPI_ISL_475881
EPI_ISL_436546
EPI_ISL_524382
EPI_ISL_481898
EPI_ISL_446349
EPI_ISL_491582
EPI_ISL_491625
EPI_ISL_430812
EPI_ISL_484447
EPI_ISL_493050
EPI_ISL_529978
EPI_ISL_530014
EPI_ISL_439895
EPI_ISL_461710
EPI_ISL_460112
EPI_ISL_516230
EPI_ISL_434629
EPI_ISL_434620
EPI_ISL_521278
EPI_ISL_469835
EPI_ISL_524129
EPI_ISL_524182
EPI_ISL_524416
EPI_ISL_524828
EPI_ISL_525027
EPI_ISL_525042
EPI_ISL_457485
EPI_ISL_464877
EPI_ISL_469396
EPI_ISL_487608
EPI_ISL_533309
EPI_ISL_511090
EPI_ISL_474212
EPI_ISL_467119
EPI_ISL_517206
EPI_ISL_432721
EPI_ISL_474801
EPI_ISL_435166
EPI_ISL_437120
EPI_ISL_532032
EPI_ISL_479159
EPI_ISL_501140
EPI_ISL_442191
EPI_ISL_518148
EPI_ISL_507122
EPI_ISL_474107
EPI_ISL_443648
EPI_ISL_494379
EPI_ISL_490205
EPI_ISL_490207
EPI_ISL_522102
EPI_ISL_519745
EPI_ISL_509639
EPI_ISL_461681
EPI_ISL_533214
EPI_ISL_484209
EPI_ISL_444543
EPI_ISL_527461
EPI_ISL_450262
EPI_ISL_447442
EPI_ISL_447441
EPI_ISL_447396
EPI_ISL_460240
EPI_ISL_497962
EPI_ISL_446928
EPI_ISL_513686
EPI_ISL_512677
EPI_ISL_534923
EPI_ISL_477263
EPI_ISL_447555
EPI_ISL_442211
EPI_ISL_451971
EPI_ISL_451975
EPI_ISL_474897
EPI_ISL_536271
EPI_ISL_520760
EPI_ISL_428832
EPI_ISL_507891
EPI_ISL_478508
EPI_ISL_469717
EPI_ISL_424030
EPI_ISL_430357
EPI_ISL_489478
EPI_ISL_509538
EPI_ISL_413882
EPI_ISL_485071
EPI_ISL_464460
EPI_ISL_480789
EPI_ISL_456951
EPI_ISL_425855
EPI_ISL_427792
EPI_ISL_443036
EPI_ISL_442596
EPI_ISL_427059
EPI_ISL_473082
EPI_ISL_415741
EPI_ISL_455788
EPI_ISL_446937
EPI_ISL_463513
EPI_ISL_428851
EPI_ISL_454878
EPI_ISL_475095
EPI_ISL_448187
EPI_ISL_447521
EPI_ISL_434925
EPI_ISL_493889
EPI_ISL_476839
EPI_ISL_468802
EPI_ISL_469977
EPI_ISL_523676
EPI_ISL_495119
EPI_ISL_436046
EPI_ISL_462372
EPI_ISL_494389
EPI_ISL_521205
EPI_ISL_420643
EPI_ISL_513279
EPI_ISL_519614
EPI_ISL_461547
EPI_ISL_457786
EPI_ISL_455715
EPI_ISL_451633
EPI_ISL_471843
EPI_ISL_448984
EPI_ISL_480954
EPI_ISL_419225
EPI_ISL_497998
EPI_ISL_496298
EPI_ISL_482967
EPI_ISL_519893
EPI_ISL_520069
EPI_ISL_451880
EPI_ISL_443699
EPI_ISL_485163
EPI_ISL_465082
EPI_ISL_418893
EPI_ISL_513692
EPI_ISL_425271
EPI_ISL_447700
EPI_ISL_528496
EPI_ISL_426512
EPI_ISL_536208
EPI_ISL_529400
EPI_ISL_425398
EPI_ISL_480619
EPI_ISL_463551
EPI_ISL_513680
EPI_ISL_456586
EPI_ISL_524963
EPI_ISL_528478
EPI_ISL_433933
EPI_ISL_439259
EPI_ISL_461631
EPI_ISL_519992
EPI_ISL_516354
EPI_ISL_529431
EPI_ISL_491308
EPI_ISL_491320
EPI_ISL_521764
EPI_ISL_521785
EPI_ISL_519795
EPI_ISL_519535
EPI_ISL_519696
EPI_ISL_519023
EPI_ISL_519077
EPI_ISL_519085
EPI_ISL_487414
EPI_ISL_445730
EPI_ISL_480173
EPI_ISL_494022
EPI_ISL_434302
EPI_ISL_428840
EPI_ISL_441685
EPI_ISL_453094
EPI_ISL_509916
EPI_ISL_439814
EPI_ISL_532399
EPI_ISL_430956
EPI_ISL_524154
EPI_ISL_418854
EPI_ISL_486910
EPI_ISL_470296
EPI_ISL_423603
EPI_ISL_511068
EPI_ISL_497721
EPI_ISL_435358
EPI_ISL_451967
EPI_ISL_458414
EPI_ISL_494086
EPI_ISL_532923
EPI_ISL_532395
EPI_ISL_460279
EPI_ISL_511121
EPI_ISL_473789
EPI_ISL_414448
EPI_ISL_514635
EPI_ISL_488256
EPI_ISL_479508
EPI_ISL_516984
EPI_ISL_519411
EPI_ISL_521220
EPI_ISL_451131
EPI_ISL_470505
EPI_ISL_513804
EPI_ISL_530187
EPI_ISL_499756
EPI_ISL_525906
EPI_ISL_429696
EPI_ISL_423494
EPI_ISL_448425
EPI_ISL_487196
EPI_ISL_462190
EPI_ISL_507272
EPI_ISL_512850
EPI_ISL_479933
EPI_ISL_471700
EPI_ISL_417930
EPI_ISL_465548
EPI_ISL_434917
EPI_ISL_512895
EPI_ISL_516969
EPI_ISL_429415
EPI_ISL_495062
EPI_ISL_510759
EPI_ISL_438558
EPI_ISL_432060
EPI_ISL_460681
EPI_ISL_527688
EPI_ISL_440135
EPI_ISL_508902
EPI_ISL_525900
EPI_ISL_531602
EPI_ISL_443504
EPI_ISL_430643
EPI_ISL_509201
EPI_ISL_516745
EPI_ISL_478199
EPI_ISL_528119
EPI_ISL_453149
EPI_ISL_458198
EPI_ISL_424485
EPI_ISL_477701
EPI_ISL_522208
EPI_ISL_488037
EPI_ISL_455093
EPI_ISL_487710
EPI_ISL_455227
EPI_ISL_455232
EPI_ISL_470392
EPI_ISL_435648
EPI_ISL_475826
EPI_ISL_424351
EPI_ISL_434637
EPI_ISL_475943
EPI_ISL_441870
EPI_ISL_448400
EPI_ISL_448401
EPI_ISL_438453
EPI_ISL_471210
EPI_ISL_513445
EPI_ISL_407896
EPI_ISL_486119
EPI_ISL_446364
EPI_ISL_514839
EPI_ISL_426964
EPI_ISL_435713
EPI_ISL_478247
EPI_ISL_472035
EPI_ISL_436373
EPI_ISL_507175
EPI_ISL_479628
EPI_ISL_479646
EPI_ISL_481745
EPI_ISL_446975
EPI_ISL_479016
EPI_ISL_478646
EPI_ISL_404227
EPI_ISL_490695
EPI_ISL_436261
EPI_ISL_466235
EPI_ISL_517615
EPI_ISL_453530
EPI_ISL_456610
EPI_ISL_464403
EPI_ISL_513384
EPI_ISL_526158
EPI_ISL_526159
EPI_ISL_526202
EPI_ISL_470374
EPI_ISL_445798
EPI_ISL_500294
EPI_ISL_513220
EPI_ISL_516726
EPI_ISL_495888
EPI_ISL_446666
EPI_ISL_483719
EPI_ISL_491190
EPI_ISL_467086
EPI_ISL_516514
EPI_ISL_536448
EPI_ISL_466254
EPI_ISL_523882
EPI_ISL_421298
EPI_ISL_421303
EPI_ISL_421304
EPI_ISL_421315
EPI_ISL_421322
EPI_ISL_430018
EPI_ISL_494391
EPI_ISL_489452
EPI_ISL_527976
EPI_ISL_509235
EPI_ISL_450544
EPI_ISL_459000
EPI_ISL_491675
EPI_ISL_536336
EPI_ISL_469572
EPI_ISL_500527
EPI_ISL_458356
EPI_ISL_424481
EPI_ISL_453949
EPI_ISL_434891
EPI_ISL_527832
EPI_ISL_512558
EPI_ISL_482350
EPI_ISL_482368
EPI_ISL_475680
EPI_ISL_529535
EPI_ISL_464950
EPI_ISL_519705
EPI_ISL_510882
EPI_ISL_432243
EPI_ISL_464545
EPI_ISL_468476
EPI_ISL_492960
EPI_ISL_430211
EPI_ISL_520702
EPI_ISL_464604
EPI_ISL_461529
EPI_ISL_519497
EPI_ISL_526475
EPI_ISL_452026
EPI_ISL_508736
EPI_ISL_466734
EPI_ISL_476211
EPI_ISL_482530
EPI_ISL_534566
EPI_ISL_453333
EPI_ISL_521396
EPI_ISL_508464
EPI_ISL_508995
EPI_ISL_439702
EPI_ISL_423951
EPI_ISL_524791
EPI_ISL_510281
EPI_ISL_461503
EPI_ISL_438482
EPI_ISL_432566
EPI_ISL_514194
EPI_ISL_478103
EPI_ISL_492869
EPI_ISL_439843
EPI_ISL_497058
EPI_ISL_453214
EPI_ISL_420476
EPI_ISL_477642
EPI_ISL_533165
EPI_ISL_442782
EPI_ISL_454092
EPI_ISL_474333
EPI_ISL_433728
EPI_ISL_427683
EPI_ISL_475679
EPI_ISL_436122
EPI_ISL_516935
EPI_ISL_487283
EPI_ISL_427078
EPI_ISL_523168
EPI_ISL_425785
EPI_ISL_499841
EPI_ISL_424636
EPI_ISL_469637
EPI_ISL_492411
EPI_ISL_472230
EPI_ISL_487199
EPI_ISL_507209
EPI_ISL_422054
EPI_ISL_476846
EPI_ISL_501079
EPI_ISL_516739
EPI_ISL_498617
EPI_ISL_425279
EPI_ISL_435703
EPI_ISL_474274
EPI_ISL_445126
EPI_ISL_518032
EPI_ISL_474752
EPI_ISL_468359
EPI_ISL_458753
EPI_ISL_467219
EPI_ISL_452770
EPI_ISL_435492
EPI_ISL_497235
EPI_ISL_533231
EPI_ISL_422589
EPI_ISL_485328
EPI_ISL_472937
EPI_ISL_465439
EPI_ISL_430162
EPI_ISL_430245
EPI_ISL_483363
EPI_ISL_440761
EPI_ISL_454425
EPI_ISL_466875
EPI_ISL_473146
EPI_ISL_474268
EPI_ISL_520463
EPI_ISL_515576
EPI_ISL_426698
EPI_ISL_444134
EPI_ISL_484112
EPI_ISL_448267
EPI_ISL_457394
EPI_ISL_418093
EPI_ISL_479421
EPI_ISL_529960
EPI_ISL_478586
EPI_ISL_492338
EPI_ISL_533191
EPI_ISL_484919
EPI_ISL_484950
EPI_ISL_417365
EPI_ISL_491147
EPI_ISL_495112
EPI_ISL_437617
EPI_ISL_476447
EPI_ISL_520660
EPI_ISL_520870
EPI_ISL_416501
EPI_ISL_432425
EPI_ISL_444402
EPI_ISL_427244
EPI_ISL_448030
EPI_ISL_474007
EPI_ISL_478952
EPI_ISL_453344
EPI_ISL_493422
EPI_ISL_435488
EPI_ISL_482360
EPI_ISL_535940
EPI_ISL_483669
EPI_ISL_466116
EPI_ISL_464475
EPI_ISL_473046
EPI_ISL_455884
EPI_ISL_455885
EPI_ISL_475560
EPI_ISL_469297
EPI_ISL_492164
EPI_ISL_536129
EPI_ISL_525298
EPI_ISL_464894
EPI_ISL_477876
EPI_ISL_441071
EPI_ISL_513071
EPI_ISL_493975
EPI_ISL_433861
EPI_ISL_437888
EPI_ISL_482768
EPI_ISL_528557
EPI_ISL_444925
EPI_ISL_525702
EPI_ISL_438515
EPI_ISL_525650
EPI_ISL_467811
EPI_ISL_428716
EPI_ISL_508763
EPI_ISL_453535
EPI_ISL_536347
EPI_ISL_521373
EPI_ISL_521328
EPI_ISL_526443
EPI_ISL_472956
EPI_ISL_452925
EPI_ISL_515877
EPI_ISL_523067
EPI_ISL_523071
EPI_ISL_525681
EPI_ISL_509979
EPI_ISL_456599
EPI_ISL_479898
EPI_ISL_470706
EPI_ISL_494346
EPI_ISL_523183
EPI_ISL_523185
EPI_ISL_523186
EPI_ISL_523188
EPI_ISL_523189
EPI_ISL_523192
EPI_ISL_523193
EPI_ISL_523279
EPI_ISL_523447
EPI_ISL_523448
EPI_ISL_523449
EPI_ISL_523452
EPI_ISL_443700
EPI_ISL_437526
EPI_ISL_524380
EPI_ISL_500165
EPI_ISL_447993
EPI_ISL_508501
EPI_ISL_508231
EPI_ISL_518132
EPI_ISL_495104
EPI_ISL_446109
EPI_ISL_465443
EPI_ISL_528266
EPI_ISL_498043
EPI_ISL_515587
EPI_ISL_469020
EPI_ISL_417308
EPI_ISL_417686
EPI_ISL_484864
EPI_ISL_523891
EPI_ISL_509567
EPI_ISL_456438
EPI_ISL_529551
EPI_ISL_513906
EPI_ISL_417716
EPI_ISL_417838
EPI_ISL_424381
EPI_ISL_424401
EPI_ISL_424437
EPI_ISL_424448
EPI_ISL_488901
EPI_ISL_488977
EPI_ISL_488924
EPI_ISL_488955
EPI_ISL_488964
EPI_ISL_489015
EPI_ISL_487809
EPI_ISL_488940
EPI_ISL_489010
EPI_ISL_488886
EPI_ISL_488939
EPI_ISL_488883
EPI_ISL_488942
EPI_ISL_488938
EPI_ISL_487897
EPI_ISL_489061
EPI_ISL_488932
EPI_ISL_488879
EPI_ISL_489022
EPI_ISL_488913
EPI_ISL_489029
EPI_ISL_488916
EPI_ISL_489053
EPI_ISL_489014
EPI_ISL_488908
EPI_ISL_488928
EPI_ISL_488882
EPI_ISL_488987
EPI_ISL_489051
EPI_ISL_487653
EPI_ISL_487686
EPI_ISL_487950
EPI_ISL_487722
EPI_ISL_487901
EPI_ISL_487974
EPI_ISL_488002
EPI_ISL_487812
EPI_ISL_487828
EPI_ISL_487969
EPI_ISL_487737
EPI_ISL_487905
EPI_ISL_487674
EPI_ISL_487926
EPI_ISL_487682
EPI_ISL_487981
EPI_ISL_487720
EPI_ISL_487821
EPI_ISL_487797
EPI_ISL_489649
EPI_ISL_489663
EPI_ISL_490664
EPI_ISL_491649
EPI_ISL_518162
EPI_ISL_514089
EPI_ISL_441980
EPI_ISL_524984
EPI_ISL_516828
EPI_ISL_448247
EPI_ISL_461598
EPI_ISL_436049
EPI_ISL_496742
EPI_ISL_536074
EPI_ISL_535895
EPI_ISL_422575
EPI_ISL_437074
EPI_ISL_438249
EPI_ISL_462436
EPI_ISL_481743
EPI_ISL_426902
EPI_ISL_499830
EPI_ISL_455110
EPI_ISL_461661
EPI_ISL_477880
EPI_ISL_477882
EPI_ISL_495369
EPI_ISL_529012
EPI_ISL_420767
EPI_ISL_423434
EPI_ISL_496902
EPI_ISL_458724
EPI_ISL_485002
EPI_ISL_531850
EPI_ISL_493459
EPI_ISL_533362
EPI_ISL_533428
EPI_ISL_533401
EPI_ISL_440831
EPI_ISL_482512
EPI_ISL_497007
EPI_ISL_445756
EPI_ISL_484224
EPI_ISL_432129
EPI_ISL_445148
EPI_ISL_493763
EPI_ISL_493793
EPI_ISL_493797
EPI_ISL_479152
EPI_ISL_439020
EPI_ISL_456335
EPI_ISL_521831
EPI_ISL_528410
EPI_ISL_434595
EPI_ISL_423058
EPI_ISL_509256
EPI_ISL_432106
EPI_ISL_416647
EPI_ISL_477195
EPI_ISL_468119
EPI_ISL_435598
EPI_ISL_432563
EPI_ISL_527506
EPI_ISL_445851
EPI_ISL_422746
EPI_ISL_467035
EPI_ISL_443786
EPI_ISL_457358
EPI_ISL_471721
EPI_ISL_489795
EPI_ISL_438463
EPI_ISL_470413
EPI_ISL_509741
EPI_ISL_428696
EPI_ISL_472513
EPI_ISL_453929
EPI_ISL_484304
EPI_ISL_420541
EPI_ISL_448082
EPI_ISL_452952
EPI_ISL_452957
EPI_ISL_485606
EPI_ISL_439156
EPI_ISL_437458
EPI_ISL_437049
EPI_ISL_497282
EPI_ISL_436860
EPI_ISL_470083
EPI_ISL_534721
EPI_ISL_470580
EPI_ISL_442198
EPI_ISL_461743
EPI_ISL_469546
EPI_ISL_472433
EPI_ISL_480648
EPI_ISL_467522
EPI_ISL_471907
EPI_ISL_448108
EPI_ISL_413883
EPI_ISL_509554
EPI_ISL_491032
EPI_ISL_478244
EPI_ISL_449966
EPI_ISL_451884
EPI_ISL_440887
EPI_ISL_433515
EPI_ISL_472410
EPI_ISL_441805
EPI_ISL_451866
EPI_ISL_438993
EPI_ISL_474984
EPI_ISL_513172
EPI_ISL_465354
EPI_ISL_509615
EPI_ISL_463352
EPI_ISL_418688
EPI_ISL_477199
EPI_ISL_510907
EPI_ISL_420570
EPI_ISL_479359
EPI_ISL_481123
EPI_ISL_512302
EPI_ISL_433542
EPI_ISL_462374
EPI_ISL_519216
EPI_ISL_484839
EPI_ISL_484842
EPI_ISL_424563
EPI_ISL_457542
EPI_ISL_465877
EPI_ISL_461667
EPI_ISL_513625
EPI_ISL_478416
EPI_ISL_430487
EPI_ISL_464629
EPI_ISL_450031
EPI_ISL_433308
EPI_ISL_433321
EPI_ISL_483420
EPI_ISL_491252
EPI_ISL_535691
EPI_ISL_453397
EPI_ISL_490726
EPI_ISL_462921
EPI_ISL_450025
EPI_ISL_497695
EPI_ISL_488661
EPI_ISL_526908
EPI_ISL_452393
EPI_ISL_429560
EPI_ISL_514811
EPI_ISL_492537
EPI_ISL_492702
EPI_ISL_509334
EPI_ISL_461920
EPI_ISL_479763
EPI_ISL_470733
EPI_ISL_436230
EPI_ISL_466409
EPI_ISL_475556
EPI_ISL_443218
EPI_ISL_446370
EPI_ISL_493525
EPI_ISL_432524
EPI_ISL_519069
EPI_ISL_508872
EPI_ISL_526947
EPI_ISL_491184
EPI_ISL_496878
EPI_ISL_500436
EPI_ISL_510807
EPI_ISL_478667
EPI_ISL_446490
EPI_ISL_508276
EPI_ISL_446068
EPI_ISL_512724
EPI_ISL_429848
EPI_ISL_420564
EPI_ISL_467947
EPI_ISL_479347
EPI_ISL_465179
EPI_ISL_458812
EPI_ISL_463189
EPI_ISL_532615
EPI_ISL_495825
EPI_ISL_526314
EPI_ISL_438245
EPI_ISL_498147
EPI_ISL_483655
EPI_ISL_455943
EPI_ISL_454238
EPI_ISL_444439
EPI_ISL_486654
EPI_ISL_460655
EPI_ISL_460807
EPI_ISL_460823
EPI_ISL_464572
EPI_ISL_496499
EPI_ISL_433164
EPI_ISL_492690
EPI_ISL_424400
EPI_ISL_424532
EPI_ISL_425360
EPI_ISL_459943
EPI_ISL_528273
EPI_ISL_487649
EPI_ISL_441268
EPI_ISL_440421
EPI_ISL_454646
EPI_ISL_453907
EPI_ISL_456623
EPI_ISL_422148
EPI_ISL_495736
EPI_ISL_510056
EPI_ISL_434780
EPI_ISL_444847
EPI_ISL_534682
EPI_ISL_465915
EPI_ISL_509376
EPI_ISL_456797
EPI_ISL_536005
EPI_ISL_449314
EPI_ISL_423478
EPI_ISL_496545
EPI_ISL_485099
EPI_ISL_488804
EPI_ISL_473755
EPI_ISL_492789
EPI_ISL_444930
EPI_ISL_421653
EPI_ISL_453881
EPI_ISL_461995
EPI_ISL_499948
EPI_ISL_459113
EPI_ISL_442494
EPI_ISL_479514
EPI_ISL_458908
EPI_ISL_508418
EPI_ISL_423797
EPI_ISL_524605
EPI_ISL_500855
EPI_ISL_484021
EPI_ISL_446895
EPI_ISL_434236
EPI_ISL_422153
EPI_ISL_488530
EPI_ISL_429512
EPI_ISL_525970
EPI_ISL_433032
EPI_ISL_528305
EPI_ISL_519487
EPI_ISL_422939
EPI_ISL_450185
EPI_ISL_458422
EPI_ISL_495308
EPI_ISL_507137
EPI_ISL_500918
EPI_ISL_415493
EPI_ISL_461951
EPI_ISL_417729
EPI_ISL_434990
EPI_ISL_510247
EPI_ISL_516997
EPI_ISL_534887
EPI_ISL_521120
EPI_ISL_442092
EPI_ISL_475512
EPI_ISL_478293
EPI_ISL_478294
EPI_ISL_478298
EPI_ISL_478315
EPI_ISL_478320
EPI_ISL_478325
EPI_ISL_507435
EPI_ISL_483871
EPI_ISL_520327
EPI_ISL_473224
EPI_ISL_533109
EPI_ISL_533081
EPI_ISL_532848
EPI_ISL_532065
EPI_ISL_490795
EPI_ISL_444612
EPI_ISL_530071
EPI_ISL_536483
EPI_ISL_497788
EPI_ISL_424455
EPI_ISL_433351
EPI_ISL_423633
EPI_ISL_476321
EPI_ISL_524978
EPI_ISL_500908
EPI_ISL_491124
EPI_ISL_475297
EPI_ISL_471877
EPI_ISL_494090
EPI_ISL_529490
EPI_ISL_535743
EPI_ISL_486295
EPI_ISL_484970
EPI_ISL_417508
EPI_ISL_479227
EPI_ISL_464297
EPI_ISL_444469
EPI_ISL_474536
EPI_ISL_472708
EPI_ISL_510112
EPI_ISL_451773
EPI_ISL_429623
EPI_ISL_473575
EPI_ISL_423664
EPI_ISL_441000
EPI_ISL_430483
EPI_ISL_440919
EPI_ISL_429705
EPI_ISL_474776
EPI_ISL_423290
EPI_ISL_518298
EPI_ISL_524652
EPI_ISL_450598
EPI_ISL_492981
EPI_ISL_446407
EPI_ISL_521270
EPI_ISL_450794
EPI_ISL_508285
EPI_ISL_487566
EPI_ISL_510877
EPI_ISL_441977
EPI_ISL_490095
EPI_ISL_460656
EPI_ISL_514101
EPI_ISL_449817
EPI_ISL_439465
EPI_ISL_474879
EPI_ISL_480967
EPI_ISL_444956
EPI_ISL_424520
EPI_ISL_463687
EPI_ISL_498556
EPI_ISL_515252
EPI_ISL_516349
EPI_ISL_444310
EPI_ISL_445297
EPI_ISL_517086
EPI_ISL_522129
EPI_ISL_485955
EPI_ISL_510111
EPI_ISL_417629
EPI_ISL_422847
EPI_ISL_448148
EPI_ISL_477203
EPI_ISL_484282
EPI_ISL_499801
EPI_ISL_464311
EPI_ISL_453986
EPI_ISL_484274
EPI_ISL_475762
EPI_ISL_510218
EPI_ISL_437858
EPI_ISL_442725
EPI_ISL_493004
EPI_ISL_524491
EPI_ISL_528792
EPI_ISL_452839
EPI_ISL_446879
EPI_ISL_470564
EPI_ISL_521550
EPI_ISL_466246
EPI_ISL_424218
EPI_ISL_467164
EPI_ISL_456238
EPI_ISL_531928
EPI_ISL_433491
EPI_ISL_434867
EPI_ISL_432202
EPI_ISL_478310
EPI_ISL_514065
EPI_ISL_477705
EPI_ISL_482877
EPI_ISL_446656
EPI_ISL_529316
EPI_ISL_469742
EPI_ISL_468642
EPI_ISL_462293
EPI_ISL_485072
EPI_ISL_465136
EPI_ISL_493734
EPI_ISL_421722
EPI_ISL_422664
EPI_ISL_422704
EPI_ISL_422705
EPI_ISL_514804
EPI_ISL_487853
EPI_ISL_450396
EPI_ISL_492988
EPI_ISL_512313
EPI_ISL_430817
EPI_ISL_513107
EPI_ISL_492617
EPI_ISL_454168
EPI_ISL_476154
EPI_ISL_508260
EPI_ISL_499324
EPI_ISL_465890
EPI_ISL_459102
EPI_ISL_535359
EPI_ISL_487252
EPI_ISL_454467
EPI_ISL_454469
EPI_ISL_515885
EPI_ISL_535227
EPI_ISL_476918
EPI_ISL_499864
EPI_ISL_477782
EPI_ISL_510171
EPI_ISL_440652
EPI_ISL_470391
EPI_ISL_418975
EPI_ISL_496984
EPI_ISL_516258
EPI_ISL_442442
EPI_ISL_452286
EPI_ISL_473456
EPI_ISL_508961
EPI_ISL_451141
EPI_ISL_464775
EPI_ISL_516339
EPI_ISL_518489
EPI_ISL_462961
EPI_ISL_512189
EPI_ISL_421531
EPI_ISL_457028
EPI_ISL_454147
EPI_ISL_511041
EPI_ISL_496887
EPI_ISL_516927
EPI_ISL_452802
EPI_ISL_452262
EPI_ISL_497611
EPI_ISL_461663
EPI_ISL_461183
EPI_ISL_417175
EPI_ISL_450739
EPI_ISL_498181
EPI_ISL_466969
EPI_ISL_480603
EPI_ISL_481694
EPI_ISL_434522
EPI_ISL_425929
EPI_ISL_489366
EPI_ISL_489354
EPI_ISL_450508
EPI_ISL_476374
EPI_ISL_487836
EPI_ISL_436864
EPI_ISL_441415
EPI_ISL_467392
EPI_ISL_443794
EPI_ISL_451081
EPI_ISL_424510
EPI_ISL_458578
EPI_ISL_424634
EPI_ISL_525417
EPI_ISL_432869
EPI_ISL_463112
EPI_ISL_469683
EPI_ISL_481770
EPI_ISL_481971
EPI_ISL_430966
EPI_ISL_475528
EPI_ISL_507962
EPI_ISL_512880
EPI_ISL_512889
EPI_ISL_512893
EPI_ISL_512894
EPI_ISL_512977
EPI_ISL_513008
EPI_ISL_513036
EPI_ISL_513049
EPI_ISL_513054
EPI_ISL_513055
EPI_ISL_513198
EPI_ISL_485897
EPI_ISL_489530
EPI_ISL_532628
EPI_ISL_532553
EPI_ISL_461076
EPI_ISL_461079
EPI_ISL_446910
EPI_ISL_449624
EPI_ISL_514431
EPI_ISL_509503
EPI_ISL_477208
EPI_ISL_461103
EPI_ISL_460932
EPI_ISL_526841
EPI_ISL_438936
EPI_ISL_467491
EPI_ISL_487973
EPI_ISL_483098
EPI_ISL_430728
EPI_ISL_477796
EPI_ISL_420152
EPI_ISL_463169
EPI_ISL_438881
EPI_ISL_470704
EPI_ISL_457270
EPI_ISL_440285
EPI_ISL_469749
EPI_ISL_522640
EPI_ISL_504186
EPI_ISL_514649
EPI_ISL_424228
EPI_ISL_510640
EPI_ISL_463471
EPI_ISL_511599
EPI_ISL_461265
EPI_ISL_443804
EPI_ISL_438103
EPI_ISL_530239
EPI_ISL_446319
EPI_ISL_479073
EPI_ISL_414019
EPI_ISL_472630
EPI_ISL_471213
EPI_ISL_455287
EPI_ISL_469089
EPI_ISL_432532
EPI_ISL_438649
EPI_ISL_529873
EPI_ISL_510892
EPI_ISL_471197
EPI_ISL_483192
EPI_ISL_482966
EPI_ISL_478491
EPI_ISL_517909
EPI_ISL_473429
EPI_ISL_455327
EPI_ISL_448213
EPI_ISL_449200
EPI_ISL_449201
EPI_ISL_490395
EPI_ISL_525379
EPI_ISL_467800
EPI_ISL_481187
EPI_ISL_513587
EPI_ISL_452615
EPI_ISL_478673
EPI_ISL_440360
EPI_ISL_494712
EPI_ISL_475518
EPI_ISL_422904
EPI_ISL_421635
EPI_ISL_448037
EPI_ISL_519140
EPI_ISL_476223
EPI_ISL_449700
EPI_ISL_432375
EPI_ISL_512656
EPI_ISL_520219
EPI_ISL_509108
EPI_ISL_494038
EPI_ISL_514407
EPI_ISL_490619
EPI_ISL_532816
EPI_ISL_426996
EPI_ISL_479878
EPI_ISL_458352
EPI_ISL_463037
EPI_ISL_450620
EPI_ISL_481676
EPI_ISL_485014
EPI_ISL_509089
EPI_ISL_433875
EPI_ISL_480002
EPI_ISL_511674
EPI_ISL_511675
EPI_ISL_426044
EPI_ISL_525595
EPI_ISL_525598
EPI_ISL_525601
EPI_ISL_524762
EPI_ISL_517023
EPI_ISL_461780
EPI_ISL_472143
EPI_ISL_444616
EPI_ISL_524598
EPI_ISL_449728
EPI_ISL_425600
EPI_ISL_428285
EPI_ISL_489981
EPI_ISL_528092
EPI_ISL_528093
EPI_ISL_519371
EPI_ISL_497963
EPI_ISL_495703
EPI_ISL_519676
EPI_ISL_417615
EPI_ISL_424429
EPI_ISL_497883
EPI_ISL_500199
EPI_ISL_455643
EPI_ISL_527543
EPI_ISL_435164
EPI_ISL_520964
EPI_ISL_455106
EPI_ISL_469066
EPI_ISL_475543
EPI_ISL_493762
EPI_ISL_445128
EPI_ISL_533039
EPI_ISL_532998
EPI_ISL_478899
EPI_ISL_443893
EPI_ISL_420889
EPI_ISL_453374
EPI_ISL_477948
EPI_ISL_463907
EPI_ISL_445891
EPI_ISL_438780
EPI_ISL_525666
EPI_ISL_474345
EPI_ISL_525395
EPI_ISL_452397
EPI_ISL_487385
EPI_ISL_446045
EPI_ISL_428800
EPI_ISL_529667
EPI_ISL_436896
EPI_ISL_473407
EPI_ISL_534300
EPI_ISL_462378
EPI_ISL_445247
EPI_ISL_430664
EPI_ISL_516341
EPI_ISL_432916
EPI_ISL_526093
EPI_ISL_441656
EPI_ISL_424384
EPI_ISL_481261
EPI_ISL_420003
EPI_ISL_451403
EPI_ISL_500632
EPI_ISL_500657
EPI_ISL_444288
EPI_ISL_512384
EPI_ISL_439850
EPI_ISL_498602
EPI_ISL_532737
EPI_ISL_463035
EPI_ISL_421771
EPI_ISL_535417
EPI_ISL_497086
EPI_ISL_482514
EPI_ISL_425717
EPI_ISL_438889
EPI_ISL_461128
EPI_ISL_534312
EPI_ISL_509749
EPI_ISL_478790
EPI_ISL_484552
EPI_ISL_455390
EPI_ISL_494698
EPI_ISL_448024
EPI_ISL_440815
EPI_ISL_445989
EPI_ISL_432628
EPI_ISL_415709
EPI_ISL_451991
EPI_ISL_455365
EPI_ISL_419892
EPI_ISL_526010
EPI_ISL_526011
EPI_ISL_507953
EPI_ISL_443431
EPI_ISL_472694
EPI_ISL_437222
EPI_ISL_463343
EPI_ISL_515808
EPI_ISL_484436
EPI_ISL_425756
EPI_ISL_507075
EPI_ISL_427076
EPI_ISL_520154
EPI_ISL_470467
EPI_ISL_495417
EPI_ISL_514654
EPI_ISL_474046
EPI_ISL_440379
EPI_ISL_500074
EPI_ISL_532040
EPI_ISL_461755
EPI_ISL_466095
EPI_ISL_528796
EPI_ISL_511906
EPI_ISL_424227
EPI_ISL_511023
EPI_ISL_488132
EPI_ISL_464922
EPI_ISL_520230
EPI_ISL_521250
EPI_ISL_519561
EPI_ISL_519577
EPI_ISL_519781
EPI_ISL_483675
EPI_ISL_414467
EPI_ISL_425658
EPI_ISL_466520
EPI_ISL_430635
EPI_ISL_441940
EPI_ISL_485978
EPI_ISL_458481
EPI_ISL_443976
EPI_ISL_450200
EPI_ISL_420079
EPI_ISL_507967
EPI_ISL_436956
EPI_ISL_468705
EPI_ISL_468707
EPI_ISL_524837
EPI_ISL_529025
EPI_ISL_474093
EPI_ISL_429040
EPI_ISL_450630
EPI_ISL_479070
EPI_ISL_462672
EPI_ISL_515324
EPI_ISL_442530
EPI_ISL_468697
EPI_ISL_536315
EPI_ISL_523087
EPI_ISL_499951
EPI_ISL_526320
EPI_ISL_479136
EPI_ISL_508267
EPI_ISL_536423
EPI_ISL_468768
EPI_ISL_450100
EPI_ISL_466522
EPI_ISL_499366
EPI_ISL_530124
EPI_ISL_449661
EPI_ISL_417833
EPI_ISL_493934
EPI_ISL_450186
EPI_ISL_444650
EPI_ISL_474120
EPI_ISL_437180
EPI_ISL_469550
EPI_ISL_476410
EPI_ISL_468594
EPI_ISL_532956
EPI_ISL_487198
EPI_ISL_528307
EPI_ISL_525998
EPI_ISL_427040
EPI_ISL_518319
EPI_ISL_494714
EPI_ISL_432954
EPI_ISL_460973
EPI_ISL_478178
EPI_ISL_498069
EPI_ISL_509076
EPI_ISL_453088
EPI_ISL_445903
EPI_ISL_457161
EPI_ISL_482043
EPI_ISL_454952
EPI_ISL_477681
EPI_ISL_432504
EPI_ISL_439200
EPI_ISL_439245
EPI_ISL_439247
EPI_ISL_463433
EPI_ISL_513188
EPI_ISL_523181
EPI_ISL_453569
EPI_ISL_484008
EPI_ISL_494112
EPI_ISL_421718
EPI_ISL_447418
EPI_ISL_528655
EPI_ISL_532702
EPI_ISL_444774
EPI_ISL_454275
EPI_ISL_422649
EPI_ISL_451101
EPI_ISL_535955
EPI_ISL_453623
EPI_ISL_494130
EPI_ISL_418739
EPI_ISL_515634
EPI_ISL_508005
EPI_ISL_465972
EPI_ISL_499765
EPI_ISL_459972
EPI_ISL_428926
EPI_ISL_518851
EPI_ISL_517171
EPI_ISL_491271
EPI_ISL_496810
EPI_ISL_499826
EPI_ISL_472923
EPI_ISL_468400
EPI_ISL_494222
EPI_ISL_432306
EPI_ISL_451982
EPI_ISL_520533
EPI_ISL_458772
EPI_ISL_427739
EPI_ISL_523959
EPI_ISL_467190
EPI_ISL_425504
EPI_ISL_499987
EPI_ISL_478947
EPI_ISL_495234
EPI_ISL_517344
EPI_ISL_461490
EPI_ISL_451988
EPI_ISL_474837
EPI_ISL_447404
EPI_ISL_455711
EPI_ISL_451252
EPI_ISL_467703
EPI_ISL_535855
EPI_ISL_526224
EPI_ISL_442544
EPI_ISL_440050
EPI_ISL_534960
EPI_ISL_440877
EPI_ISL_529839
EPI_ISL_430580
EPI_ISL_433048
EPI_ISL_456139
EPI_ISL_511494
EPI_ISL_451958
EPI_ISL_496251
EPI_ISL_489267
EPI_ISL_523635
EPI_ISL_470831
EPI_ISL_489622
EPI_ISL_473995
EPI_ISL_439561
EPI_ISL_529092
EPI_ISL_474493
EPI_ISL_429753
EPI_ISL_442833
EPI_ISL_461887
EPI_ISL_513604
EPI_ISL_428295
EPI_ISL_428320
EPI_ISL_514895
EPI_ISL_515886
EPI_ISL_510718
EPI_ISL_492326
EPI_ISL_474351
EPI_ISL_521480
EPI_ISL_518377
EPI_ISL_433087
EPI_ISL_453119
EPI_ISL_434716
EPI_ISL_437457
EPI_ISL_513250
EPI_ISL_513252
EPI_ISL_430475
EPI_ISL_498162
EPI_ISL_449695
EPI_ISL_480056
EPI_ISL_525684
EPI_ISL_513515
EPI_ISL_450126
EPI_ISL_522797
EPI_ISL_423305
EPI_ISL_460327
EPI_ISL_498117
EPI_ISL_467700
EPI_ISL_516545
EPI_ISL_432587
EPI_ISL_441899
EPI_ISL_442421
EPI_ISL_442505
EPI_ISL_448892
EPI_ISL_457614
EPI_ISL_518753
EPI_ISL_425449
EPI_ISL_511614
EPI_ISL_458516
EPI_ISL_520416
EPI_ISL_433980
EPI_ISL_418830
EPI_ISL_507484
EPI_ISL_494711
EPI_ISL_449993
EPI_ISL_507927
EPI_ISL_473036
EPI_ISL_495270
EPI_ISL_519943
EPI_ISL_465328
EPI_ISL_492973
EPI_ISL_439076
EPI_ISL_453074
EPI_ISL_458674
EPI_ISL_469963
EPI_ISL_488622
EPI_ISL_488088
EPI_ISL_492945
EPI_ISL_492920
EPI_ISL_492455
EPI_ISL_492479
EPI_ISL_493491
EPI_ISL_466213
EPI_ISL_454650
EPI_ISL_453748
EPI_ISL_493988
EPI_ISL_473233
EPI_ISL_451054
EPI_ISL_451055
EPI_ISL_451065
EPI_ISL_451057
EPI_ISL_451056
EPI_ISL_451058
EPI_ISL_451044
EPI_ISL_451045
EPI_ISL_451049
EPI_ISL_451051
EPI_ISL_451052
EPI_ISL_451053
EPI_ISL_451069
EPI_ISL_451039
EPI_ISL_451037
EPI_ISL_430019
EPI_ISL_465783
EPI_ISL_446164
EPI_ISL_472198
EPI_ISL_508460
EPI_ISL_477040
EPI_ISL_522960
EPI_ISL_470193
EPI_ISL_434255
EPI_ISL_527660
EPI_ISL_443766
EPI_ISL_471871
EPI_ISL_441393
EPI_ISL_438049
EPI_ISL_472484
EPI_ISL_469077
EPI_ISL_535118
EPI_ISL_519129
EPI_ISL_523380
EPI_ISL_427344
EPI_ISL_465061
EPI_ISL_468533
EPI_ISL_462895
EPI_ISL_432407
EPI_ISL_468047
EPI_ISL_461580
EPI_ISL_472426
EPI_ISL_464342
EPI_ISL_492403
EPI_ISL_458173
EPI_ISL_450260
EPI_ISL_453910
EPI_ISL_435704
EPI_ISL_459926
EPI_ISL_439594
EPI_ISL_520364
EPI_ISL_527582
EPI_ISL_433303
EPI_ISL_513606
EPI_ISL_519483
EPI_ISL_521008
EPI_ISL_513633
EPI_ISL_489871
EPI_ISL_491067
EPI_ISL_509149
EPI_ISL_490743
EPI_ISL_491717
EPI_ISL_473537
EPI_ISL_428342
EPI_ISL_475209
EPI_ISL_446778
EPI_ISL_421313
EPI_ISL_461934
EPI_ISL_532388
EPI_ISL_531805
EPI_ISL_515112
EPI_ISL_491446
EPI_ISL_419178
EPI_ISL_446898
EPI_ISL_420300
EPI_ISL_524181
EPI_ISL_513190
EPI_ISL_498058
EPI_ISL_508175
EPI_ISL_508425
EPI_ISL_485017
EPI_ISL_422123
EPI_ISL_423236
EPI_ISL_534592
EPI_ISL_452648
EPI_ISL_426651
EPI_ISL_438085
EPI_ISL_462240
EPI_ISL_489149
EPI_ISL_447621
EPI_ISL_481718
EPI_ISL_440913
EPI_ISL_531640
EPI_ISL_508943
EPI_ISL_488652
EPI_ISL_450150
EPI_ISL_467006
EPI_ISL_456938
EPI_ISL_453413
EPI_ISL_432892
EPI_ISL_420620
EPI_ISL_494602
EPI_ISL_437572
EPI_ISL_489521
EPI_ISL_417388
EPI_ISL_452563
EPI_ISL_464158
EPI_ISL_536536
EPI_ISL_437751
EPI_ISL_484063
EPI_ISL_469908
EPI_ISL_442073
EPI_ISL_523833
EPI_ISL_434839
EPI_ISL_434890
EPI_ISL_435012
EPI_ISL_472766
EPI_ISL_468001
EPI_ISL_478044
EPI_ISL_468460
EPI_ISL_420164
EPI_ISL_475995
EPI_ISL_465378
EPI_ISL_440556
EPI_ISL_525039
EPI_ISL_422753
EPI_ISL_422796
EPI_ISL_424982
EPI_ISL_421790
EPI_ISL_427745
EPI_ISL_521869
EPI_ISL_452997
EPI_ISL_453025
EPI_ISL_528333
EPI_ISL_430136
EPI_ISL_482762
EPI_ISL_517399
EPI_ISL_498626
EPI_ISL_527851
EPI_ISL_456731
EPI_ISL_481023
EPI_ISL_490405
EPI_ISL_522793
EPI_ISL_454720
EPI_ISL_495199
EPI_ISL_434248
EPI_ISL_497239
EPI_ISL_512270
EPI_ISL_521864
EPI_ISL_462366
EPI_ISL_424846
EPI_ISL_456164
EPI_ISL_463499
EPI_ISL_441864
EPI_ISL_440820
EPI_ISL_420890
EPI_ISL_439196
EPI_ISL_490654
EPI_ISL_420625
EPI_ISL_422163
EPI_ISL_439886
EPI_ISL_454226
EPI_ISL_452540
EPI_ISL_491442
EPI_ISL_464236
EPI_ISL_483913
EPI_ISL_499972
EPI_ISL_507206
EPI_ISL_455656
EPI_ISL_433323
EPI_ISL_468790
EPI_ISL_474403
EPI_ISL_437931
EPI_ISL_464905
EPI_ISL_446096
EPI_ISL_417992
EPI_ISL_417995
EPI_ISL_418001
EPI_ISL_418013
EPI_ISL_490596
EPI_ISL_495410
EPI_ISL_437327
EPI_ISL_437973
EPI_ISL_480869
EPI_ISL_509380
EPI_ISL_477273
EPI_ISL_475003
EPI_ISL_419548
EPI_ISL_445074
EPI_ISL_484211
EPI_ISL_441713
EPI_ISL_468836
EPI_ISL_521299
EPI_ISL_440111
EPI_ISL_451999
EPI_ISL_494497
EPI_ISL_523908
EPI_ISL_493399
EPI_ISL_480727
EPI_ISL_463168
EPI_ISL_450568
EPI_ISL_463342
EPI_ISL_450013
EPI_ISL_440619
EPI_ISL_491593
EPI_ISL_525861
EPI_ISL_508912
EPI_ISL_445422
EPI_ISL_490311
EPI_ISL_458878
EPI_ISL_513450
EPI_ISL_529269
EPI_ISL_484657
EPI_ISL_526829
EPI_ISL_464178
EPI_ISL_480592
EPI_ISL_497690
EPI_ISL_497159
EPI_ISL_524318
EPI_ISL_452751
EPI_ISL_452748
EPI_ISL_452738
EPI_ISL_513529
EPI_ISL_445795
EPI_ISL_432127
EPI_ISL_430942
EPI_ISL_418766
EPI_ISL_497193
EPI_ISL_458746
EPI_ISL_458456
EPI_ISL_449215
EPI_ISL_445447
EPI_ISL_466901
EPI_ISL_476061
EPI_ISL_457592
EPI_ISL_441724
EPI_ISL_419806
EPI_ISL_476729
EPI_ISL_438825
EPI_ISL_479260
EPI_ISL_444240
EPI_ISL_467290
EPI_ISL_449566
EPI_ISL_528662
EPI_ISL_522692
EPI_ISL_458600
EPI_ISL_527474
EPI_ISL_478104
EPI_ISL_491618
EPI_ISL_510133
EPI_ISL_438569
EPI_ISL_452183
EPI_ISL_452187
EPI_ISL_481768
EPI_ISL_487583
EPI_ISL_495891
EPI_ISL_465226
EPI_ISL_496733
EPI_ISL_451073
EPI_ISL_419404
EPI_ISL_496604
EPI_ISL_444554
EPI_ISL_419883
EPI_ISL_464485
EPI_ISL_445590
EPI_ISL_458431
EPI_ISL_461084
EPI_ISL_488074
EPI_ISL_433527
EPI_ISL_499669
EPI_ISL_499721
EPI_ISL_517469
EPI_ISL_507457
EPI_ISL_479335
EPI_ISL_493789
EPI_ISL_472891
EPI_ISL_500579
EPI_ISL_438757
EPI_ISL_426120
EPI_ISL_424642
EPI_ISL_475662
EPI_ISL_433691
EPI_ISL_480816
EPI_ISL_484128
EPI_ISL_471774
EPI_ISL_439048
EPI_ISL_492716
EPI_ISL_458270
EPI_ISL_509265
EPI_ISL_432218
EPI_ISL_440404
EPI_ISL_433634
EPI_ISL_426918
EPI_ISL_489445
EPI_ISL_457839
EPI_ISL_443284
EPI_ISL_437335
EPI_ISL_444224
EPI_ISL_444225
EPI_ISL_473814
EPI_ISL_515169
EPI_ISL_520471
EPI_ISL_436446
EPI_ISL_467256
EPI_ISL_500249
EPI_ISL_426746
EPI_ISL_453190
EPI_ISL_498531
EPI_ISL_457532
EPI_ISL_451668
EPI_ISL_473276
EPI_ISL_493808
EPI_ISL_500585
EPI_ISL_480158
EPI_ISL_420552
EPI_ISL_462357
EPI_ISL_475009
EPI_ISL_508125
EPI_ISL_514997
EPI_ISL_488854
EPI_ISL_446872
EPI_ISL_421857
EPI_ISL_492835
EPI_ISL_501595
EPI_ISL_476298
EPI_ISL_528745
EPI_ISL_424310
EPI_ISL_456416
EPI_ISL_476742
EPI_ISL_443673
EPI_ISL_491623
EPI_ISL_482705
EPI_ISL_447938
EPI_ISL_461566
EPI_ISL_518368
EPI_ISL_486511
EPI_ISL_438180
EPI_ISL_507453
EPI_ISL_533342
EPI_ISL_448906
EPI_ISL_509981
EPI_ISL_470177
EPI_ISL_417220
EPI_ISL_468338
EPI_ISL_527567
EPI_ISL_482571
EPI_ISL_479717
EPI_ISL_446739
EPI_ISL_512062
EPI_ISL_494542
EPI_ISL_511739
EPI_ISL_490307
EPI_ISL_483920
EPI_ISL_490548
EPI_ISL_509636
EPI_ISL_460256
EPI_ISL_449426
EPI_ISL_475734
EPI_ISL_428458
EPI_ISL_483835
EPI_ISL_521570
EPI_ISL_520432
EPI_ISL_434827
EPI_ISL_434964
EPI_ISL_496167
EPI_ISL_524789
EPI_ISL_507690
EPI_ISL_459076
EPI_ISL_434668
EPI_ISL_472454
EPI_ISL_500646
EPI_ISL_479271
EPI_ISL_533374
EPI_ISL_449094
EPI_ISL_469587
EPI_ISL_522747
EPI_ISL_438414
EPI_ISL_486500
EPI_ISL_434967
EPI_ISL_484420
EPI_ISL_442048
EPI_ISL_439955
EPI_ISL_433163
EPI_ISL_437359
EPI_ISL_508139
EPI_ISL_513024
EPI_ISL_508651
EPI_ISL_431984
EPI_ISL_528163
EPI_ISL_424535
EPI_ISL_529183
EPI_ISL_472896
EPI_ISL_529010
EPI_ISL_481230
EPI_ISL_446205
EPI_ISL_457649
EPI_ISL_416745
EPI_ISL_417926
EPI_ISL_473431
EPI_ISL_452263
EPI_ISL_437340
EPI_ISL_424433
EPI_ISL_515669
EPI_ISL_457531
EPI_ISL_523918
EPI_ISL_417384
EPI_ISL_442257
EPI_ISL_462067
EPI_ISL_420803
EPI_ISL_495559
EPI_ISL_472229
EPI_ISL_509435
EPI_ISL_521439
EPI_ISL_416654
EPI_ISL_447161
EPI_ISL_433182
EPI_ISL_453255
EPI_ISL_476197
EPI_ISL_525831
EPI_ISL_475479
EPI_ISL_452649
EPI_ISL_507503
EPI_ISL_452380
EPI_ISL_488334
EPI_ISL_518825
EPI_ISL_429262
EPI_ISL_496357
EPI_ISL_462170
EPI_ISL_459712
EPI_ISL_500030
EPI_ISL_513448
EPI_ISL_523774
EPI_ISL_473964
EPI_ISL_467505
EPI_ISL_463441
EPI_ISL_496875
EPI_ISL_490794
EPI_ISL_448728
EPI_ISL_520743
EPI_ISL_534989
EPI_ISL_423280
EPI_ISL_513610
EPI_ISL_475367
EPI_ISL_442338
EPI_ISL_449365
EPI_ISL_513160
EPI_ISL_447533
EPI_ISL_510938
EPI_ISL_529214
EPI_ISL_512465
EPI_ISL_474030
EPI_ISL_414629
EPI_ISL_438178
EPI_ISL_436388
EPI_ISL_479559
EPI_ISL_434141
EPI_ISL_434142
EPI_ISL_427023
EPI_ISL_520303
EPI_ISL_447256
EPI_ISL_485245
EPI_ISL_469188
EPI_ISL_513671
EPI_ISL_510485
EPI_ISL_488693
EPI_ISL_507571
EPI_ISL_513703
EPI_ISL_493329
EPI_ISL_436369
EPI_ISL_448794
EPI_ISL_448795
EPI_ISL_510393
EPI_ISL_491127
EPI_ISL_481907
EPI_ISL_492274
EPI_ISL_492238
EPI_ISL_440020
EPI_ISL_439959
EPI_ISL_443765
EPI_ISL_443967
EPI_ISL_458914
EPI_ISL_430737
EPI_ISL_441975
EPI_ISL_483102
EPI_ISL_520085
EPI_ISL_446151
EPI_ISL_441424
EPI_ISL_433088
EPI_ISL_512038
EPI_ISL_457085
EPI_ISL_494651
EPI_ISL_535261
EPI_ISL_462062
EPI_ISL_457217
EPI_ISL_421802
EPI_ISL_417687
EPI_ISL_529003
EPI_ISL_470064
EPI_ISL_499336
EPI_ISL_491172
EPI_ISL_533107
EPI_ISL_465246
EPI_ISL_438063
EPI_ISL_412968
EPI_ISL_425851
EPI_ISL_442097
EPI_ISL_492780
EPI_ISL_447784
EPI_ISL_441004
EPI_ISL_439607
EPI_ISL_467478
EPI_ISL_441006
EPI_ISL_508925
EPI_ISL_465381
EPI_ISL_446808
EPI_ISL_470211
EPI_ISL_457073
EPI_ISL_519642
EPI_ISL_508156
EPI_ISL_445935
EPI_ISL_437826
EPI_ISL_482484
EPI_ISL_484724
EPI_ISL_446157
EPI_ISL_457236
EPI_ISL_418288
EPI_ISL_479179
EPI_ISL_466543
EPI_ISL_442323
EPI_ISL_523044
EPI_ISL_450813
EPI_ISL_526758
EPI_ISL_480651
EPI_ISL_418985
EPI_ISL_508315
EPI_ISL_474807
EPI_ISL_419968
EPI_ISL_528543
EPI_ISL_474935
EPI_ISL_532326
EPI_ISL_478801
EPI_ISL_441098
EPI_ISL_439444
EPI_ISL_484424
EPI_ISL_429779
EPI_ISL_533298
EPI_ISL_478853
EPI_ISL_443897
EPI_ISL_466354
EPI_ISL_428918
EPI_ISL_431094
EPI_ISL_490615
EPI_ISL_480637
EPI_ISL_461685
EPI_ISL_485371
EPI_ISL_520966
EPI_ISL_425368
EPI_ISL_508322
EPI_ISL_424934
EPI_ISL_442404
EPI_ISL_518808
EPI_ISL_489630
EPI_ISL_438385
EPI_ISL_482425
EPI_ISL_462164
EPI_ISL_453703
EPI_ISL_519875
EPI_ISL_519923
EPI_ISL_520122
EPI_ISL_487458
EPI_ISL_432417
EPI_ISL_429077
EPI_ISL_475011
EPI_ISL_490481
EPI_ISL_455357
EPI_ISL_517126
EPI_ISL_520591
EPI_ISL_518400
EPI_ISL_456218
EPI_ISL_511482
EPI_ISL_476909
EPI_ISL_528551
EPI_ISL_444528
EPI_ISL_433639
EPI_ISL_472986
EPI_ISL_517367
EPI_ISL_492168
EPI_ISL_425722
EPI_ISL_497521
EPI_ISL_504205
EPI_ISL_413575
EPI_ISL_438733
EPI_ISL_496247
EPI_ISL_448071
EPI_ISL_418350
EPI_ISL_418349
EPI_ISL_524527
EPI_ISL_451218
EPI_ISL_488508
EPI_ISL_424206
EPI_ISL_457916
EPI_ISL_450476
EPI_ISL_514445
EPI_ISL_432340
EPI_ISL_427222
EPI_ISL_525134
EPI_ISL_432116
EPI_ISL_535847
EPI_ISL_443942
EPI_ISL_443828
EPI_ISL_443906
EPI_ISL_443796
EPI_ISL_443644
EPI_ISL_441733
EPI_ISL_458995
EPI_ISL_459050
EPI_ISL_458657
EPI_ISL_470153
EPI_ISL_489526
EPI_ISL_519722
EPI_ISL_439663
EPI_ISL_432318
EPI_ISL_418296
EPI_ISL_424143
EPI_ISL_522266
EPI_ISL_509898
EPI_ISL_471177
EPI_ISL_500197
EPI_ISL_499619
EPI_ISL_521235
EPI_ISL_511743
EPI_ISL_423120
EPI_ISL_529194
EPI_ISL_492538
EPI_ISL_509736
EPI_ISL_440821
EPI_ISL_435059
EPI_ISL_461005
EPI_ISL_493636
EPI_ISL_426993
EPI_ISL_425472
EPI_ISL_446222
EPI_ISL_449826
EPI_ISL_519296
EPI_ISL_432130
EPI_ISL_452372
EPI_ISL_493127
EPI_ISL_464351
EPI_ISL_498055
EPI_ISL_451653
EPI_ISL_430055
EPI_ISL_488875
EPI_ISL_427101
EPI_ISL_518688
EPI_ISL_465083
EPI_ISL_509335
EPI_ISL_465611
EPI_ISL_532054
EPI_ISL_500410
EPI_ISL_457398
EPI_ISL_442090
EPI_ISL_433648
EPI_ISL_480290
EPI_ISL_489694
EPI_ISL_535896
EPI_ISL_524095
EPI_ISL_444015
EPI_ISL_520437
EPI_ISL_425250
EPI_ISL_455346
EPI_ISL_515927
EPI_ISL_432295
EPI_ISL_512928
EPI_ISL_478346
EPI_ISL_422191
EPI_ISL_452548
EPI_ISL_515668
EPI_ISL_465389
EPI_ISL_421837
EPI_ISL_423413
EPI_ISL_454672
EPI_ISL_416636
EPI_ISL_468042
EPI_ISL_452721
EPI_ISL_491373
EPI_ISL_444476
EPI_ISL_424202
EPI_ISL_444421
EPI_ISL_525251
EPI_ISL_440859
EPI_ISL_447464
EPI_ISL_487781
EPI_ISL_427249
EPI_ISL_473480
EPI_ISL_511478
EPI_ISL_488965
EPI_ISL_533211
EPI_ISL_492167
EPI_ISL_426641
EPI_ISL_432257
EPI_ISL_459624
EPI_ISL_484290
EPI_ISL_451807
EPI_ISL_454943
EPI_ISL_518749
EPI_ISL_448311
EPI_ISL_512750
EPI_ISL_444471
EPI_ISL_442884
EPI_ISL_494465
EPI_ISL_518928
EPI_ISL_484624
EPI_ISL_443373
EPI_ISL_455592
EPI_ISL_455749
EPI_ISL_488196
EPI_ISL_501110
EPI_ISL_523224
EPI_ISL_462158
EPI_ISL_442080
EPI_ISL_459126
EPI_ISL_476323
EPI_ISL_419300
EPI_ISL_454316
EPI_ISL_485053
EPI_ISL_432399
EPI_ISL_496821
EPI_ISL_452619
EPI_ISL_422007
EPI_ISL_426922
EPI_ISL_493562
EPI_ISL_483475
EPI_ISL_534577
EPI_ISL_451592
EPI_ISL_498588
EPI_ISL_439652
EPI_ISL_451717
EPI_ISL_420307
EPI_ISL_448316
EPI_ISL_454783
EPI_ISL_446551
EPI_ISL_495259
EPI_ISL_475976
EPI_ISL_458777
EPI_ISL_417840
EPI_ISL_448913
EPI_ISL_518111
EPI_ISL_518586
EPI_ISL_509467
EPI_ISL_466368
EPI_ISL_534695
EPI_ISL_512475
EPI_ISL_438618
EPI_ISL_518124
EPI_ISL_423470
EPI_ISL_532788
EPI_ISL_491330
EPI_ISL_418844
EPI_ISL_419490
EPI_ISL_459225
EPI_ISL_512198
EPI_ISL_493894
EPI_ISL_516302
EPI_ISL_522924
EPI_ISL_419921
EPI_ISL_521999
EPI_ISL_522004
EPI_ISL_522005
EPI_ISL_521468
EPI_ISL_518952
EPI_ISL_438893
EPI_ISL_442892
EPI_ISL_527971
EPI_ISL_437889
EPI_ISL_478965
EPI_ISL_498660
EPI_ISL_434901
EPI_ISL_417438
EPI_ISL_522613
EPI_ISL_469337
EPI_ISL_471427
EPI_ISL_497116
EPI_ISL_521366
EPI_ISL_430912
EPI_ISL_446819
EPI_ISL_464002
EPI_ISL_483320
EPI_ISL_462904
EPI_ISL_513629
EPI_ISL_462702
EPI_ISL_490728
EPI_ISL_521670
EPI_ISL_484345
EPI_ISL_472783
EPI_ISL_497560
EPI_ISL_532125
EPI_ISL_508656
EPI_ISL_532077
EPI_ISL_526618
EPI_ISL_479233
EPI_ISL_511390
EPI_ISL_449667
EPI_ISL_519226
EPI_ISL_491221
EPI_ISL_490216
EPI_ISL_439382
EPI_ISL_522312
EPI_ISL_484980
EPI_ISL_514186
EPI_ISL_437245
EPI_ISL_497265
EPI_ISL_510346
EPI_ISL_490391
EPI_ISL_473649
EPI_ISL_479133
EPI_ISL_460426
EPI_ISL_460358
EPI_ISL_415531
EPI_ISL_526940
EPI_ISL_509878
EPI_ISL_529375
EPI_ISL_534365
EPI_ISL_471732
EPI_ISL_432797
EPI_ISL_456646
EPI_ISL_427268
EPI_ISL_528256
EPI_ISL_425678
EPI_ISL_523968
EPI_ISL_497098
EPI_ISL_458218
EPI_ISL_478624
EPI_ISL_510605
EPI_ISL_462339
EPI_ISL_525170
EPI_ISL_435136
EPI_ISL_461760
EPI_ISL_446899
EPI_ISL_473666
EPI_ISL_473769
EPI_ISL_514625
EPI_ISL_515307
EPI_ISL_515315
EPI_ISL_515387
EPI_ISL_453538
EPI_ISL_513810
EPI_ISL_490658
EPI_ISL_487540
EPI_ISL_522790
EPI_ISL_496854
EPI_ISL_423394
EPI_ISL_472966
EPI_ISL_515227
EPI_ISL_437279
EPI_ISL_442642
EPI_ISL_498616
EPI_ISL_512141
EPI_ISL_523913
EPI_ISL_446621
EPI_ISL_474498
EPI_ISL_470069
EPI_ISL_518909
EPI_ISL_469137
EPI_ISL_523756
EPI_ISL_523764
EPI_ISL_442396
EPI_ISL_448850
EPI_ISL_515075
EPI_ISL_518046
EPI_ISL_463295
EPI_ISL_483168
EPI_ISL_495341
EPI_ISL_423347
EPI_ISL_534240
EPI_ISL_515597
EPI_ISL_479680
EPI_ISL_499658
EPI_ISL_423143
EPI_ISL_518981
EPI_ISL_456856
EPI_ISL_434110
EPI_ISL_480778
EPI_ISL_475627
EPI_ISL_510336
EPI_ISL_533161
EPI_ISL_442365
EPI_ISL_486466
EPI_ISL_497327
EPI_ISL_520129
EPI_ISL_519416
EPI_ISL_494471
EPI_ISL_414640
EPI_ISL_496765
EPI_ISL_424870
EPI_ISL_489700
EPI_ISL_441185
EPI_ISL_452266
EPI_ISL_427166
EPI_ISL_529216
EPI_ISL_458523
EPI_ISL_467499
EPI_ISL_527416
EPI_ISL_447978
EPI_ISL_497190
EPI_ISL_442119
EPI_ISL_421986
EPI_ISL_417567
EPI_ISL_424494
EPI_ISL_424567
EPI_ISL_513788
EPI_ISL_423986
EPI_ISL_528675
EPI_ISL_415600
EPI_ISL_491181
EPI_ISL_458939
EPI_ISL_474546
EPI_ISL_468847
EPI_ISL_459254
EPI_ISL_495492
EPI_ISL_436721
EPI_ISL_416711
EPI_ISL_424383
EPI_ISL_417328
EPI_ISL_451041
EPI_ISL_491241
EPI_ISL_434267
EPI_ISL_523072
EPI_ISL_423542
EPI_ISL_500248
EPI_ISL_439108
EPI_ISL_494476
EPI_ISL_512034
EPI_ISL_464594
EPI_ISL_478970
EPI_ISL_475684
EPI_ISL_492365
EPI_ISL_458705
EPI_ISL_418319
EPI_ISL_491546
EPI_ISL_456450
EPI_ISL_490776
EPI_ISL_497632
EPI_ISL_444950
EPI_ISL_464040
EPI_ISL_463998
EPI_ISL_510072
EPI_ISL_476111
EPI_ISL_519000
EPI_ISL_499676
EPI_ISL_517352
EPI_ISL_523141
EPI_ISL_523143
EPI_ISL_507445
EPI_ISL_473998
EPI_ISL_425502
EPI_ISL_499964
EPI_ISL_418321
EPI_ISL_500507
EPI_ISL_422718
EPI_ISL_465029
EPI_ISL_423991
EPI_ISL_439568
EPI_ISL_452581
EPI_ISL_464343
EPI_ISL_500879
EPI_ISL_520748
EPI_ISL_520809
EPI_ISL_520552
EPI_ISL_520616
EPI_ISL_518201
EPI_ISL_518088
EPI_ISL_489301
EPI_ISL_501050
EPI_ISL_512099
EPI_ISL_444423
EPI_ISL_508971
EPI_ISL_424411
EPI_ISL_446437
EPI_ISL_425912
EPI_ISL_490760
EPI_ISL_465436
EPI_ISL_465615
EPI_ISL_476270
EPI_ISL_440153
EPI_ISL_448709
EPI_ISL_466534
EPI_ISL_423754
EPI_ISL_470352
EPI_ISL_488397
EPI_ISL_493925
EPI_ISL_461926
EPI_ISL_481690
EPI_ISL_495397
EPI_ISL_425291
EPI_ISL_536301
EPI_ISL_464859
EPI_ISL_508467
EPI_ISL_472610
EPI_ISL_512841
EPI_ISL_444733
EPI_ISL_432293
EPI_ISL_437350
EPI_ISL_473958
EPI_ISL_534785
EPI_ISL_480775
EPI_ISL_453388
EPI_ISL_461882
EPI_ISL_478489
EPI_ISL_438764
EPI_ISL_443988
EPI_ISL_414005
EPI_ISL_423685
EPI_ISL_446414
EPI_ISL_492517
EPI_ISL_449688
EPI_ISL_426849
EPI_ISL_453295
EPI_ISL_477909
EPI_ISL_477910
EPI_ISL_488702
EPI_ISL_424345
EPI_ISL_480259
EPI_ISL_480266
EPI_ISL_504237
EPI_ISL_522539
EPI_ISL_436643
EPI_ISL_450635
EPI_ISL_442355
EPI_ISL_416420
EPI_ISL_439507
EPI_ISL_527915
EPI_ISL_452988
EPI_ISL_467015
EPI_ISL_468698
EPI_ISL_526051
EPI_ISL_416543
EPI_ISL_443228
EPI_ISL_432813
EPI_ISL_514281
EPI_ISL_473330
EPI_ISL_491229
EPI_ISL_467946
EPI_ISL_521409
EPI_ISL_490054
EPI_ISL_432653
EPI_ISL_457553
EPI_ISL_520574
EPI_ISL_417875
EPI_ISL_495952
EPI_ISL_511406
EPI_ISL_466360
EPI_ISL_515559
EPI_ISL_483240
EPI_ISL_448093
EPI_ISL_473840
EPI_ISL_464792
EPI_ISL_481662
EPI_ISL_422340
EPI_ISL_425750
EPI_ISL_526021
EPI_ISL_436654
EPI_ISL_497465
EPI_ISL_507956
EPI_ISL_448470
EPI_ISL_456005
EPI_ISL_437165
EPI_ISL_535077
EPI_ISL_425156
EPI_ISL_428326
EPI_ISL_428338
EPI_ISL_428731
EPI_ISL_436617
EPI_ISL_450706
EPI_ISL_450715
EPI_ISL_450718
EPI_ISL_450702
EPI_ISL_471202
EPI_ISL_471262
EPI_ISL_494549
EPI_ISL_494552
EPI_ISL_486889
EPI_ISL_447833
EPI_ISL_486108
EPI_ISL_490330
EPI_ISL_490702
EPI_ISL_490704
EPI_ISL_490705
EPI_ISL_490706
EPI_ISL_490707
EPI_ISL_423046
EPI_ISL_436613
EPI_ISL_487813
EPI_ISL_452137
EPI_ISL_495722
EPI_ISL_467199
EPI_ISL_473619
EPI_ISL_416572
EPI_ISL_416573
EPI_ISL_416575
EPI_ISL_416576
EPI_ISL_416580
EPI_ISL_416629
EPI_ISL_466414
EPI_ISL_490524
EPI_ISL_475903
EPI_ISL_434702
EPI_ISL_466773
EPI_ISL_466800
EPI_ISL_534321
EPI_ISL_468236
EPI_ISL_485957
EPI_ISL_429622
EPI_ISL_494337
EPI_ISL_443532
EPI_ISL_495056
EPI_ISL_459856
EPI_ISL_469821
EPI_ISL_463982
EPI_ISL_491208
EPI_ISL_413022
EPI_ISL_419770
EPI_ISL_520422
EPI_ISL_418863
EPI_ISL_470057
EPI_ISL_514352
EPI_ISL_493897
EPI_ISL_456782
EPI_ISL_486398
EPI_ISL_489721
EPI_ISL_478522
EPI_ISL_525744
EPI_ISL_459901
EPI_ISL_514950
EPI_ISL_438371
EPI_ISL_498690
EPI_ISL_520505
EPI_ISL_450275
EPI_ISL_450046
EPI_ISL_450065
EPI_ISL_450118
EPI_ISL_428752
EPI_ISL_441402
EPI_ISL_500251
EPI_ISL_456515
EPI_ISL_509062
EPI_ISL_420755
EPI_ISL_457973
EPI_ISL_448632
EPI_ISL_519484
EPI_ISL_487745
EPI_ISL_489678
EPI_ISL_456028
EPI_ISL_480443
EPI_ISL_482488
EPI_ISL_500808
EPI_ISL_500810
EPI_ISL_500819
EPI_ISL_449070
EPI_ISL_439654
EPI_ISL_417745
EPI_ISL_417753
EPI_ISL_465285
EPI_ISL_466326
EPI_ISL_462641
EPI_ISL_417550
EPI_ISL_510518
EPI_ISL_458264
EPI_ISL_467074
EPI_ISL_439038
EPI_ISL_500380
EPI_ISL_531449
EPI_ISL_424235
EPI_ISL_524506
EPI_ISL_468772
EPI_ISL_452742
EPI_ISL_450170
EPI_ISL_523769
EPI_ISL_425337
EPI_ISL_525913
EPI_ISL_465113
EPI_ISL_441383
EPI_ISL_530282
EPI_ISL_460463
EPI_ISL_527554
EPI_ISL_427519
EPI_ISL_477814
EPI_ISL_522393
EPI_ISL_520584
EPI_ISL_525775
EPI_ISL_489709
EPI_ISL_526890
EPI_ISL_467596
EPI_ISL_420904
EPI_ISL_499633
EPI_ISL_466285
EPI_ISL_462150
EPI_ISL_493451
EPI_ISL_423022
EPI_ISL_434003
EPI_ISL_446636
EPI_ISL_515365
EPI_ISL_525434
EPI_ISL_439744
EPI_ISL_498080
EPI_ISL_458685
EPI_ISL_499944
EPI_ISL_423572
EPI_ISL_452883
EPI_ISL_461013
EPI_ISL_461015
EPI_ISL_471952
EPI_ISL_427395
EPI_ISL_489532
EPI_ISL_418095
EPI_ISL_453224
EPI_ISL_478289
EPI_ISL_478370
EPI_ISL_486452
EPI_ISL_515967
EPI_ISL_422786
EPI_ISL_497434
EPI_ISL_467152
EPI_ISL_476507
EPI_ISL_471866
EPI_ISL_420933
EPI_ISL_427237
EPI_ISL_536028
EPI_ISL_494467
EPI_ISL_482519
EPI_ISL_507136
EPI_ISL_488117
EPI_ISL_536493
EPI_ISL_448321
EPI_ISL_509568
EPI_ISL_489815
EPI_ISL_522456
EPI_ISL_531553
EPI_ISL_462367
EPI_ISL_459623
EPI_ISL_459710
EPI_ISL_459597
EPI_ISL_459529
EPI_ISL_421631
EPI_ISL_421359
EPI_ISL_534869
EPI_ISL_498541
EPI_ISL_530109
EPI_ISL_418758
EPI_ISL_419516
EPI_ISL_436539
EPI_ISL_430471
EPI_ISL_535428
EPI_ISL_473882
EPI_ISL_473903
EPI_ISL_473910
EPI_ISL_479635
EPI_ISL_461500
EPI_ISL_466637
EPI_ISL_490363
EPI_ISL_498547
EPI_ISL_484714
EPI_ISL_418190
EPI_ISL_487860
EPI_ISL_454422
EPI_ISL_440456
EPI_ISL_494468
EPI_ISL_508949
EPI_ISL_489717
EPI_ISL_472306
EPI_ISL_426924
EPI_ISL_535717
EPI_ISL_535945
EPI_ISL_523411
EPI_ISL_466420
EPI_ISL_520098
EPI_ISL_423524
EPI_ISL_482603
EPI_ISL_462064
EPI_ISL_433950
EPI_ISL_515419
EPI_ISL_515420
EPI_ISL_515427
EPI_ISL_458131
EPI_ISL_459212
EPI_ISL_467397
EPI_ISL_441958
EPI_ISL_488133
EPI_ISL_499804
EPI_ISL_527830
EPI_ISL_418417
EPI_ISL_432146
EPI_ISL_484926
EPI_ISL_452267
EPI_ISL_467271
EPI_ISL_499352
EPI_ISL_444318
EPI_ISL_529918
EPI_ISL_517621
EPI_ISL_431980
EPI_ISL_464226
EPI_ISL_485125
EPI_ISL_450488
EPI_ISL_453385
EPI_ISL_453985
EPI_ISL_515690
EPI_ISL_490854
EPI_ISL_485216
EPI_ISL_438483
EPI_ISL_425363
EPI_ISL_532669
EPI_ISL_469629
EPI_ISL_438578
EPI_ISL_436476
EPI_ISL_483223
EPI_ISL_450346
EPI_ISL_504240
EPI_ISL_417961
EPI_ISL_461477
EPI_ISL_456703
EPI_ISL_444531
EPI_ISL_510635
EPI_ISL_425128
EPI_ISL_479072
EPI_ISL_483037
EPI_ISL_471587
EPI_ISL_480742
EPI_ISL_508474
EPI_ISL_498795
EPI_ISL_456346
EPI_ISL_445700
EPI_ISL_474486
EPI_ISL_464709
EPI_ISL_441737
EPI_ISL_426943
EPI_ISL_470634
EPI_ISL_492906
EPI_ISL_485174
EPI_ISL_512468
EPI_ISL_478091
EPI_ISL_515435
EPI_ISL_424203
EPI_ISL_473878
EPI_ISL_438097
EPI_ISL_447434
EPI_ISL_507523
EPI_ISL_512576
EPI_ISL_478381
EPI_ISL_441157
EPI_ISL_529085
EPI_ISL_456053
EPI_ISL_453118
EPI_ISL_449938
EPI_ISL_465027
EPI_ISL_466667
EPI_ISL_475194
EPI_ISL_513770
EPI_ISL_474742
EPI_ISL_510610
EPI_ISL_479664
EPI_ISL_434120
EPI_ISL_518941
EPI_ISL_520349
EPI_ISL_498478
EPI_ISL_528659
EPI_ISL_472213
EPI_ISL_516332
EPI_ISL_460682
EPI_ISL_429761
EPI_ISL_446217
EPI_ISL_536306
EPI_ISL_477295
EPI_ISL_525564
EPI_ISL_425595
EPI_ISL_498021
EPI_ISL_473316
EPI_ISL_446223
EPI_ISL_470873
EPI_ISL_522021
EPI_ISL_533415
EPI_ISL_533379
EPI_ISL_532223
EPI_ISL_499629
EPI_ISL_483300
EPI_ISL_529220
EPI_ISL_424452
EPI_ISL_442574
EPI_ISL_521863
EPI_ISL_512367
EPI_ISL_441900
EPI_ISL_443951
EPI_ISL_500024
EPI_ISL_476253
EPI_ISL_434555
EPI_ISL_445403
EPI_ISL_469588
EPI_ISL_489604
EPI_ISL_476185
EPI_ISL_458261
EPI_ISL_438501
EPI_ISL_479617
EPI_ISL_444157
EPI_ISL_519950
EPI_ISL_465633
EPI_ISL_526444
EPI_ISL_521432
EPI_ISL_451508
EPI_ISL_451542
EPI_ISL_490033
EPI_ISL_513315
EPI_ISL_417111
EPI_ISL_423131
EPI_ISL_493379
EPI_ISL_481949
EPI_ISL_475748
EPI_ISL_436350
EPI_ISL_417775
EPI_ISL_425612
EPI_ISL_467067
EPI_ISL_456022
EPI_ISL_425825
EPI_ISL_484149
EPI_ISL_459891
EPI_ISL_438789
EPI_ISL_474353
EPI_ISL_464083
EPI_ISL_420524
EPI_ISL_487952
EPI_ISL_430235
EPI_ISL_464329
EPI_ISL_513743
EPI_ISL_511999
EPI_ISL_428469
EPI_ISL_525368
EPI_ISL_423833
EPI_ISL_524959
EPI_ISL_446692
EPI_ISL_497767
EPI_ISL_516689
EPI_ISL_456967
EPI_ISL_536047
EPI_ISL_517026
EPI_ISL_504220
EPI_ISL_453902
EPI_ISL_483390
EPI_ISL_479012
EPI_ISL_513087
EPI_ISL_535155
EPI_ISL_435453
EPI_ISL_518575
EPI_ISL_479400
EPI_ISL_508068
EPI_ISL_481588
EPI_ISL_477912
EPI_ISL_523287
EPI_ISL_475376
EPI_ISL_517436
EPI_ISL_429031
EPI_ISL_463423
EPI_ISL_464503
EPI_ISL_443387
EPI_ISL_424089
EPI_ISL_512028
EPI_ISL_507288
EPI_ISL_450538
EPI_ISL_509737
EPI_ISL_492286
EPI_ISL_439033
EPI_ISL_473670
EPI_ISL_484658
EPI_ISL_484659
EPI_ISL_476920
EPI_ISL_518330
EPI_ISL_511100
EPI_ISL_419837
EPI_ISL_535850
EPI_ISL_535871
EPI_ISL_530101
EPI_ISL_447089
EPI_ISL_518877
EPI_ISL_486186
EPI_ISL_427178
EPI_ISL_417507
EPI_ISL_428263
EPI_ISL_462766
EPI_ISL_462768
EPI_ISL_462784
EPI_ISL_462807
EPI_ISL_462813
EPI_ISL_462818
EPI_ISL_462838
EPI_ISL_467343
EPI_ISL_467836
EPI_ISL_467891
EPI_ISL_453188
EPI_ISL_471515
EPI_ISL_526458
EPI_ISL_514992
EPI_ISL_452389
EPI_ISL_486060
EPI_ISL_484315
EPI_ISL_489077
EPI_ISL_461707
EPI_ISL_523762
EPI_ISL_518813
EPI_ISL_456181
EPI_ISL_446229
EPI_ISL_455162
EPI_ISL_442202
EPI_ISL_478087
EPI_ISL_446832
EPI_ISL_423777
EPI_ISL_417484
EPI_ISL_426315
EPI_ISL_534302
EPI_ISL_520307
EPI_ISL_436607
EPI_ISL_463477
EPI_ISL_474821
EPI_ISL_420275
EPI_ISL_424107
EPI_ISL_529869
EPI_ISL_413604
EPI_ISL_432139
EPI_ISL_512520
EPI_ISL_484758
EPI_ISL_522451
EPI_ISL_489350
EPI_ISL_424104
EPI_ISL_446324
EPI_ISL_497833
EPI_ISL_487434
EPI_ISL_525541
EPI_ISL_446125
EPI_ISL_467551
EPI_ISL_507631
EPI_ISL_419809
EPI_ISL_487411
EPI_ISL_419406
EPI_ISL_422968
EPI_ISL_432991
EPI_ISL_528230
EPI_ISL_432236
EPI_ISL_493896
EPI_ISL_493866
EPI_ISL_453211
EPI_ISL_438855
EPI_ISL_527774
EPI_ISL_436400
EPI_ISL_468121
EPI_ISL_501158
EPI_ISL_436932
EPI_ISL_497334
EPI_ISL_483852
EPI_ISL_488777
EPI_ISL_464615
EPI_ISL_484295
EPI_ISL_512753
EPI_ISL_457946
EPI_ISL_450084
EPI_ISL_473239
EPI_ISL_507628
EPI_ISL_498668
EPI_ISL_492328
EPI_ISL_451472
EPI_ISL_421426
EPI_ISL_448157
EPI_ISL_421424
EPI_ISL_447567
EPI_ISL_497069
EPI_ISL_476039
EPI_ISL_508972
EPI_ISL_468889
EPI_ISL_441523
EPI_ISL_450671
EPI_ISL_472836
EPI_ISL_484215
EPI_ISL_457523
EPI_ISL_454374
EPI_ISL_490815
EPI_ISL_420843
EPI_ISL_492612
EPI_ISL_493599
EPI_ISL_434461
EPI_ISL_442196
EPI_ISL_497516
EPI_ISL_466918
EPI_ISL_511237
EPI_ISL_445273
EPI_ISL_508984
EPI_ISL_417572
EPI_ISL_499902
EPI_ISL_473437
EPI_ISL_524755
EPI_ISL_499896
EPI_ISL_516388
EPI_ISL_447381
EPI_ISL_434231
EPI_ISL_453603
EPI_ISL_509118
EPI_ISL_456455
EPI_ISL_474858
EPI_ISL_429332
EPI_ISL_465277
EPI_ISL_528634
EPI_ISL_433917
EPI_ISL_451705
EPI_ISL_495100
EPI_ISL_442120
EPI_ISL_421205
EPI_ISL_529359
EPI_ISL_480374
EPI_ISL_528009
EPI_ISL_445225
EPI_ISL_467217
EPI_ISL_460021
EPI_ISL_435138
EPI_ISL_423624
EPI_ISL_490763
EPI_ISL_517828
EPI_ISL_521408
EPI_ISL_533425
EPI_ISL_467716
EPI_ISL_485811
EPI_ISL_444009
EPI_ISL_448289
EPI_ISL_417576
EPI_ISL_460262
EPI_ISL_437083
EPI_ISL_427397
EPI_ISL_458096
EPI_ISL_423697
EPI_ISL_441041
EPI_ISL_444211
EPI_ISL_449690
EPI_ISL_457274
EPI_ISL_476040
EPI_ISL_459190
EPI_ISL_508120
EPI_ISL_471723
EPI_ISL_427132
EPI_ISL_513299
EPI_ISL_522407
EPI_ISL_432525
EPI_ISL_528474
EPI_ISL_430944
EPI_ISL_415616
EPI_ISL_495012
EPI_ISL_514308
EPI_ISL_413568
EPI_ISL_414458
EPI_ISL_517910
EPI_ISL_536043
EPI_ISL_414480
EPI_ISL_493118
EPI_ISL_509202
EPI_ISL_468242
EPI_ISL_490839
EPI_ISL_456341
EPI_ISL_436594
EPI_ISL_436597
EPI_ISL_473392
EPI_ISL_526049
EPI_ISL_439632
EPI_ISL_528443
EPI_ISL_528446
EPI_ISL_510312
EPI_ISL_535801
EPI_ISL_515154
EPI_ISL_432576
EPI_ISL_442431
EPI_ISL_535303
EPI_ISL_452062
EPI_ISL_427016
EPI_ISL_514269
EPI_ISL_438866
EPI_ISL_491276
EPI_ISL_488456
EPI_ISL_423178
EPI_ISL_427410
EPI_ISL_440399
EPI_ISL_489968
EPI_ISL_427067
EPI_ISL_467668
EPI_ISL_433609
EPI_ISL_510234
EPI_ISL_455274
EPI_ISL_529026
EPI_ISL_477956
EPI_ISL_426519
EPI_ISL_517042
EPI_ISL_535631
EPI_ISL_501268
EPI_ISL_499373
EPI_ISL_482482
EPI_ISL_439718
EPI_ISL_495621
EPI_ISL_446766
EPI_ISL_455094
EPI_ISL_489286
EPI_ISL_416743
EPI_ISL_522258
EPI_ISL_473352
EPI_ISL_454329
EPI_ISL_519977
EPI_ISL_522911
EPI_ISL_476124
EPI_ISL_534419
EPI_ISL_497794
EPI_ISL_501263
EPI_ISL_474372
EPI_ISL_417240
EPI_ISL_466977
EPI_ISL_456563
EPI_ISL_455480
EPI_ISL_475737
EPI_ISL_417315
EPI_ISL_518048
EPI_ISL_495695
EPI_ISL_450077
EPI_ISL_437578
EPI_ISL_403936
EPI_ISL_403937
EPI_ISL_536442
EPI_ISL_438197
EPI_ISL_464748
EPI_ISL_483937
EPI_ISL_483949
EPI_ISL_533069
EPI_ISL_426956
EPI_ISL_434530
EPI_ISL_474663
EPI_ISL_498012
EPI_ISL_487316
EPI_ISL_523886
EPI_ISL_532786
EPI_ISL_439436
EPI_ISL_470170
EPI_ISL_470455
EPI_ISL_432769
EPI_ISL_489420
EPI_ISL_482207
EPI_ISL_482012
EPI_ISL_461824
EPI_ISL_446950
EPI_ISL_435055
EPI_ISL_478153
EPI_ISL_417788
EPI_ISL_417819
EPI_ISL_424459
EPI_ISL_536246
EPI_ISL_446973
EPI_ISL_417277
EPI_ISL_479868
EPI_ISL_451449
EPI_ISL_424050
EPI_ISL_438362
EPI_ISL_470112
EPI_ISL_426001
EPI_ISL_533226
EPI_ISL_469780
EPI_ISL_443213
EPI_ISL_471743
EPI_ISL_439094
EPI_ISL_424259
EPI_ISL_441298
EPI_ISL_423570
EPI_ISL_439820
EPI_ISL_523461
EPI_ISL_500613
EPI_ISL_476228
EPI_ISL_525835
EPI_ISL_421983
EPI_ISL_463547
EPI_ISL_463461
EPI_ISL_522889
EPI_ISL_522908
EPI_ISL_477014
EPI_ISL_430118
EPI_ISL_480929
EPI_ISL_455463
EPI_ISL_493800
EPI_ISL_507650
EPI_ISL_425146
EPI_ISL_479592
EPI_ISL_425381
EPI_ISL_499913
EPI_ISL_484499
EPI_ISL_456534
EPI_ISL_445055
EPI_ISL_528802
EPI_ISL_478211
EPI_ISL_520890
EPI_ISL_513888
EPI_ISL_447767
EPI_ISL_524968
EPI_ISL_508404
EPI_ISL_430080
EPI_ISL_509714
EPI_ISL_508631
EPI_ISL_426583
EPI_ISL_475828
EPI_ISL_535296
EPI_ISL_434333
EPI_ISL_522778
EPI_ISL_465562
EPI_ISL_536351
EPI_ISL_451690
EPI_ISL_475529
EPI_ISL_475530
EPI_ISL_497033
EPI_ISL_470157
EPI_ISL_498542
EPI_ISL_453461
EPI_ISL_468290
EPI_ISL_413213
EPI_ISL_417387
EPI_ISL_512136
EPI_ISL_466044
EPI_ISL_496123
EPI_ISL_454046
EPI_ISL_485325
EPI_ISL_415487
EPI_ISL_492311
EPI_ISL_504193
EPI_ISL_442069
EPI_ISL_441438
EPI_ISL_475260
EPI_ISL_494059
EPI_ISL_526869
EPI_ISL_483552
EPI_ISL_457304
EPI_ISL_486195
EPI_ISL_421865
EPI_ISL_509605
EPI_ISL_518837
EPI_ISL_486063
EPI_ISL_432917
EPI_ISL_443801
EPI_ISL_478995
EPI_ISL_496787
EPI_ISL_462209
EPI_ISL_490223
EPI_ISL_465202
EPI_ISL_480872
EPI_ISL_499710
EPI_ISL_438894
EPI_ISL_499667
EPI_ISL_458867
EPI_ISL_460126
EPI_ISL_444362
EPI_ISL_443813
EPI_ISL_423233
EPI_ISL_453869
EPI_ISL_439650
EPI_ISL_467608
EPI_ISL_425463
EPI_ISL_416435
EPI_ISL_525050
EPI_ISL_420399
EPI_ISL_420404
EPI_ISL_469133
EPI_ISL_438887
EPI_ISL_466072
EPI_ISL_442118
EPI_ISL_471914
EPI_ISL_467792
EPI_ISL_469622
EPI_ISL_485292
EPI_ISL_472038
EPI_ISL_454609
EPI_ISL_484013
EPI_ISL_501227
EPI_ISL_461491
EPI_ISL_514417
EPI_ISL_484024
EPI_ISL_462454
EPI_ISL_433956
EPI_ISL_432264
EPI_ISL_436631
EPI_ISL_432300
EPI_ISL_434797
EPI_ISL_438668
EPI_ISL_440199
EPI_ISL_449883
EPI_ISL_522234
EPI_ISL_522499
EPI_ISL_484406
EPI_ISL_453955
EPI_ISL_418024
EPI_ISL_532518
EPI_ISL_531974
EPI_ISL_532082
EPI_ISL_470612
EPI_ISL_436282
EPI_ISL_470474
EPI_ISL_424240
EPI_ISL_471188
EPI_ISL_482170
EPI_ISL_490523
EPI_ISL_473709
EPI_ISL_476756
EPI_ISL_418936
EPI_ISL_516605
EPI_ISL_437834
EPI_ISL_458301
EPI_ISL_460343
EPI_ISL_426118
EPI_ISL_477751
EPI_ISL_430798
EPI_ISL_464092
EPI_ISL_514369
EPI_ISL_414016
EPI_ISL_416031
EPI_ISL_418078
EPI_ISL_442173
EPI_ISL_434015
EPI_ISL_427151
EPI_ISL_439826
EPI_ISL_449532
EPI_ISL_497022
EPI_ISL_490851
EPI_ISL_531545
EPI_ISL_486401
EPI_ISL_493704
EPI_ISL_429085
EPI_ISL_492424
EPI_ISL_510395
EPI_ISL_441858
EPI_ISL_466656
EPI_ISL_455438
EPI_ISL_425721
EPI_ISL_520107
EPI_ISL_521160
EPI_ISL_519600
EPI_ISL_435716
EPI_ISL_486199
EPI_ISL_456353
EPI_ISL_500979
EPI_ISL_441308
EPI_ISL_450870
EPI_ISL_424101
EPI_ISL_499885
EPI_ISL_462402
EPI_ISL_433888
EPI_ISL_474762
EPI_ISL_445865
EPI_ISL_451691
EPI_ISL_438819
EPI_ISL_426934
EPI_ISL_521706
EPI_ISL_454927
EPI_ISL_434953
EPI_ISL_433684
EPI_ISL_496953
EPI_ISL_424566
EPI_ISL_526964
EPI_ISL_429072
EPI_ISL_532436
EPI_ISL_531798
EPI_ISL_478876
EPI_ISL_463508
EPI_ISL_443383
EPI_ISL_459463
EPI_ISL_464377
EPI_ISL_516664
EPI_ISL_450167
EPI_ISL_426951
EPI_ISL_452847
EPI_ISL_419407
EPI_ISL_483586
EPI_ISL_479006
EPI_ISL_437855
EPI_ISL_446452
EPI_ISL_470640
EPI_ISL_452896
EPI_ISL_484629
EPI_ISL_525829
EPI_ISL_442694
EPI_ISL_468678
EPI_ISL_469213
EPI_ISL_466327
EPI_ISL_525112
EPI_ISL_443369
EPI_ISL_532557
EPI_ISL_440764
EPI_ISL_486332
EPI_ISL_440378
EPI_ISL_472623
EPI_ISL_524449
EPI_ISL_443408
EPI_ISL_519026
EPI_ISL_424327
EPI_ISL_480626
EPI_ISL_484012
EPI_ISL_438239
EPI_ISL_504191
EPI_ISL_421877
EPI_ISL_457564
EPI_ISL_439391
EPI_ISL_448633
EPI_ISL_513555
EPI_ISL_424866
EPI_ISL_536305
EPI_ISL_474091
EPI_ISL_437003
EPI_ISL_437640
EPI_ISL_445665
EPI_ISL_480031
EPI_ISL_526453
EPI_ISL_471399
EPI_ISL_518479
EPI_ISL_522403
EPI_ISL_528516
EPI_ISL_525813
EPI_ISL_430110
EPI_ISL_517527
EPI_ISL_462474
EPI_ISL_433808
EPI_ISL_441772
EPI_ISL_464461
EPI_ISL_480325
EPI_ISL_467072
EPI_ISL_465970
EPI_ISL_446826
EPI_ISL_449079
EPI_ISL_492734
EPI_ISL_453529
EPI_ISL_495744
EPI_ISL_453859
EPI_ISL_414521
EPI_ISL_416715
EPI_ISL_497441
EPI_ISL_478188
EPI_ISL_448775
EPI_ISL_421572
EPI_ISL_535181
EPI_ISL_445559
EPI_ISL_496606
EPI_ISL_454062
EPI_ISL_511658
EPI_ISL_448565
EPI_ISL_488989
EPI_ISL_427256
EPI_ISL_473530
EPI_ISL_458972
EPI_ISL_476510
EPI_ISL_515209
EPI_ISL_515234
EPI_ISL_535914
EPI_ISL_536290
EPI_ISL_529145
EPI_ISL_410538
EPI_ISL_461937
EPI_ISL_424241
EPI_ISL_441079
EPI_ISL_447363
EPI_ISL_415610
EPI_ISL_517644
EPI_ISL_456710
EPI_ISL_494420
EPI_ISL_461336
EPI_ISL_430232
EPI_ISL_480583
EPI_ISL_456889
EPI_ISL_453996
EPI_ISL_461818
EPI_ISL_439585
EPI_ISL_441595
EPI_ISL_470142
EPI_ISL_470249
EPI_ISL_470219
EPI_ISL_441640
EPI_ISL_461748
EPI_ISL_464490
EPI_ISL_483831
EPI_ISL_446400
EPI_ISL_451889
EPI_ISL_465021
EPI_ISL_493731
EPI_ISL_472839
EPI_ISL_520005
EPI_ISL_484619
EPI_ISL_473699
EPI_ISL_466798
EPI_ISL_485104
EPI_ISL_445605
EPI_ISL_463388
EPI_ISL_477837
EPI_ISL_457091
EPI_ISL_524683
EPI_ISL_491321
EPI_ISL_491350
EPI_ISL_491381
EPI_ISL_471401
EPI_ISL_497812
EPI_ISL_518564
EPI_ISL_449401
EPI_ISL_471999
EPI_ISL_442691
EPI_ISL_525847
EPI_ISL_462038
EPI_ISL_492714
EPI_ISL_438927
EPI_ISL_513452
EPI_ISL_474150
EPI_ISL_508273
EPI_ISL_433928
EPI_ISL_433937
EPI_ISL_438689
EPI_ISL_438705
EPI_ISL_448019
EPI_ISL_448041
EPI_ISL_436323
EPI_ISL_447114
EPI_ISL_416631
EPI_ISL_472182
EPI_ISL_457517
EPI_ISL_477758
EPI_ISL_433569
EPI_ISL_519799
EPI_ISL_427062
EPI_ISL_423560
EPI_ISL_477973
EPI_ISL_462689
EPI_ISL_489517
EPI_ISL_422146
EPI_ISL_523941
EPI_ISL_500524
EPI_ISL_513291
EPI_ISL_472028
EPI_ISL_520398
EPI_ISL_491598
EPI_ISL_523904
EPI_ISL_490835
EPI_ISL_423313
EPI_ISL_536524
EPI_ISL_452823
EPI_ISL_535210
EPI_ISL_535236
EPI_ISL_460770
EPI_ISL_494246
EPI_ISL_448362
EPI_ISL_449457
EPI_ISL_418210
EPI_ISL_489141
EPI_ISL_494653
EPI_ISL_439580
EPI_ISL_444688
EPI_ISL_443777
EPI_ISL_472423
EPI_ISL_440460
EPI_ISL_474266
EPI_ISL_465789
EPI_ISL_456620
EPI_ISL_427271
EPI_ISL_427272
EPI_ISL_418884
EPI_ISL_508317
EPI_ISL_528564
EPI_ISL_443724
EPI_ISL_483309
EPI_ISL_436379
EPI_ISL_435351
EPI_ISL_523062
EPI_ISL_523063
EPI_ISL_444029
EPI_ISL_517897
EPI_ISL_418184
EPI_ISL_512582
EPI_ISL_452687
EPI_ISL_487386
EPI_ISL_417165
EPI_ISL_434127
EPI_ISL_479389
EPI_ISL_444302
EPI_ISL_473228
EPI_ISL_535766
EPI_ISL_419301
EPI_ISL_419303
EPI_ISL_444546
EPI_ISL_467003
EPI_ISL_489234
EPI_ISL_451438
EPI_ISL_495415
EPI_ISL_528189
EPI_ISL_464527
EPI_ISL_427192
EPI_ISL_527048
EPI_ISL_527062
EPI_ISL_495698
EPI_ISL_490242
EPI_ISL_475651
EPI_ISL_446828
EPI_ISL_491948
EPI_ISL_458293
EPI_ISL_496318
EPI_ISL_499670
EPI_ISL_441077
EPI_ISL_513596
EPI_ISL_453022
EPI_ISL_478920
EPI_ISL_508497
EPI_ISL_510307
EPI_ISL_509505
EPI_ISL_425632
EPI_ISL_438323
EPI_ISL_442820
EPI_ISL_489746
EPI_ISL_497618
EPI_ISL_436866
EPI_ISL_533404
EPI_ISL_423557
EPI_ISL_459915
EPI_ISL_514339
EPI_ISL_510424
EPI_ISL_435665
EPI_ISL_533355
EPI_ISL_452746
EPI_ISL_480310
EPI_ISL_512395
EPI_ISL_517522
EPI_ISL_478303
EPI_ISL_535877
EPI_ISL_453631
EPI_ISL_460636
EPI_ISL_459234
EPI_ISL_476988
EPI_ISL_511672
EPI_ISL_473380
EPI_ISL_507795
EPI_ISL_435597
EPI_ISL_438358
EPI_ISL_434250
EPI_ISL_485029
EPI_ISL_529176
EPI_ISL_432369
EPI_ISL_440183
EPI_ISL_454102
EPI_ISL_448844
EPI_ISL_497797
EPI_ISL_497827
EPI_ISL_516410
EPI_ISL_521192
EPI_ISL_426387
EPI_ISL_426388
EPI_ISL_426385
EPI_ISL_426391
EPI_ISL_522926
EPI_ISL_480309
EPI_ISL_472450
EPI_ISL_455140
EPI_ISL_461997
EPI_ISL_512739
EPI_ISL_469561
EPI_ISL_520579
EPI_ISL_423237
EPI_ISL_421773
EPI_ISL_444011
EPI_ISL_442849
EPI_ISL_442583
EPI_ISL_443116
EPI_ISL_462073
EPI_ISL_456453
EPI_ISL_488239
EPI_ISL_492732
EPI_ISL_492643
EPI_ISL_475226
EPI_ISL_434049
EPI_ISL_479550
EPI_ISL_469584
EPI_ISL_469687
EPI_ISL_481969
EPI_ISL_474562
EPI_ISL_497529
EPI_ISL_531901
EPI_ISL_521730
EPI_ISL_472214
EPI_ISL_533373
EPI_ISL_524693
EPI_ISL_504180
EPI_ISL_526549
EPI_ISL_515423
EPI_ISL_468947
EPI_ISL_465156
EPI_ISL_417073
EPI_ISL_450855
EPI_ISL_441665
EPI_ISL_488996
EPI_ISL_488959
EPI_ISL_522319
EPI_ISL_495964
EPI_ISL_472114
EPI_ISL_417795
EPI_ISL_460325
EPI_ISL_460265
EPI_ISL_495518
EPI_ISL_451785
EPI_ISL_514883
EPI_ISL_417877
EPI_ISL_444297
EPI_ISL_509421
EPI_ISL_470268
EPI_ISL_436833
EPI_ISL_498683
EPI_ISL_420812
EPI_ISL_444851
EPI_ISL_508863
EPI_ISL_436961
EPI_ISL_520024
EPI_ISL_459085
EPI_ISL_438399
EPI_ISL_510993
EPI_ISL_437035
EPI_ISL_517264
EPI_ISL_459952
EPI_ISL_426091
EPI_ISL_513340
EPI_ISL_513373
EPI_ISL_513374
EPI_ISL_513400
EPI_ISL_513401
EPI_ISL_440384
EPI_ISL_463573
EPI_ISL_528318
EPI_ISL_425387
EPI_ISL_491588
EPI_ISL_464843
EPI_ISL_478986
EPI_ISL_462236
EPI_ISL_439624
EPI_ISL_441176
EPI_ISL_509673
EPI_ISL_527652
EPI_ISL_424248
EPI_ISL_500567
EPI_ISL_469825
EPI_ISL_500961
EPI_ISL_427321
EPI_ISL_431940
EPI_ISL_454507
EPI_ISL_441140
EPI_ISL_464496
EPI_ISL_510914
EPI_ISL_524495
EPI_ISL_488504
EPI_ISL_465762
EPI_ISL_516715
EPI_ISL_447024
EPI_ISL_451147
EPI_ISL_459561
EPI_ISL_458296
EPI_ISL_439863
EPI_ISL_535290
EPI_ISL_423519
EPI_ISL_536335
EPI_ISL_480618
EPI_ISL_453875
EPI_ISL_508211
EPI_ISL_426666
EPI_ISL_507621
EPI_ISL_511624
EPI_ISL_508097
EPI_ISL_455612
EPI_ISL_450006
EPI_ISL_433802
EPI_ISL_427611
EPI_ISL_497261
EPI_ISL_517142
EPI_ISL_419962
EPI_ISL_474092
EPI_ISL_473816
EPI_ISL_442246
EPI_ISL_450446
EPI_ISL_484060
EPI_ISL_483546
EPI_ISL_533303
EPI_ISL_443398
EPI_ISL_532957
EPI_ISL_421324
EPI_ISL_519449
EPI_ISL_414938
EPI_ISL_491449
EPI_ISL_425970
EPI_ISL_434732
EPI_ISL_479522
EPI_ISL_526782
EPI_ISL_529078
EPI_ISL_432076
EPI_ISL_513551
EPI_ISL_492384
EPI_ISL_439679
EPI_ISL_439723
EPI_ISL_432565
EPI_ISL_441072
EPI_ISL_479957
EPI_ISL_501223
EPI_ISL_480111
EPI_ISL_438532
EPI_ISL_443583
EPI_ISL_461372
EPI_ISL_443759
EPI_ISL_476792
EPI_ISL_479743
EPI_ISL_485315
EPI_ISL_449008
EPI_ISL_527667
EPI_ISL_527722
EPI_ISL_527723
EPI_ISL_527729
EPI_ISL_527732
EPI_ISL_458533
EPI_ISL_484731
EPI_ISL_484373
EPI_ISL_530229
EPI_ISL_525006
EPI_ISL_484479
EPI_ISL_493166
EPI_ISL_439142
EPI_ISL_493646
EPI_ISL_454303
EPI_ISL_492995
EPI_ISL_501823
EPI_ISL_512314
EPI_ISL_467275
EPI_ISL_487663
EPI_ISL_481260
EPI_ISL_535010
EPI_ISL_483133
EPI_ISL_524761
EPI_ISL_491552
EPI_ISL_515434
EPI_ISL_508192
EPI_ISL_472736
EPI_ISL_453612
EPI_ISL_465324
EPI_ISL_510795
EPI_ISL_492431
EPI_ISL_442791
EPI_ISL_443784
EPI_ISL_439135
EPI_ISL_458990
EPI_ISL_516848
EPI_ISL_417941
EPI_ISL_447739
EPI_ISL_447740
EPI_ISL_447805
EPI_ISL_454181
EPI_ISL_454184
EPI_ISL_454185
EPI_ISL_454188
EPI_ISL_454189
EPI_ISL_513590
EPI_ISL_473831
EPI_ISL_489978
EPI_ISL_482865
EPI_ISL_425640
EPI_ISL_484225
EPI_ISL_521451
EPI_ISL_520860
EPI_ISL_520259
EPI_ISL_512766
EPI_ISL_453361
EPI_ISL_424320
EPI_ISL_475387
EPI_ISL_466442
EPI_ISL_477748
EPI_ISL_494208
EPI_ISL_469387
EPI_ISL_469355
EPI_ISL_469364
EPI_ISL_469382
EPI_ISL_469422
EPI_ISL_469509
EPI_ISL_481819
EPI_ISL_481936
EPI_ISL_481905
EPI_ISL_481836
EPI_ISL_481857
EPI_ISL_487592
EPI_ISL_487622
EPI_ISL_487613
EPI_ISL_487539
EPI_ISL_487605
EPI_ISL_487591
EPI_ISL_487601
EPI_ISL_488352
EPI_ISL_488252
EPI_ISL_492778
EPI_ISL_492774
EPI_ISL_492639
EPI_ISL_492720
EPI_ISL_492533
EPI_ISL_492661
EPI_ISL_492404
EPI_ISL_492325
EPI_ISL_480427
EPI_ISL_459508
EPI_ISL_451833
EPI_ISL_469484
EPI_ISL_462399
EPI_ISL_487216
EPI_ISL_467325
EPI_ISL_439103
EPI_ISL_484664
EPI_ISL_533247
EPI_ISL_437782
EPI_ISL_510242
EPI_ISL_490515
EPI_ISL_445109
EPI_ISL_463148
EPI_ISL_535063
EPI_ISL_440148
EPI_ISL_491540
EPI_ISL_416415
EPI_ISL_459378
EPI_ISL_507156
EPI_ISL_510727
EPI_ISL_472427
EPI_ISL_482416
EPI_ISL_466111
EPI_ISL_432147
EPI_ISL_448403
EPI_ISL_520509
EPI_ISL_438686
EPI_ISL_497555
EPI_ISL_478594
EPI_ISL_434375
EPI_ISL_436426
EPI_ISL_524503
EPI_ISL_496509
EPI_ISL_515366
EPI_ISL_493817
EPI_ISL_464741
EPI_ISL_424552
EPI_ISL_526289
EPI_ISL_508442
EPI_ISL_526260
EPI_ISL_448774
EPI_ISL_522372
EPI_ISL_422519
EPI_ISL_421517
EPI_ISL_444611
EPI_ISL_418415
EPI_ISL_444860
EPI_ISL_478175
EPI_ISL_450766
EPI_ISL_422138
EPI_ISL_529666
EPI_ISL_511467
EPI_ISL_528631
EPI_ISL_520348
EPI_ISL_461132
EPI_ISL_515788
EPI_ISL_534424
EPI_ISL_437356
EPI_ISL_519897
EPI_ISL_452571
EPI_ISL_480638
EPI_ISL_455666
EPI_ISL_444985
EPI_ISL_446578
EPI_ISL_499407
EPI_ISL_482491
EPI_ISL_509104
EPI_ISL_507942
EPI_ISL_529352
EPI_ISL_445220
EPI_ISL_461443
EPI_ISL_522342
EPI_ISL_467240
EPI_ISL_439513
EPI_ISL_515734
EPI_ISL_476381
EPI_ISL_461750
EPI_ISL_478170
EPI_ISL_495784
EPI_ISL_426903
EPI_ISL_425458
EPI_ISL_425861
EPI_ISL_434347
EPI_ISL_435419
EPI_ISL_435405
EPI_ISL_435408
EPI_ISL_433192
EPI_ISL_433263
EPI_ISL_444872
EPI_ISL_472000
EPI_ISL_434951
EPI_ISL_434957
EPI_ISL_418235
EPI_ISL_496642
EPI_ISL_443351
EPI_ISL_471961
EPI_ISL_416342
EPI_ISL_532051
EPI_ISL_528604
EPI_ISL_501183
EPI_ISL_520172
EPI_ISL_484790
EPI_ISL_442222
EPI_ISL_438535
EPI_ISL_508797
EPI_ISL_475914
EPI_ISL_420072
EPI_ISL_462385
EPI_ISL_464237
EPI_ISL_489472
EPI_ISL_470185
EPI_ISL_525821
EPI_ISL_440435
EPI_ISL_514941
EPI_ISL_525644
EPI_ISL_428443
EPI_ISL_511514
EPI_ISL_529188
EPI_ISL_458102
EPI_ISL_484249
EPI_ISL_523608
EPI_ISL_474477
EPI_ISL_510799
EPI_ISL_445693
EPI_ISL_527574
EPI_ISL_469851
EPI_ISL_468560
EPI_ISL_454610
EPI_ISL_473007
EPI_ISL_523720
EPI_ISL_456885
EPI_ISL_469718
EPI_ISL_480084
EPI_ISL_443735
EPI_ISL_509171
EPI_ISL_475400
EPI_ISL_508217
EPI_ISL_530257
EPI_ISL_497380
EPI_ISL_471468
EPI_ISL_500841
EPI_ISL_497310
EPI_ISL_420637
EPI_ISL_471883
EPI_ISL_465203
EPI_ISL_470854
EPI_ISL_524691
EPI_ISL_500558
EPI_ISL_509281
EPI_ISL_523544
EPI_ISL_434599
EPI_ISL_474868
EPI_ISL_458881
EPI_ISL_417628
EPI_ISL_419901
EPI_ISL_476474
EPI_ISL_446673
EPI_ISL_529272
EPI_ISL_450505
EPI_ISL_480025
EPI_ISL_534344
EPI_ISL_511109
EPI_ISL_511110
EPI_ISL_511126
EPI_ISL_514120
EPI_ISL_458855
EPI_ISL_526641
EPI_ISL_415494
EPI_ISL_429429
EPI_ISL_476029
EPI_ISL_472457
EPI_ISL_465561
EPI_ISL_445217
EPI_ISL_463953
EPI_ISL_495691
EPI_ISL_495312
EPI_ISL_425198
EPI_ISL_457396
EPI_ISL_485848
EPI_ISL_518842
EPI_ISL_450651
EPI_ISL_495900
EPI_ISL_416421
EPI_ISL_447581
EPI_ISL_438922
EPI_ISL_472341
EPI_ISL_529964
EPI_ISL_507544
EPI_ISL_514418
EPI_ISL_507944
EPI_ISL_415128
EPI_ISL_516425
EPI_ISL_461110
EPI_ISL_525680
EPI_ISL_408488
EPI_ISL_433992
EPI_ISL_463135
EPI_ISL_459484
EPI_ISL_467524
EPI_ISL_462052
EPI_ISL_455338
EPI_ISL_480980
EPI_ISL_481849
EPI_ISL_432669
EPI_ISL_442617
EPI_ISL_520662
EPI_ISL_445492
EPI_ISL_494743
EPI_ISL_496651
EPI_ISL_449553
EPI_ISL_449058
EPI_ISL_531689
EPI_ISL_436689
EPI_ISL_498473
EPI_ISL_518039
EPI_ISL_478482
EPI_ISL_527022
EPI_ISL_527023
EPI_ISL_527025
EPI_ISL_437603
EPI_ISL_474072
EPI_ISL_444539
EPI_ISL_510937
EPI_ISL_498051
EPI_ISL_501085
EPI_ISL_422111
EPI_ISL_472864
EPI_ISL_478215
EPI_ISL_500465
EPI_ISL_518674
EPI_ISL_482948
EPI_ISL_459951
EPI_ISL_522066
EPI_ISL_451249
EPI_ISL_491024
EPI_ISL_449634
EPI_ISL_427184
EPI_ISL_453778
EPI_ISL_465428
EPI_ISL_450402
EPI_ISL_520210
EPI_ISL_500640
EPI_ISL_535733
EPI_ISL_486266
EPI_ISL_417203
EPI_ISL_526721
EPI_ISL_480766
EPI_ISL_467828
EPI_ISL_493106
EPI_ISL_515297
EPI_ISL_423145
EPI_ISL_442727
EPI_ISL_494160
EPI_ISL_416357
EPI_ISL_498646
EPI_ISL_493843
EPI_ISL_479169
EPI_ISL_452051
EPI_ISL_419393
EPI_ISL_448704
EPI_ISL_474257
EPI_ISL_499725
EPI_ISL_507963
EPI_ISL_465737
EPI_ISL_494052
EPI_ISL_504228
EPI_ISL_445136
EPI_ISL_491236
EPI_ISL_483394
EPI_ISL_500137
EPI_ISL_426010
EPI_ISL_479274
EPI_ISL_478380
EPI_ISL_479650
EPI_ISL_482197
EPI_ISL_450231
EPI_ISL_464006
EPI_ISL_424114
EPI_ISL_534378
EPI_ISL_431989
EPI_ISL_529614
EPI_ISL_448849
EPI_ISL_430875
EPI_ISL_417943
EPI_ISL_453429
EPI_ISL_419686
EPI_ISL_461431
EPI_ISL_484237
EPI_ISL_532860
EPI_ISL_518936
EPI_ISL_456684
EPI_ISL_430214
EPI_ISL_469336
EPI_ISL_427734
EPI_ISL_465507
EPI_ISL_461403
EPI_ISL_514227
EPI_ISL_516646
EPI_ISL_481742
EPI_ISL_417936
EPI_ISL_535297
EPI_ISL_456743
EPI_ISL_486112
EPI_ISL_529608
EPI_ISL_500896
EPI_ISL_418302
EPI_ISL_438364
EPI_ISL_521357
EPI_ISL_477816
EPI_ISL_441017
EPI_ISL_452097
EPI_ISL_534727
EPI_ISL_507576
EPI_ISL_421262
EPI_ISL_481871
EPI_ISL_478653
EPI_ISL_422509
EPI_ISL_529648
EPI_ISL_533018
EPI_ISL_535040
EPI_ISL_472919
EPI_ISL_464384
EPI_ISL_472405
EPI_ISL_461520
EPI_ISL_441064
EPI_ISL_487552
EPI_ISL_529435
EPI_ISL_444501
EPI_ISL_518685
EPI_ISL_509386
EPI_ISL_499292
EPI_ISL_525911
EPI_ISL_475057
EPI_ISL_416632
EPI_ISL_439318
EPI_ISL_515318
EPI_ISL_515319
EPI_ISL_515355
EPI_ISL_515388
EPI_ISL_508738
EPI_ISL_510070
EPI_ISL_479723
EPI_ISL_472592
EPI_ISL_443750
EPI_ISL_519529
EPI_ISL_479889
EPI_ISL_434193
EPI_ISL_417971
EPI_ISL_449801
EPI_ISL_535004
EPI_ISL_448659
EPI_ISL_534828
EPI_ISL_534851
EPI_ISL_475511
EPI_ISL_536216
EPI_ISL_440329
EPI_ISL_493867
EPI_ISL_450316
EPI_ISL_429741
EPI_ISL_467096
EPI_ISL_534939
EPI_ISL_450993
EPI_ISL_486246
EPI_ISL_484075
EPI_ISL_420308
EPI_ISL_430570
EPI_ISL_463067
EPI_ISL_483464
EPI_ISL_454653
EPI_ISL_442006
EPI_ISL_427540
EPI_ISL_453940
EPI_ISL_424297
EPI_ISL_517021
EPI_ISL_421598
EPI_ISL_473116
EPI_ISL_518554
EPI_ISL_452456
EPI_ISL_536148
EPI_ISL_501117
EPI_ISL_532881
EPI_ISL_436423
EPI_ISL_518980
EPI_ISL_423127
EPI_ISL_474716
EPI_ISL_515691
EPI_ISL_535415
EPI_ISL_508200
EPI_ISL_444593
EPI_ISL_501189
EPI_ISL_430951
EPI_ISL_446425
EPI_ISL_460649
EPI_ISL_460650
EPI_ISL_460739
EPI_ISL_460740
EPI_ISL_460741
EPI_ISL_460742
EPI_ISL_508432
EPI_ISL_462247
EPI_ISL_484963
EPI_ISL_495484
EPI_ISL_516447
EPI_ISL_516453
EPI_ISL_516460
EPI_ISL_450042
EPI_ISL_433458
EPI_ISL_425053
EPI_ISL_425290
EPI_ISL_425489
EPI_ISL_418583
EPI_ISL_449329
EPI_ISL_534295
EPI_ISL_510828
EPI_ISL_435456
EPI_ISL_426767
EPI_ISL_470514
EPI_ISL_443529
EPI_ISL_418649
EPI_ISL_459698
EPI_ISL_441748
EPI_ISL_449673
EPI_ISL_442767
EPI_ISL_461892
EPI_ISL_446624
EPI_ISL_524260
EPI_ISL_421929
EPI_ISL_512221
EPI_ISL_490512
EPI_ISL_448014
EPI_ISL_452831
EPI_ISL_435121
EPI_ISL_525169
EPI_ISL_487763
EPI_ISL_430708
EPI_ISL_487873
EPI_ISL_453353
EPI_ISL_532800
EPI_ISL_527928
EPI_ISL_497207
EPI_ISL_461935
EPI_ISL_482774
EPI_ISL_418900
EPI_ISL_464173
EPI_ISL_492756
EPI_ISL_434669
EPI_ISL_429126
EPI_ISL_434642
EPI_ISL_429161
EPI_ISL_429162
EPI_ISL_445233
EPI_ISL_450818
EPI_ISL_450835
EPI_ISL_452237
EPI_ISL_454902
EPI_ISL_455845
EPI_ISL_475102
EPI_ISL_475104
EPI_ISL_475099
EPI_ISL_475108
EPI_ISL_475086
EPI_ISL_475090
EPI_ISL_475091
EPI_ISL_475139
EPI_ISL_475110
EPI_ISL_475119
EPI_ISL_475151
EPI_ISL_496809
EPI_ISL_444436
EPI_ISL_420665
EPI_ISL_464516
EPI_ISL_436500
EPI_ISL_452049
EPI_ISL_510365
EPI_ISL_420029
EPI_ISL_449813
EPI_ISL_437250
EPI_ISL_430131
EPI_ISL_425323
EPI_ISL_464611
EPI_ISL_421956
EPI_ISL_440383
EPI_ISL_449522
EPI_ISL_475964
EPI_ISL_496798
EPI_ISL_483302
EPI_ISL_483384
EPI_ISL_437390
EPI_ISL_452526
EPI_ISL_496572
EPI_ISL_491670
EPI_ISL_491661
EPI_ISL_491503
EPI_ISL_493904
EPI_ISL_429645
EPI_ISL_423705
EPI_ISL_495671
EPI_ISL_536199
EPI_ISL_536377
EPI_ISL_464839
EPI_ISL_422696
EPI_ISL_478873
EPI_ISL_498028
EPI_ISL_487257
EPI_ISL_416514
EPI_ISL_530206
EPI_ISL_462476
EPI_ISL_456536
EPI_ISL_421895
EPI_ISL_417918
EPI_ISL_525107
EPI_ISL_486444
EPI_ISL_446561
EPI_ISL_422286
EPI_ISL_454534
EPI_ISL_512607
EPI_ISL_465178
EPI_ISL_419487
EPI_ISL_535464
EPI_ISL_440005
EPI_ISL_477257
EPI_ISL_512633
EPI_ISL_486673
EPI_ISL_419869
EPI_ISL_495129
EPI_ISL_468585
EPI_ISL_475085
EPI_ISL_486428
EPI_ISL_494382
EPI_ISL_494444
EPI_ISL_534827
EPI_ISL_423139
EPI_ISL_483640
EPI_ISL_480079
EPI_ISL_468402
EPI_ISL_420378
EPI_ISL_468530
EPI_ISL_485156
EPI_ISL_494548
EPI_ISL_477100
EPI_ISL_479426
EPI_ISL_522398
EPI_ISL_482178
EPI_ISL_478645
EPI_ISL_474037
EPI_ISL_520554
EPI_ISL_526640
EPI_ISL_445818
EPI_ISL_454027
EPI_ISL_441120
EPI_ISL_437106
EPI_ISL_474933
EPI_ISL_440208
EPI_ISL_451610
EPI_ISL_532693
EPI_ISL_478477
EPI_ISL_427651
EPI_ISL_491411
EPI_ISL_413870
EPI_ISL_430119
EPI_ISL_463447
EPI_ISL_493649
EPI_ISL_512390
EPI_ISL_529345
EPI_ISL_435604
EPI_ISL_533267
EPI_ISL_522029
EPI_ISL_459386
EPI_ISL_510528
EPI_ISL_489959
EPI_ISL_481929
EPI_ISL_535907
EPI_ISL_497365
EPI_ISL_474047
EPI_ISL_467345
EPI_ISL_418388
EPI_ISL_532892
EPI_ISL_418222
EPI_ISL_460079
EPI_ISL_460083
EPI_ISL_427561
EPI_ISL_442121
EPI_ISL_468964
EPI_ISL_535759
EPI_ISL_432857
EPI_ISL_444599
EPI_ISL_473875
EPI_ISL_509766
EPI_ISL_524915
EPI_ISL_473094
EPI_ISL_479987
EPI_ISL_525750
EPI_ISL_454532
EPI_ISL_534801
EPI_ISL_492741
EPI_ISL_499934
EPI_ISL_429169
EPI_ISL_421368
EPI_ISL_446717
EPI_ISL_420655
EPI_ISL_489552
EPI_ISL_519864
EPI_ISL_519333
EPI_ISL_535038
EPI_ISL_471944
EPI_ISL_522909
EPI_ISL_476452
EPI_ISL_487335
EPI_ISL_488118
EPI_ISL_437630
EPI_ISL_534888
EPI_ISL_498073
EPI_ISL_527499
EPI_ISL_436531
EPI_ISL_422374
EPI_ISL_423204
EPI_ISL_463393
EPI_ISL_448843
EPI_ISL_495049
EPI_ISL_417948
EPI_ISL_448533
EPI_ISL_434004
EPI_ISL_453293
EPI_ISL_413884
EPI_ISL_473403
EPI_ISL_458089
EPI_ISL_490208
EPI_ISL_465274
EPI_ISL_486131
EPI_ISL_468139
EPI_ISL_440019
EPI_ISL_440729
EPI_ISL_466355
EPI_ISL_466061
EPI_ISL_436260
EPI_ISL_517434
EPI_ISL_417370
EPI_ISL_489862
EPI_ISL_491058
EPI_ISL_434564
EPI_ISL_521154
EPI_ISL_515601
EPI_ISL_472001
EPI_ISL_472063
EPI_ISL_524094
EPI_ISL_523746
EPI_ISL_523786
EPI_ISL_523794
EPI_ISL_523795
EPI_ISL_444641
EPI_ISL_492307
EPI_ISL_450255
EPI_ISL_441834
EPI_ISL_471737
EPI_ISL_438117
EPI_ISL_462377
EPI_ISL_499955
EPI_ISL_495134
EPI_ISL_421656
EPI_ISL_453232
EPI_ISL_454177
EPI_ISL_432810
EPI_ISL_457359
EPI_ISL_525016
EPI_ISL_457868
EPI_ISL_454561
EPI_ISL_443258
EPI_ISL_456596
EPI_ISL_524533
EPI_ISL_489829
EPI_ISL_517103
EPI_ISL_489538
EPI_ISL_421208
EPI_ISL_434646
EPI_ISL_515966
EPI_ISL_497164
EPI_ISL_450327
EPI_ISL_477735
EPI_ISL_494372
EPI_ISL_532667
EPI_ISL_488387
EPI_ISL_423220
EPI_ISL_418414
EPI_ISL_433830
EPI_ISL_425875
EPI_ISL_425958
EPI_ISL_425980
EPI_ISL_433385
EPI_ISL_467975
EPI_ISL_507558
EPI_ISL_455301
EPI_ISL_514304
EPI_ISL_441439
EPI_ISL_483422
EPI_ISL_492839
EPI_ISL_484057
EPI_ISL_493003
EPI_ISL_498177
EPI_ISL_467477
EPI_ISL_450474
EPI_ISL_511212
EPI_ISL_437364
EPI_ISL_511362
EPI_ISL_525640
EPI_ISL_466451
EPI_ISL_438389
EPI_ISL_521558
EPI_ISL_476464
EPI_ISL_514185
EPI_ISL_449870
EPI_ISL_440298
EPI_ISL_479430
EPI_ISL_492134
EPI_ISL_532559
EPI_ISL_459419
EPI_ISL_490534
EPI_ISL_531981
EPI_ISL_480829
EPI_ISL_481610
EPI_ISL_481659
EPI_ISL_481704
EPI_ISL_519060
EPI_ISL_526731
EPI_ISL_479362
EPI_ISL_448273
EPI_ISL_455982
EPI_ISL_497796
EPI_ISL_528940
EPI_ISL_491290
EPI_ISL_525138
EPI_ISL_438529
EPI_ISL_432828
EPI_ISL_513152
EPI_ISL_423646
EPI_ISL_509985
EPI_ISL_531528
EPI_ISL_462457
EPI_ISL_447099
EPI_ISL_417279
EPI_ISL_451777
EPI_ISL_494659
EPI_ISL_438505
EPI_ISL_440916
EPI_ISL_516758
EPI_ISL_465088
EPI_ISL_511867
EPI_ISL_464643
EPI_ISL_513856
EPI_ISL_507849
EPI_ISL_456183
EPI_ISL_483254
EPI_ISL_441889
EPI_ISL_488011
EPI_ISL_492247
EPI_ISL_460800
EPI_ISL_458436
EPI_ISL_516727
EPI_ISL_435577
EPI_ISL_469027
EPI_ISL_484735
EPI_ISL_420820
EPI_ISL_499337
EPI_ISL_455959
EPI_ISL_486230
EPI_ISL_456191
EPI_ISL_474624
EPI_ISL_493899
EPI_ISL_422933
EPI_ISL_472065
EPI_ISL_445793
EPI_ISL_446303
EPI_ISL_456621
EPI_ISL_532936
EPI_ISL_480792
EPI_ISL_437906
EPI_ISL_495400
EPI_ISL_420032
EPI_ISL_472965
EPI_ISL_526706
EPI_ISL_516527
EPI_ISL_451738
EPI_ISL_420048
EPI_ISL_494268
EPI_ISL_487330
EPI_ISL_536206
EPI_ISL_508659
EPI_ISL_486523
EPI_ISL_479807
EPI_ISL_481217
EPI_ISL_421583
EPI_ISL_422962
EPI_ISL_529209
EPI_ISL_480276
EPI_ISL_521132
EPI_ISL_529310
EPI_ISL_522676
EPI_ISL_477145
EPI_ISL_416625
EPI_ISL_493682
EPI_ISL_455947
EPI_ISL_429551
EPI_ISL_456804
EPI_ISL_456839
EPI_ISL_420942
EPI_ISL_453055
EPI_ISL_421945
EPI_ISL_488277
EPI_ISL_478300
EPI_ISL_532149
EPI_ISL_429066
EPI_ISL_486897
EPI_ISL_531977
EPI_ISL_439554
EPI_ISL_514435
EPI_ISL_500467
EPI_ISL_437113
EPI_ISL_454719
EPI_ISL_498693
EPI_ISL_487845
EPI_ISL_532845
EPI_ISL_532837
EPI_ISL_532820
EPI_ISL_441271
EPI_ISL_432560
EPI_ISL_422327
EPI_ISL_425389
EPI_ISL_514231
EPI_ISL_449685
EPI_ISL_514082
EPI_ISL_476316
EPI_ISL_496666
EPI_ISL_456675
EPI_ISL_511680
EPI_ISL_512968
EPI_ISL_447995
EPI_ISL_479209
EPI_ISL_464319
EPI_ISL_434113
EPI_ISL_500561
EPI_ISL_500104
EPI_ISL_500117
EPI_ISL_467939
EPI_ISL_445688
EPI_ISL_474492
EPI_ISL_417984
EPI_ISL_507640
EPI_ISL_442325
EPI_ISL_459255
EPI_ISL_459179
EPI_ISL_470297
EPI_ISL_457566
EPI_ISL_473302
EPI_ISL_479438
EPI_ISL_499594
EPI_ISL_452592
EPI_ISL_465518
EPI_ISL_441698
EPI_ISL_529959
EPI_ISL_509972
EPI_ISL_532020
EPI_ISL_508391
EPI_ISL_438444
EPI_ISL_486294
EPI_ISL_475582
EPI_ISL_452458
EPI_ISL_422028
EPI_ISL_458731
EPI_ISL_508638
EPI_ISL_495767
EPI_ISL_498640
EPI_ISL_507866
EPI_ISL_448782
EPI_ISL_442376
EPI_ISL_439225
EPI_ISL_465128
EPI_ISL_425977
EPI_ISL_489298
EPI_ISL_479839
EPI_ISL_446797
EPI_ISL_452741
EPI_ISL_523572
EPI_ISL_439750
EPI_ISL_500543
EPI_ISL_500544
EPI_ISL_500546
EPI_ISL_417859
EPI_ISL_464997
EPI_ISL_420658
EPI_ISL_430263
EPI_ISL_457147
EPI_ISL_458360
EPI_ISL_494205
EPI_ISL_418826
EPI_ISL_490538
EPI_ISL_507037
EPI_ISL_516265
EPI_ISL_486307
EPI_ISL_517110
EPI_ISL_438341
EPI_ISL_456039
EPI_ISL_437581
EPI_ISL_480757
EPI_ISL_420936
EPI_ISL_453018
EPI_ISL_446833
EPI_ISL_509424
EPI_ISL_509425
EPI_ISL_470077
EPI_ISL_439480
EPI_ISL_474649
EPI_ISL_471997
EPI_ISL_472009
EPI_ISL_472010
EPI_ISL_491536
EPI_ISL_478520
EPI_ISL_473924
EPI_ISL_457264
EPI_ISL_532565
EPI_ISL_515251
EPI_ISL_419952
EPI_ISL_457339
EPI_ISL_524147
EPI_ISL_524354
EPI_ISL_524372
EPI_ISL_524778
EPI_ISL_524814
EPI_ISL_511892
EPI_ISL_519793
EPI_ISL_452171
EPI_ISL_440010
EPI_ISL_440060
EPI_ISL_440583
EPI_ISL_441647
EPI_ISL_496888
EPI_ISL_495554
EPI_ISL_447219
EPI_ISL_458865
EPI_ISL_522405
EPI_ISL_420488
EPI_ISL_488792
EPI_ISL_430480
EPI_ISL_438281
EPI_ISL_488500
EPI_ISL_469746
EPI_ISL_491126
EPI_ISL_500100
EPI_ISL_488143
EPI_ISL_486507
EPI_ISL_463116
EPI_ISL_435406
EPI_ISL_486116
EPI_ISL_468519
EPI_ISL_472734
EPI_ISL_472100
EPI_ISL_472844
EPI_ISL_511656
EPI_ISL_511643
EPI_ISL_464394
EPI_ISL_459344
EPI_ISL_469211
EPI_ISL_477029
EPI_ISL_493769
EPI_ISL_493772
EPI_ISL_483213
EPI_ISL_499585
EPI_ISL_496562
EPI_ISL_438402
EPI_ISL_424559
EPI_ISL_463527
EPI_ISL_526553
EPI_ISL_518038
EPI_ISL_442722
EPI_ISL_451893
EPI_ISL_464149
EPI_ISL_493824
EPI_ISL_459371
EPI_ISL_418686
EPI_ISL_509312
EPI_ISL_532400
EPI_ISL_437107
EPI_ISL_449056
EPI_ISL_466468
EPI_ISL_523353
EPI_ISL_529804
EPI_ISL_450304
EPI_ISL_449516
EPI_ISL_440294
EPI_ISL_426670
EPI_ISL_448320
EPI_ISL_456550
EPI_ISL_472219
EPI_ISL_420732
EPI_ISL_444259
EPI_ISL_457296
EPI_ISL_438835
EPI_ISL_495798
EPI_ISL_417547
EPI_ISL_511290
EPI_ISL_495966
EPI_ISL_437542
EPI_ISL_471908
EPI_ISL_493424
EPI_ISL_434511
EPI_ISL_500600
EPI_ISL_472679
EPI_ISL_536279
EPI_ISL_443714
EPI_ISL_459040
EPI_ISL_527943
EPI_ISL_419557
EPI_ISL_535295
EPI_ISL_445950
EPI_ISL_455331
EPI_ISL_488750
EPI_ISL_522157
EPI_ISL_428490
EPI_ISL_460993
EPI_ISL_483160
EPI_ISL_519466
EPI_ISL_439694
EPI_ISL_516594
EPI_ISL_435592
EPI_ISL_456257
EPI_ISL_460635
EPI_ISL_472890
EPI_ISL_420819
EPI_ISL_497597
EPI_ISL_458419
EPI_ISL_521588
EPI_ISL_473989
EPI_ISL_522842
EPI_ISL_459070
EPI_ISL_472569
EPI_ISL_462473
EPI_ISL_471471
EPI_ISL_456479
EPI_ISL_447248
EPI_ISL_454637
EPI_ISL_484462
EPI_ISL_433000
EPI_ISL_422260
EPI_ISL_447468
EPI_ISL_415653
EPI_ISL_535692
EPI_ISL_422203
EPI_ISL_439832
EPI_ISL_514123
EPI_ISL_466824
EPI_ISL_528142
EPI_ISL_422119
EPI_ISL_453479
EPI_ISL_442521
EPI_ISL_426699
EPI_ISL_487736
EPI_ISL_443186
EPI_ISL_491133
EPI_ISL_534466
EPI_ISL_523895
EPI_ISL_426759
EPI_ISL_480387
EPI_ISL_469736
EPI_ISL_477872
EPI_ISL_510296
EPI_ISL_530211
EPI_ISL_513806
EPI_ISL_429217
EPI_ISL_484675
EPI_ISL_439475
EPI_ISL_449043
EPI_ISL_482122
EPI_ISL_492109
EPI_ISL_480729
EPI_ISL_436265
EPI_ISL_425683
EPI_ISL_446311
EPI_ISL_460931
EPI_ISL_460158
EPI_ISL_522365
EPI_ISL_430007
EPI_ISL_428775
EPI_ISL_490816
EPI_ISL_499345
EPI_ISL_529450
EPI_ISL_415455
EPI_ISL_429236
EPI_ISL_449926
EPI_ISL_531864
EPI_ISL_465674
EPI_ISL_491115
EPI_ISL_498536
EPI_ISL_528436
EPI_ISL_437716
EPI_ISL_488710
EPI_ISL_415485
EPI_ISL_460447
EPI_ISL_450272
EPI_ISL_517043
EPI_ISL_510945
EPI_ISL_493607
EPI_ISL_495849
EPI_ISL_477858
EPI_ISL_474805
EPI_ISL_420898
EPI_ISL_527557
EPI_ISL_427106
EPI_ISL_428279
EPI_ISL_497878
EPI_ISL_485944
EPI_ISL_442219
EPI_ISL_418385
EPI_ISL_511742
EPI_ISL_531668
EPI_ISL_473043
EPI_ISL_439230
EPI_ISL_516338
EPI_ISL_457719
EPI_ISL_420433
EPI_ISL_484715
EPI_ISL_510578
EPI_ISL_520381
EPI_ISL_453590
EPI_ISL_472048
EPI_ISL_450743
EPI_ISL_520854
EPI_ISL_493349
EPI_ISL_424127
EPI_ISL_459011
EPI_ISL_516524
EPI_ISL_523256
EPI_ISL_515702
EPI_ISL_526838
EPI_ISL_480699
EPI_ISL_443055
EPI_ISL_472915
EPI_ISL_504230
EPI_ISL_468281
EPI_ISL_436376
EPI_ISL_426507
EPI_ISL_466625
EPI_ISL_520796
EPI_ISL_495874
EPI_ISL_451969
EPI_ISL_461142
EPI_ISL_452299
EPI_ISL_445279
EPI_ISL_460348
EPI_ISL_518527
EPI_ISL_422874
EPI_ISL_500541
EPI_ISL_422241
EPI_ISL_419689
EPI_ISL_457011
EPI_ISL_461558
EPI_ISL_513338
EPI_ISL_526186
EPI_ISL_524013
EPI_ISL_524016
EPI_ISL_519878
EPI_ISL_423898
EPI_ISL_519935
EPI_ISL_471550
EPI_ISL_489304
EPI_ISL_483180
EPI_ISL_474461
EPI_ISL_496536
EPI_ISL_497811
EPI_ISL_522382
EPI_ISL_438954
EPI_ISL_511707
EPI_ISL_417235
EPI_ISL_499979
EPI_ISL_524671
EPI_ISL_524493
EPI_ISL_442040
EPI_ISL_479459
EPI_ISL_496843
EPI_ISL_507486
EPI_ISL_418413
EPI_ISL_507854
EPI_ISL_445479
EPI_ISL_532413
EPI_ISL_532375
EPI_ISL_531998
EPI_ISL_531683
EPI_ISL_531861
EPI_ISL_531496
EPI_ISL_439137
EPI_ISL_454126
EPI_ISL_445922
EPI_ISL_420773
EPI_ISL_457696
EPI_ISL_444110
EPI_ISL_494762
EPI_ISL_474305
EPI_ISL_484319
EPI_ISL_496303
EPI_ISL_536754
EPI_ISL_432703
EPI_ISL_420115
EPI_ISL_455384
EPI_ISL_470095
EPI_ISL_490774
EPI_ISL_435044
EPI_ISL_435041
EPI_ISL_436470
EPI_ISL_468022
EPI_ISL_520031
EPI_ISL_521381
EPI_ISL_519583
EPI_ISL_500200
EPI_ISL_432320
EPI_ISL_491729
EPI_ISL_509243
EPI_ISL_438263
EPI_ISL_434143
EPI_ISL_424638
EPI_ISL_484725
EPI_ISL_475594
EPI_ISL_475648
EPI_ISL_464647
EPI_ISL_468682
EPI_ISL_416432
EPI_ISL_521586
EPI_ISL_472480
EPI_ISL_492259
EPI_ISL_436673
EPI_ISL_457917
EPI_ISL_529410
EPI_ISL_462428
EPI_ISL_418745
EPI_ISL_496792
EPI_ISL_500194
EPI_ISL_510135
EPI_ISL_441086
EPI_ISL_476112
EPI_ISL_485254
EPI_ISL_441635
EPI_ISL_466737
EPI_ISL_432026
EPI_ISL_520360
EPI_ISL_509161
EPI_ISL_526084
EPI_ISL_426936
EPI_ISL_422971
EPI_ISL_426011
EPI_ISL_447909
EPI_ISL_417444
EPI_ISL_508017
EPI_ISL_469363
EPI_ISL_507859
EPI_ISL_420229
EPI_ISL_439372
EPI_ISL_458139
EPI_ISL_493480
EPI_ISL_427036
EPI_ISL_472829
EPI_ISL_479914
EPI_ISL_517104
EPI_ISL_460419
EPI_ISL_444355
EPI_ISL_427346
EPI_ISL_442771
EPI_ISL_521224
EPI_ISL_535841
EPI_ISL_486302
EPI_ISL_474653
EPI_ISL_459020
EPI_ISL_461665
EPI_ISL_487768
EPI_ISL_508137
EPI_ISL_479509
EPI_ISL_510062
EPI_ISL_426981
EPI_ISL_518528
EPI_ISL_423864
EPI_ISL_438836
EPI_ISL_459372
EPI_ISL_443048
EPI_ISL_515258
EPI_ISL_510384
EPI_ISL_508116
EPI_ISL_424024
EPI_ISL_473781
EPI_ISL_491677
EPI_ISL_491521
EPI_ISL_406597
EPI_ISL_439765
EPI_ISL_520093
EPI_ISL_520094
EPI_ISL_520095
EPI_ISL_521206
EPI_ISL_519703
EPI_ISL_519100
EPI_ISL_519141
EPI_ISL_465177
EPI_ISL_463587
EPI_ISL_463594
EPI_ISL_463339
EPI_ISL_463370
EPI_ISL_463428
EPI_ISL_492213
EPI_ISL_457425
EPI_ISL_510405
EPI_ISL_474358
EPI_ISL_520022
EPI_ISL_490413
EPI_ISL_490414
EPI_ISL_490417
EPI_ISL_490418
EPI_ISL_490419
EPI_ISL_490420
EPI_ISL_489170
EPI_ISL_465158
EPI_ISL_471397
EPI_ISL_461493
EPI_ISL_431970
EPI_ISL_459496
EPI_ISL_418760
EPI_ISL_481163
EPI_ISL_423678
EPI_ISL_495344
EPI_ISL_447439
EPI_ISL_450840
EPI_ISL_486842
EPI_ISL_486843
EPI_ISL_486844
EPI_ISL_486846
EPI_ISL_486849
EPI_ISL_486850
EPI_ISL_418091
EPI_ISL_469201
EPI_ISL_419473
EPI_ISL_432901
EPI_ISL_446615
EPI_ISL_474309
EPI_ISL_525860
EPI_ISL_516398
EPI_ISL_418980
EPI_ISL_512971
EPI_ISL_499636
EPI_ISL_494054
EPI_ISL_490332
EPI_ISL_451875
EPI_ISL_527560
EPI_ISL_508038
EPI_ISL_500590
EPI_ISL_536500
EPI_ISL_445129
EPI_ISL_495630
EPI_ISL_514312
EPI_ISL_490830
EPI_ISL_514134
EPI_ISL_443535
EPI_ISL_478589
EPI_ISL_417638
EPI_ISL_520503
EPI_ISL_420519
EPI_ISL_417354
EPI_ISL_415490
EPI_ISL_494727
EPI_ISL_449265
EPI_ISL_438766
EPI_ISL_516275
EPI_ISL_484162
EPI_ISL_484181
EPI_ISL_439619
EPI_ISL_438376
EPI_ISL_489510
EPI_ISL_439738
EPI_ISL_527519
EPI_ISL_500872
EPI_ISL_512719
EPI_ISL_441992
EPI_ISL_448268
EPI_ISL_485399
EPI_ISL_526280
EPI_ISL_490274
EPI_ISL_459330
EPI_ISL_495216
EPI_ISL_462048
EPI_ISL_490502
EPI_ISL_442320
EPI_ISL_490614
EPI_ISL_451183
EPI_ISL_454710
EPI_ISL_501587
EPI_ISL_514670
EPI_ISL_498075
EPI_ISL_444878
EPI_ISL_491471
EPI_ISL_466490
EPI_ISL_529028
EPI_ISL_489222
EPI_ISL_489327
EPI_ISL_420651
EPI_ISL_475120
EPI_ISL_480975
EPI_ISL_420207
EPI_ISL_439298
EPI_ISL_512159
EPI_ISL_441921
EPI_ISL_456278
EPI_ISL_456668
EPI_ISL_520707
EPI_ISL_413606
EPI_ISL_467983
EPI_ISL_529312
EPI_ISL_517525
EPI_ISL_479199
EPI_ISL_441190
EPI_ISL_430616
EPI_ISL_480293
EPI_ISL_519335
EPI_ISL_441540
EPI_ISL_418041
EPI_ISL_511733
EPI_ISL_448502
EPI_ISL_438576
EPI_ISL_439591
EPI_ISL_458007
EPI_ISL_513771
EPI_ISL_446581
EPI_ISL_489158
EPI_ISL_489133
EPI_ISL_510443
EPI_ISL_514852
EPI_ISL_449589
EPI_ISL_480997
EPI_ISL_516256
EPI_ISL_472883
EPI_ISL_426772
EPI_ISL_462762
EPI_ISL_465682
EPI_ISL_518550
EPI_ISL_497826
EPI_ISL_468163
EPI_ISL_524237
EPI_ISL_423782
EPI_ISL_420352
EPI_ISL_442057
EPI_ISL_497968
EPI_ISL_446357
EPI_ISL_490301
EPI_ISL_525923
EPI_ISL_522978
EPI_ISL_440459
EPI_ISL_498000
EPI_ISL_492773
EPI_ISL_461040
EPI_ISL_461041
EPI_ISL_461486
EPI_ISL_459539
EPI_ISL_510306
EPI_ISL_511028
EPI_ISL_497724
EPI_ISL_496069
EPI_ISL_439762
EPI_ISL_487816
EPI_ISL_486050
EPI_ISL_440506
EPI_ISL_523806
EPI_ISL_509428
EPI_ISL_475236
EPI_ISL_501092
EPI_ISL_526013
EPI_ISL_480782
EPI_ISL_500175
EPI_ISL_515583
EPI_ISL_494264
EPI_ISL_526803
EPI_ISL_441382
EPI_ISL_511586
EPI_ISL_489636
EPI_ISL_463348
EPI_ISL_461629
EPI_ISL_511183
EPI_ISL_497887
EPI_ISL_444640
EPI_ISL_418899
EPI_ISL_456683
EPI_ISL_516420
EPI_ISL_461086
EPI_ISL_461308
EPI_ISL_508853
EPI_ISL_511853
EPI_ISL_436456
EPI_ISL_453534
EPI_ISL_426060
EPI_ISL_475634
EPI_ISL_519307
EPI_ISL_445317
EPI_ISL_436462
EPI_ISL_473874
EPI_ISL_437628
EPI_ISL_497961
EPI_ISL_436657
EPI_ISL_464864
EPI_ISL_455401
EPI_ISL_469646
EPI_ISL_440527
EPI_ISL_499631
EPI_ISL_511860
EPI_ISL_451383
EPI_ISL_448053
EPI_ISL_508723
EPI_ISL_518052
EPI_ISL_485084
EPI_ISL_463929
EPI_ISL_463931
EPI_ISL_463936
EPI_ISL_461747
EPI_ISL_473114
EPI_ISL_443542
EPI_ISL_492737
EPI_ISL_426781
EPI_ISL_430065
EPI_ISL_488733
EPI_ISL_477829
EPI_ISL_477834
EPI_ISL_477842
EPI_ISL_477875
EPI_ISL_477879
EPI_ISL_477946
EPI_ISL_477953
EPI_ISL_477954
EPI_ISL_478002
EPI_ISL_478020
EPI_ISL_478023
EPI_ISL_523757
EPI_ISL_443237
EPI_ISL_435353
EPI_ISL_489219
EPI_ISL_440046
EPI_ISL_424247
EPI_ISL_429633
EPI_ISL_500252
EPI_ISL_435378
EPI_ISL_435541
EPI_ISL_440573
EPI_ISL_488120
EPI_ISL_424009
EPI_ISL_446155
EPI_ISL_451256
EPI_ISL_451257
EPI_ISL_451260
EPI_ISL_451262
EPI_ISL_451276
EPI_ISL_451286
EPI_ISL_451289
EPI_ISL_451291
EPI_ISL_527364
EPI_ISL_413582
EPI_ISL_453283
EPI_ISL_422781
EPI_ISL_455229
EPI_ISL_490364
EPI_ISL_483193
EPI_ISL_443223
EPI_ISL_445410
EPI_ISL_514914
EPI_ISL_429541
EPI_ISL_499937
EPI_ISL_534995
EPI_ISL_515348
EPI_ISL_534517
EPI_ISL_522870
EPI_ISL_507787
EPI_ISL_535970
EPI_ISL_454387
EPI_ISL_424580
EPI_ISL_489405
EPI_ISL_517497
EPI_ISL_519252
EPI_ISL_526467
EPI_ISL_479565
EPI_ISL_466535
EPI_ISL_489528
EPI_ISL_449544
EPI_ISL_519208
EPI_ISL_427312
EPI_ISL_437399
EPI_ISL_458944
EPI_ISL_439112
EPI_ISL_445745
EPI_ISL_469208
EPI_ISL_480577
EPI_ISL_513003
EPI_ISL_513004
EPI_ISL_493356
EPI_ISL_460704
EPI_ISL_507834
EPI_ISL_460095
EPI_ISL_520151
EPI_ISL_472374
EPI_ISL_421923
EPI_ISL_456854
EPI_ISL_520909
EPI_ISL_427050
EPI_ISL_418902
EPI_ISL_524906
EPI_ISL_489938
EPI_ISL_450744
EPI_ISL_498172
EPI_ISL_498175
EPI_ISL_498185
EPI_ISL_498191
EPI_ISL_498192
EPI_ISL_526483
EPI_ISL_527941
EPI_ISL_478092
EPI_ISL_488297
EPI_ISL_469190
EPI_ISL_484167
EPI_ISL_469522
EPI_ISL_451192
EPI_ISL_514380
EPI_ISL_461804
EPI_ISL_439260
EPI_ISL_483617
EPI_ISL_479080
EPI_ISL_519782
EPI_ISL_510769
EPI_ISL_523346
EPI_ISL_454792
EPI_ISL_523892
EPI_ISL_442381
EPI_ISL_460623
EPI_ISL_423345
EPI_ISL_528261
EPI_ISL_493598
EPI_ISL_477235
EPI_ISL_479269
EPI_ISL_462676
EPI_ISL_478599
EPI_ISL_472658
EPI_ISL_508471
EPI_ISL_423590
EPI_ISL_461324
EPI_ISL_485241
EPI_ISL_406844
EPI_ISL_422582
EPI_ISL_477239
EPI_ISL_477622
EPI_ISL_448192
EPI_ISL_433124
EPI_ISL_441842
EPI_ISL_458324
EPI_ISL_462939
EPI_ISL_501190
EPI_ISL_521365
EPI_ISL_519366
EPI_ISL_486178
EPI_ISL_425919
EPI_ISL_470871
EPI_ISL_453957
EPI_ISL_465270
EPI_ISL_422213
EPI_ISL_468761
EPI_ISL_411220
EPI_ISL_492296
EPI_ISL_517496
EPI_ISL_479748
EPI_ISL_524624
EPI_ISL_464345
EPI_ISL_481103
EPI_ISL_419898
EPI_ISL_494099
EPI_ISL_459442
EPI_ISL_429728
EPI_ISL_463269
EPI_ISL_478917
EPI_ISL_433118
EPI_ISL_417215
EPI_ISL_487746
EPI_ISL_419177
EPI_ISL_478276
EPI_ISL_484259
EPI_ISL_513309
EPI_ISL_442168
EPI_ISL_435508
EPI_ISL_524514
EPI_ISL_513098
EPI_ISL_421641
EPI_ISL_444372
EPI_ISL_529866
EPI_ISL_511635
EPI_ISL_444016
EPI_ISL_450274
EPI_ISL_523701
EPI_ISL_441694
EPI_ISL_481946
EPI_ISL_488430
EPI_ISL_516914
EPI_ISL_528313
EPI_ISL_440505
EPI_ISL_432374
EPI_ISL_491445
EPI_ISL_509527
EPI_ISL_429007
EPI_ISL_485199
EPI_ISL_485278
EPI_ISL_485282
EPI_ISL_507773
EPI_ISL_439667
EPI_ISL_519954
EPI_ISL_427032
EPI_ISL_422539
EPI_ISL_466453
EPI_ISL_443865
EPI_ISL_458848
EPI_ISL_480825
EPI_ISL_493786
EPI_ISL_493805
EPI_ISL_445620
EPI_ISL_435529
EPI_ISL_435472
EPI_ISL_450175
EPI_ISL_455233
EPI_ISL_465286
EPI_ISL_438431
EPI_ISL_437387
EPI_ISL_427140
EPI_ISL_464220
EPI_ISL_446163
EPI_ISL_437981
EPI_ISL_532540
EPI_ISL_526066
EPI_ISL_523881
EPI_ISL_481865
EPI_ISL_511160
EPI_ISL_471195
EPI_ISL_487619
EPI_ISL_487542
EPI_ISL_461303
EPI_ISL_417571
EPI_ISL_528402
EPI_ISL_497953
EPI_ISL_517819
EPI_ISL_501264
EPI_ISL_418860
EPI_ISL_439457
EPI_ISL_528044
EPI_ISL_478052
EPI_ISL_521335
EPI_ISL_452532
EPI_ISL_515174
EPI_ISL_478237
EPI_ISL_432039
EPI_ISL_522081
EPI_ISL_463012
EPI_ISL_463221
EPI_ISL_463261
EPI_ISL_474090
EPI_ISL_532441
EPI_ISL_486155
EPI_ISL_430107
EPI_ISL_460437
EPI_ISL_445043
EPI_ISL_535084
EPI_ISL_535097
EPI_ISL_535100
EPI_ISL_452968
EPI_ISL_469608
EPI_ISL_460024
EPI_ISL_449274
EPI_ISL_532666
EPI_ISL_434660
EPI_ISL_519386
EPI_ISL_434846
EPI_ISL_494312
EPI_ISL_434467
EPI_ISL_522754
EPI_ISL_437197
EPI_ISL_437198
EPI_ISL_437201
EPI_ISL_447669
EPI_ISL_427801
EPI_ISL_427636
EPI_ISL_466041
EPI_ISL_475958
EPI_ISL_465584
EPI_ISL_461548
EPI_ISL_485845
EPI_ISL_526962
EPI_ISL_521836
EPI_ISL_418060
EPI_ISL_433770
EPI_ISL_524298
EPI_ISL_429084
EPI_ISL_449019
EPI_ISL_474627
EPI_ISL_461906
EPI_ISL_441959
EPI_ISL_458893
EPI_ISL_519462
EPI_ISL_479535
EPI_ISL_421846
EPI_ISL_458314
EPI_ISL_451885
EPI_ISL_434536
EPI_ISL_525020
EPI_ISL_473776
EPI_ISL_474909
EPI_ISL_512557
EPI_ISL_448500
EPI_ISL_446131
EPI_ISL_507810
EPI_ISL_484515
EPI_ISL_484516
EPI_ISL_427341
EPI_ISL_417561
EPI_ISL_474188
EPI_ISL_496928
EPI_ISL_484388
EPI_ISL_510539
EPI_ISL_432329
EPI_ISL_510499
EPI_ISL_519012
EPI_ISL_497595
EPI_ISL_462695
EPI_ISL_453924
EPI_ISL_454961
EPI_ISL_483955
EPI_ISL_532765
EPI_ISL_468305
EPI_ISL_430363
EPI_ISL_524176
EPI_ISL_468762
EPI_ISL_442689
EPI_ISL_420699
EPI_ISL_490329
EPI_ISL_443278
EPI_ISL_452814
EPI_ISL_421351
EPI_ISL_481661
EPI_ISL_510713
EPI_ISL_420154
EPI_ISL_440087
EPI_ISL_513523
EPI_ISL_528297
EPI_ISL_452667
EPI_ISL_509815
EPI_ISL_480979
EPI_ISL_529108
EPI_ISL_430566
EPI_ISL_437275
EPI_ISL_500222
EPI_ISL_418418
EPI_ISL_429333
EPI_ISL_464948
EPI_ISL_466871
EPI_ISL_527900
EPI_ISL_472652
EPI_ISL_462396
EPI_ISL_527914
EPI_ISL_526268
EPI_ISL_430022
EPI_ISL_493979
EPI_ISL_458805
EPI_ISL_484498
EPI_ISL_433259
EPI_ISL_441891
EPI_ISL_492826
EPI_ISL_443459
EPI_ISL_425868
EPI_ISL_472962
EPI_ISL_534704
EPI_ISL_454174
EPI_ISL_444651
EPI_ISL_484089
EPI_ISL_497439
EPI_ISL_455427
EPI_ISL_462880
EPI_ISL_438612
EPI_ISL_509270
EPI_ISL_486890
EPI_ISL_449225
EPI_ISL_499960
EPI_ISL_496758
EPI_ISL_469374
EPI_ISL_513903
EPI_ISL_477192
EPI_ISL_474831
EPI_ISL_451299
EPI_ISL_440354
EPI_ISL_440675
EPI_ISL_497158
EPI_ISL_448628
EPI_ISL_523019
EPI_ISL_461541
EPI_ISL_446196
EPI_ISL_446721
EPI_ISL_449512
EPI_ISL_433900
EPI_ISL_420805
EPI_ISL_456311
EPI_ISL_452766
EPI_ISL_535504
EPI_ISL_428686
EPI_ISL_446800
EPI_ISL_418236
EPI_ISL_420454
EPI_ISL_524033
EPI_ISL_424303
EPI_ISL_418348
EPI_ISL_449460
EPI_ISL_513662
EPI_ISL_499441
EPI_ISL_529699
EPI_ISL_473653
EPI_ISL_495776
EPI_ISL_488727
EPI_ISL_488721
EPI_ISL_512415
EPI_ISL_442930
EPI_ISL_438607
EPI_ISL_456744
EPI_ISL_474148
EPI_ISL_437330
EPI_ISL_489735
EPI_ISL_472877
EPI_ISL_414432
EPI_ISL_522086
EPI_ISL_447038
EPI_ISL_516590
EPI_ISL_423738
EPI_ISL_456995
EPI_ISL_479594
EPI_ISL_465501
EPI_ISL_521066
EPI_ISL_493115
EPI_ISL_466296
EPI_ISL_462447
EPI_ISL_455587
EPI_ISL_530262
EPI_ISL_417920
EPI_ISL_430060
EPI_ISL_465945
EPI_ISL_466292
EPI_ISL_461532
EPI_ISL_432342
EPI_ISL_472476
EPI_ISL_448339
EPI_ISL_482054
EPI_ISL_450351
EPI_ISL_422810
EPI_ISL_441251
EPI_ISL_413872
EPI_ISL_433588
EPI_ISL_439941
EPI_ISL_429348
EPI_ISL_463197
EPI_ISL_418286
EPI_ISL_418287
EPI_ISL_418289
EPI_ISL_418291
EPI_ISL_418293
EPI_ISL_418298
EPI_ISL_418299
EPI_ISL_432711
EPI_ISL_416831
EPI_ISL_437697
EPI_ISL_475585
EPI_ISL_475637
EPI_ISL_475653
EPI_ISL_475657
EPI_ISL_482465
EPI_ISL_494424
EPI_ISL_453391
EPI_ISL_495423
EPI_ISL_495787
EPI_ISL_460260
EPI_ISL_520667
EPI_ISL_440843
EPI_ISL_495307
EPI_ISL_488680
EPI_ISL_432646
EPI_ISL_438023
EPI_ISL_421791
EPI_ISL_523998
EPI_ISL_528178
EPI_ISL_475363
EPI_ISL_508189
EPI_ISL_511807
EPI_ISL_425343
EPI_ISL_472084
EPI_ISL_484796
EPI_ISL_496612
EPI_ISL_441116
EPI_ISL_403962
EPI_ISL_412899
EPI_ISL_514161
EPI_ISL_521082
EPI_ISL_440690
EPI_ISL_449428
EPI_ISL_533090
EPI_ISL_516575
EPI_ISL_469580
EPI_ISL_513708
EPI_ISL_464769
EPI_ISL_536745
EPI_ISL_536755
EPI_ISL_464977
EPI_ISL_526291
EPI_ISL_472187
EPI_ISL_455325
EPI_ISL_456046
EPI_ISL_437741
EPI_ISL_413021
EPI_ISL_523773
EPI_ISL_447905
EPI_ISL_478000
EPI_ISL_488295
EPI_ISL_487230
EPI_ISL_486520
EPI_ISL_465704
EPI_ISL_485833
EPI_ISL_489249
EPI_ISL_433045
EPI_ISL_531757
EPI_ISL_518757
EPI_ISL_529469
EPI_ISL_471211
EPI_ISL_484009
EPI_ISL_440528
EPI_ISL_526545
EPI_ISL_421493
EPI_ISL_517150
EPI_ISL_496769
EPI_ISL_529403
EPI_ISL_492193
EPI_ISL_437478
EPI_ISL_488382
EPI_ISL_495676
EPI_ISL_535501
EPI_ISL_471981
EPI_ISL_465092
EPI_ISL_451312
EPI_ISL_427099
EPI_ISL_482013
EPI_ISL_473680
EPI_ISL_490669
EPI_ISL_483612
EPI_ISL_417409
EPI_ISL_473170
EPI_ISL_480578
EPI_ISL_476840
EPI_ISL_520690
EPI_ISL_520710
EPI_ISL_525392
EPI_ISL_519929
EPI_ISL_467488
EPI_ISL_465522
EPI_ISL_458387
EPI_ISL_422373
EPI_ISL_416463
EPI_ISL_447021
EPI_ISL_446994
EPI_ISL_448506
EPI_ISL_420723
EPI_ISL_510683
EPI_ISL_514809
EPI_ISL_514829
EPI_ISL_514833
EPI_ISL_514877
EPI_ISL_514970
EPI_ISL_514971
EPI_ISL_514994
EPI_ISL_508917
EPI_ISL_447125
EPI_ISL_489751
EPI_ISL_476970
EPI_ISL_448718
EPI_ISL_534915
EPI_ISL_439484
EPI_ISL_449338
EPI_ISL_439532
EPI_ISL_496869
EPI_ISL_490849
EPI_ISL_509733
EPI_ISL_528401
EPI_ISL_468502
EPI_ISL_454682
EPI_ISL_493339
EPI_ISL_478433
EPI_ISL_500516
EPI_ISL_525664
EPI_ISL_458808
EPI_ISL_481118
EPI_ISL_470148
EPI_ISL_511416
EPI_ISL_481090
EPI_ISL_461253
EPI_ISL_493032
EPI_ISL_532692
EPI_ISL_515369
EPI_ISL_453436
EPI_ISL_458170
EPI_ISL_458217
EPI_ISL_462187
EPI_ISL_462241
EPI_ISL_440305
EPI_ISL_489677
EPI_ISL_509136
EPI_ISL_488658
EPI_ISL_467103
EPI_ISL_464561
EPI_ISL_484504
EPI_ISL_526089
EPI_ISL_467363
EPI_ISL_497577
EPI_ISL_444830
EPI_ISL_528026
EPI_ISL_519187
EPI_ISL_485036
EPI_ISL_455675
EPI_ISL_448503
EPI_ISL_494614
EPI_ISL_446654
EPI_ISL_452414
EPI_ISL_512102
EPI_ISL_414588
EPI_ISL_457812
EPI_ISL_472731
EPI_ISL_508634
EPI_ISL_528586
EPI_ISL_452579
EPI_ISL_436344
EPI_ISL_506985
EPI_ISL_442550
EPI_ISL_433015
EPI_ISL_441328
EPI_ISL_514129
EPI_ISL_518314
EPI_ISL_449413
EPI_ISL_495117
EPI_ISL_488338
EPI_ISL_444306
EPI_ISL_437456
EPI_ISL_534822
EPI_ISL_467098
EPI_ISL_465777
EPI_ISL_528390
EPI_ISL_511025
EPI_ISL_511132
EPI_ISL_464966
EPI_ISL_486222
EPI_ISL_438211
EPI_ISL_422183
EPI_ISL_404228
EPI_ISL_454822
EPI_ISL_469928
EPI_ISL_465904
EPI_ISL_524685
EPI_ISL_466206
EPI_ISL_525969
EPI_ISL_461510
EPI_ISL_450697
EPI_ISL_454633
EPI_ISL_467817
EPI_ISL_528176
EPI_ISL_494280
EPI_ISL_522975
EPI_ISL_463338
EPI_ISL_487202
EPI_ISL_418966
EPI_ISL_437318
EPI_ISL_417946
EPI_ISL_509477
EPI_ISL_449300
EPI_ISL_442781
EPI_ISL_530053
EPI_ISL_469974
EPI_ISL_425809
EPI_ISL_439466
EPI_ISL_476231
EPI_ISL_472104
EPI_ISL_492351
EPI_ISL_483592
EPI_ISL_515580
EPI_ISL_526365
EPI_ISL_423703
EPI_ISL_422655
EPI_ISL_422656
EPI_ISL_452438
EPI_ISL_428768
EPI_ISL_519151
EPI_ISL_517299
EPI_ISL_469745
EPI_ISL_510522
EPI_ISL_448219
EPI_ISL_474614
EPI_ISL_475331
EPI_ISL_521587
EPI_ISL_439007
EPI_ISL_427013
EPI_ISL_426071
EPI_ISL_420822
EPI_ISL_508837
EPI_ISL_508388
EPI_ISL_490665
EPI_ISL_418428
EPI_ISL_452850
EPI_ISL_452268
EPI_ISL_437923
EPI_ISL_437886
EPI_ISL_430393
EPI_ISL_424497
EPI_ISL_475052
EPI_ISL_429868
EPI_ISL_528744
EPI_ISL_527020
EPI_ISL_470551
EPI_ISL_468436
EPI_ISL_420170
EPI_ISL_519621
EPI_ISL_475293
EPI_ISL_450337
EPI_ISL_474289
EPI_ISL_518840
EPI_ISL_511064
EPI_ISL_520068
EPI_ISL_427206
EPI_ISL_535636
EPI_ISL_482676
EPI_ISL_427725
EPI_ISL_440330
EPI_ISL_419781
EPI_ISL_475597
EPI_ISL_488158
EPI_ISL_446533
EPI_ISL_524261
EPI_ISL_489736
EPI_ISL_514977
EPI_ISL_522248
EPI_ISL_432725
EPI_ISL_442459
EPI_ISL_469220
EPI_ISL_524329
EPI_ISL_468690
EPI_ISL_513241
EPI_ISL_462924
EPI_ISL_423657
EPI_ISL_470283
EPI_ISL_529826
EPI_ISL_459630
EPI_ISL_459636
EPI_ISL_489584
EPI_ISL_516760
EPI_ISL_483631
EPI_ISL_483705
EPI_ISL_500036
EPI_ISL_520899
EPI_ISL_521635
EPI_ISL_482595
EPI_ISL_469288
EPI_ISL_525828
EPI_ISL_443599
EPI_ISL_420571
EPI_ISL_447311
EPI_ISL_458683
EPI_ISL_514540
EPI_ISL_440945
EPI_ISL_464718
EPI_ISL_447988
EPI_ISL_507515
EPI_ISL_446006
EPI_ISL_481215
EPI_ISL_468490
EPI_ISL_486537
EPI_ISL_450665
EPI_ISL_454619
EPI_ISL_523556
EPI_ISL_469007
EPI_ISL_425307
EPI_ISL_427544
EPI_ISL_460263
EPI_ISL_442836
EPI_ISL_426053
EPI_ISL_534999
EPI_ISL_440037
EPI_ISL_432864
EPI_ISL_528277
EPI_ISL_528311
EPI_ISL_470339
EPI_ISL_463956
EPI_ISL_526600
EPI_ISL_442028
EPI_ISL_508193
EPI_ISL_465050
EPI_ISL_498510
EPI_ISL_519439
EPI_ISL_507499
EPI_ISL_463023
EPI_ISL_445609
EPI_ISL_458937
EPI_ISL_521833
EPI_ISL_519176
EPI_ISL_444300
EPI_ISL_473975
EPI_ISL_441307
EPI_ISL_418332
EPI_ISL_453849
EPI_ISL_508089
EPI_ISL_514250
EPI_ISL_457766
EPI_ISL_450682
EPI_ISL_454628
EPI_ISL_440131
EPI_ISL_461782
EPI_ISL_472145
EPI_ISL_493907
EPI_ISL_532850
EPI_ISL_477736
EPI_ISL_512984
EPI_ISL_519931
EPI_ISL_421474
EPI_ISL_465881
EPI_ISL_492976
EPI_ISL_462836
EPI_ISL_462837
EPI_ISL_421816
EPI_ISL_522036
EPI_ISL_451254
EPI_ISL_528552
EPI_ISL_416690
EPI_ISL_437598
EPI_ISL_535463
EPI_ISL_435562
EPI_ISL_418372
EPI_ISL_475935
EPI_ISL_492501
EPI_ISL_418200
EPI_ISL_452793
EPI_ISL_521213
EPI_ISL_427181
EPI_ISL_454010
EPI_ISL_491034
EPI_ISL_451253
EPI_ISL_451274
EPI_ISL_440890
EPI_ISL_438613
EPI_ISL_426557
EPI_ISL_449833
EPI_ISL_489260
EPI_ISL_507744
EPI_ISL_463389
EPI_ISL_478822
EPI_ISL_422345
EPI_ISL_443974
EPI_ISL_475860
EPI_ISL_420931
EPI_ISL_508859
EPI_ISL_518192
EPI_ISL_468808
EPI_ISL_458483
EPI_ISL_424986
EPI_ISL_528542
EPI_ISL_450153
EPI_ISL_449351
EPI_ISL_444274
EPI_ISL_455196
EPI_ISL_460755
EPI_ISL_460758
EPI_ISL_521677
EPI_ISL_536063
EPI_ISL_438632
EPI_ISL_522634
EPI_ISL_525830
EPI_ISL_418088
EPI_ISL_430384
EPI_ISL_481710
EPI_ISL_446759
EPI_ISL_462216
EPI_ISL_472693
EPI_ISL_462363
EPI_ISL_417015
EPI_ISL_461087
EPI_ISL_456038
EPI_ISL_524428
EPI_ISL_524452
EPI_ISL_457202
EPI_ISL_493397
EPI_ISL_515361
EPI_ISL_429204
EPI_ISL_458487
EPI_ISL_525965
EPI_ISL_487775
EPI_ISL_421626
EPI_ISL_487329
EPI_ISL_441583
EPI_ISL_509946
EPI_ISL_471164
EPI_ISL_499758
EPI_ISL_516621
EPI_ISL_426648
EPI_ISL_458276
EPI_ISL_443604
EPI_ISL_451826
EPI_ISL_472604
EPI_ISL_522303
EPI_ISL_525331
EPI_ISL_491916
EPI_ISL_432134
EPI_ISL_413889
EPI_ISL_449850
EPI_ISL_478898
EPI_ISL_422184
EPI_ISL_458423
EPI_ISL_492711
EPI_ISL_489509
EPI_ISL_444535
EPI_ISL_519373
EPI_ISL_478030
EPI_ISL_450270
EPI_ISL_511264
EPI_ISL_416345
EPI_ISL_493163
EPI_ISL_467816
EPI_ISL_429034
EPI_ISL_532316
EPI_ISL_460154
EPI_ISL_490457
EPI_ISL_444617
EPI_ISL_533123
EPI_ISL_527762
EPI_ISL_443269
EPI_ISL_508668
EPI_ISL_500715
EPI_ISL_442615
EPI_ISL_458434
EPI_ISL_458441
EPI_ISL_458351
EPI_ISL_458329
EPI_ISL_432313
EPI_ISL_437086
EPI_ISL_487785
EPI_ISL_469282
EPI_ISL_522542
EPI_ISL_528111
EPI_ISL_479880
EPI_ISL_480130
EPI_ISL_495228
EPI_ISL_408478
EPI_ISL_523123
EPI_ISL_531828
EPI_ISL_423775
EPI_ISL_488665
EPI_ISL_493710
EPI_ISL_524116
EPI_ISL_422051
EPI_ISL_465290
EPI_ISL_462060
EPI_ISL_491222
EPI_ISL_459233
EPI_ISL_449518
EPI_ISL_534341
EPI_ISL_440091
EPI_ISL_467899
EPI_ISL_535707
EPI_ISL_480664
EPI_ISL_529168
EPI_ISL_452422
EPI_ISL_424594
EPI_ISL_467942
EPI_ISL_424465
EPI_ISL_432088
EPI_ISL_479665
EPI_ISL_493165
EPI_ISL_521954
EPI_ISL_534316
EPI_ISL_436592
EPI_ISL_467565
EPI_ISL_443394
EPI_ISL_415135
EPI_ISL_453024
EPI_ISL_508179
EPI_ISL_440558
EPI_ISL_494334
EPI_ISL_472697
EPI_ISL_427238
EPI_ISL_454752
EPI_ISL_451278
EPI_ISL_448303
EPI_ISL_514163
EPI_ISL_510525
EPI_ISL_425439
EPI_ISL_418962
EPI_ISL_532189
EPI_ISL_427296
EPI_ISL_488179
EPI_ISL_437544
EPI_ISL_496001
EPI_ISL_486042
EPI_ISL_438299
EPI_ISL_523546
EPI_ISL_433801
EPI_ISL_507180
EPI_ISL_532632
EPI_ISL_532541
EPI_ISL_465167
EPI_ISL_424170
EPI_ISL_507116
EPI_ISL_472017
EPI_ISL_465206
EPI_ISL_527590
EPI_ISL_496201
EPI_ISL_440217
EPI_ISL_496108
EPI_ISL_534814
EPI_ISL_499635
EPI_ISL_430569
EPI_ISL_489161
EPI_ISL_466897
EPI_ISL_508819
EPI_ISL_464774
EPI_ISL_426321
EPI_ISL_500859
EPI_ISL_464420
EPI_ISL_460183
EPI_ISL_472275
EPI_ISL_423858
EPI_ISL_466987
EPI_ISL_452508
EPI_ISL_440490
EPI_ISL_433512
EPI_ISL_459705
EPI_ISL_456224
EPI_ISL_490990
EPI_ISL_467277
EPI_ISL_504243
EPI_ISL_468155
EPI_ISL_528596
EPI_ISL_488825
EPI_ISL_536419
EPI_ISL_492305
EPI_ISL_488177
EPI_ISL_444435
EPI_ISL_507224
EPI_ISL_529547
EPI_ISL_515439
EPI_ISL_436963
EPI_ISL_508450
EPI_ISL_532924
EPI_ISL_448097
EPI_ISL_468510
EPI_ISL_518500
EPI_ISL_496494
EPI_ISL_513889
EPI_ISL_489804
EPI_ISL_418158
EPI_ISL_424306
EPI_ISL_467202
EPI_ISL_435714
EPI_ISL_455763
EPI_ISL_438716
EPI_ISL_475060
EPI_ISL_439215
EPI_ISL_517420
EPI_ISL_457455
EPI_ISL_521301
EPI_ISL_521276
EPI_ISL_475254
EPI_ISL_433243
EPI_ISL_433244
EPI_ISL_529424
EPI_ISL_485963
EPI_ISL_455731
EPI_ISL_478423
EPI_ISL_476357
EPI_ISL_434269
EPI_ISL_507985
EPI_ISL_452284
EPI_ISL_423368
EPI_ISL_432284
EPI_ISL_418125
EPI_ISL_526401
EPI_ISL_427269
EPI_ISL_516612
EPI_ISL_482604
EPI_ISL_476795
EPI_ISL_471894
EPI_ISL_529682
EPI_ISL_435672
EPI_ISL_536538
EPI_ISL_426710
EPI_ISL_420348
EPI_ISL_458315
EPI_ISL_496518
EPI_ISL_490278
EPI_ISL_521251
EPI_ISL_519570
EPI_ISL_526709
EPI_ISL_464429
EPI_ISL_512803
EPI_ISL_446894
EPI_ISL_495781
EPI_ISL_424142
EPI_ISL_471982
EPI_ISL_426858
EPI_ISL_527809
EPI_ISL_527819
EPI_ISL_488980
EPI_ISL_524244
EPI_ISL_482651
EPI_ISL_480245
EPI_ISL_447601
EPI_ISL_525941
EPI_ISL_426062
EPI_ISL_464930
EPI_ISL_420969
EPI_ISL_460384
EPI_ISL_469307
EPI_ISL_492475
EPI_ISL_449119
EPI_ISL_423816
EPI_ISL_521501
EPI_ISL_475862
EPI_ISL_484486
EPI_ISL_417274
EPI_ISL_535243
EPI_ISL_440590
EPI_ISL_483838
EPI_ISL_513747
EPI_ISL_446354
EPI_ISL_435038
EPI_ISL_474177
EPI_ISL_519006
EPI_ISL_470842
EPI_ISL_447688
EPI_ISL_456274
EPI_ISL_535851
EPI_ISL_418707
EPI_ISL_442415
EPI_ISL_494731
EPI_ISL_509349
EPI_ISL_430473
EPI_ISL_477298
EPI_ISL_524234
EPI_ISL_419750
EPI_ISL_455403
EPI_ISL_483322
EPI_ISL_494115
EPI_ISL_444896
EPI_ISL_452558
EPI_ISL_446891
EPI_ISL_445123
EPI_ISL_511182
EPI_ISL_418404
EPI_ISL_428486
EPI_ISL_461699
EPI_ISL_514151
EPI_ISL_455023
EPI_ISL_491946
EPI_ISL_441538
EPI_ISL_449046
EPI_ISL_532163
EPI_ISL_473580
EPI_ISL_484625
EPI_ISL_447028
EPI_ISL_520155
EPI_ISL_440545
EPI_ISL_517118
EPI_ISL_514602
EPI_ISL_499714
EPI_ISL_498078
EPI_ISL_441455
EPI_ISL_468414
EPI_ISL_427580
EPI_ISL_433251
EPI_ISL_449693
EPI_ISL_442471
EPI_ISL_416390
EPI_ISL_418999
EPI_ISL_491171
EPI_ISL_521225
EPI_ISL_429974
EPI_ISL_434198
EPI_ISL_481053
EPI_ISL_442783
EPI_ISL_470447
EPI_ISL_480368
EPI_ISL_433354
EPI_ISL_445254
EPI_ISL_453768
EPI_ISL_433464
EPI_ISL_496825
EPI_ISL_442992
EPI_ISL_525068
EPI_ISL_447329
EPI_ISL_468102
EPI_ISL_442041
EPI_ISL_454773
EPI_ISL_511165
EPI_ISL_475316
EPI_ISL_494498
EPI_ISL_449709
EPI_ISL_517458
EPI_ISL_470493
EPI_ISL_513822
EPI_ISL_478446
EPI_ISL_488570
EPI_ISL_455616
EPI_ISL_500143
EPI_ISL_450509
EPI_ISL_526587
EPI_ISL_511874
EPI_ISL_435691
EPI_ISL_523639
EPI_ISL_451647
EPI_ISL_507051
EPI_ISL_466267
EPI_ISL_417335
EPI_ISL_444154
EPI_ISL_435019
EPI_ISL_484653
EPI_ISL_433031
EPI_ISL_473728
EPI_ISL_461825
EPI_ISL_536037
EPI_ISL_468141
EPI_ISL_435068
EPI_ISL_424286
EPI_ISL_425857
EPI_ISL_511981
EPI_ISL_521287
EPI_ISL_463095
EPI_ISL_426941
EPI_ISL_471201
EPI_ISL_456676
EPI_ISL_439795
EPI_ISL_439808
EPI_ISL_440900
EPI_ISL_444456
EPI_ISL_449045
EPI_ISL_509710
EPI_ISL_448907
EPI_ISL_420465
EPI_ISL_529525
EPI_ISL_531747
EPI_ISL_451354
EPI_ISL_452909
EPI_ISL_435561
EPI_ISL_435572
EPI_ISL_451241
EPI_ISL_438869
EPI_ISL_458830
EPI_ISL_480608
EPI_ISL_444652
EPI_ISL_421010
EPI_ISL_483399
EPI_ISL_472193
EPI_ISL_421864
EPI_ISL_536236
EPI_ISL_432056
EPI_ISL_441149
EPI_ISL_408667
EPI_ISL_515705
EPI_ISL_508429
EPI_ISL_521309
EPI_ISL_452792
EPI_ISL_471750
EPI_ISL_447522
EPI_ISL_481224
EPI_ISL_468313
EPI_ISL_509064
EPI_ISL_496163
EPI_ISL_524954
EPI_ISL_419256
EPI_ISL_468374
EPI_ISL_460797
EPI_ISL_449172
EPI_ISL_460147
EPI_ISL_449816
EPI_ISL_534802
EPI_ISL_509790
EPI_ISL_440953
EPI_ISL_469649
EPI_ISL_482114
EPI_ISL_451059
EPI_ISL_437053
EPI_ISL_528485
EPI_ISL_441021
EPI_ISL_469455
EPI_ISL_532246
EPI_ISL_522115
EPI_ISL_439518
EPI_ISL_430680
EPI_ISL_508454
EPI_ISL_448884
EPI_ISL_419966
EPI_ISL_422006
EPI_ISL_479580
EPI_ISL_518822
EPI_ISL_440000
EPI_ISL_445556
EPI_ISL_454236
EPI_ISL_497813
EPI_ISL_495658
EPI_ISL_456737
EPI_ISL_522647
EPI_ISL_483627
EPI_ISL_449350
EPI_ISL_515547
EPI_ISL_482423
EPI_ISL_482428
EPI_ISL_425624
EPI_ISL_456471
EPI_ISL_446034
EPI_ISL_492062
EPI_ISL_464455
EPI_ISL_434207
EPI_ISL_432444
EPI_ISL_471912
EPI_ISL_446378
EPI_ISL_477615
EPI_ISL_518097
EPI_ISL_500170
EPI_ISL_508321
EPI_ISL_478373
EPI_ISL_464772
EPI_ISL_466085
EPI_ISL_444044
EPI_ISL_447064
EPI_ISL_467083
EPI_ISL_535496
EPI_ISL_499678
EPI_ISL_426793
EPI_ISL_464978
EPI_ISL_517894
EPI_ISL_535435
EPI_ISL_460082
EPI_ISL_460084
EPI_ISL_460092
EPI_ISL_475719
EPI_ISL_451122
EPI_ISL_517888
EPI_ISL_456202
EPI_ISL_519249
EPI_ISL_430324
EPI_ISL_464657
EPI_ISL_460177
EPI_ISL_484798
EPI_ISL_449961
EPI_ISL_532100
EPI_ISL_513270
EPI_ISL_473217
EPI_ISL_472945
EPI_ISL_425528
EPI_ISL_488703
EPI_ISL_521286
EPI_ISL_489635
EPI_ISL_455723
EPI_ISL_488016
EPI_ISL_468639
EPI_ISL_475573
EPI_ISL_510436
EPI_ISL_475929
EPI_ISL_517558
EPI_ISL_410984
EPI_ISL_476160
EPI_ISL_472748
EPI_ISL_432275
EPI_ISL_485816
EPI_ISL_534738
EPI_ISL_526630
EPI_ISL_437994
EPI_ISL_480413
EPI_ISL_454917
EPI_ISL_465308
EPI_ISL_485390
EPI_ISL_436401
EPI_ISL_461823
EPI_ISL_439859
EPI_ISL_435022
EPI_ISL_513026
EPI_ISL_535892
EPI_ISL_476714
EPI_ISL_476733
EPI_ISL_462704
EPI_ISL_457775
EPI_ISL_430962
EPI_ISL_464766
EPI_ISL_423814
EPI_ISL_489754
EPI_ISL_423377
EPI_ISL_530170
EPI_ISL_439019
EPI_ISL_492930
EPI_ISL_495482
EPI_ISL_534900
EPI_ISL_495208
EPI_ISL_483606
EPI_ISL_493728
EPI_ISL_448452
EPI_ISL_451772
EPI_ISL_426894
EPI_ISL_419945
EPI_ISL_496844
EPI_ISL_474050
EPI_ISL_425867
EPI_ISL_493157
EPI_ISL_493170
EPI_ISL_493177
EPI_ISL_520541
EPI_ISL_466094
EPI_ISL_476232
EPI_ISL_522866
EPI_ISL_461047
EPI_ISL_532451
EPI_ISL_456952
EPI_ISL_465810
EPI_ISL_415619
EPI_ISL_534860
EPI_ISL_513890
EPI_ISL_508805
EPI_ISL_525951
EPI_ISL_455458
EPI_ISL_460617
EPI_ISL_522757
EPI_ISL_509226
EPI_ISL_441735
EPI_ISL_490754
EPI_ISL_455456
EPI_ISL_483446
EPI_ISL_448332
EPI_ISL_498499
EPI_ISL_494133
EPI_ISL_513244
EPI_ISL_451693
EPI_ISL_421888
EPI_ISL_490679
EPI_ISL_493758
EPI_ISL_437839
EPI_ISL_417413
EPI_ISL_430342
EPI_ISL_492769
EPI_ISL_493834
EPI_ISL_527466
EPI_ISL_498169
EPI_ISL_518411
EPI_ISL_491576
EPI_ISL_511318
EPI_ISL_457331
EPI_ISL_500804
EPI_ISL_500816
EPI_ISL_500817
EPI_ISL_496326
EPI_ISL_488008
EPI_ISL_497031
EPI_ISL_497056
EPI_ISL_497129
EPI_ISL_497296
EPI_ISL_425494
EPI_ISL_425497
EPI_ISL_425514
EPI_ISL_425515
EPI_ISL_425522
EPI_ISL_425533
EPI_ISL_425536
EPI_ISL_425548
EPI_ISL_425581
EPI_ISL_507429
EPI_ISL_426122
EPI_ISL_429391
EPI_ISL_424103
EPI_ISL_437112
EPI_ISL_422875
EPI_ISL_448379
EPI_ISL_468021
EPI_ISL_451846
EPI_ISL_536431
EPI_ISL_417185
EPI_ISL_511671
EPI_ISL_452691
EPI_ISL_479734
EPI_ISL_463530
EPI_ISL_419306
EPI_ISL_519822
EPI_ISL_472718
EPI_ISL_457794
EPI_ISL_447999
EPI_ISL_485082
EPI_ISL_467432
EPI_ISL_500591
EPI_ISL_465315
EPI_ISL_509708
EPI_ISL_448368
EPI_ISL_481181
EPI_ISL_422061
EPI_ISL_479923
EPI_ISL_438885
EPI_ISL_470716
EPI_ISL_484933
EPI_ISL_529314
EPI_ISL_460099
EPI_ISL_466367
EPI_ISL_521338
EPI_ISL_456698
EPI_ISL_444019
EPI_ISL_456713
EPI_ISL_528689
EPI_ISL_480191
EPI_ISL_517600
EPI_ISL_477134
EPI_ISL_423055
EPI_ISL_469078
EPI_ISL_486128
EPI_ISL_474869
EPI_ISL_443589
EPI_ISL_454679
EPI_ISL_469943
EPI_ISL_484638
EPI_ISL_431958
EPI_ISL_451767
EPI_ISL_469623
EPI_ISL_426796
EPI_ISL_483853
EPI_ISL_481007
EPI_ISL_472710
EPI_ISL_428962
EPI_ISL_480640
EPI_ISL_422113
EPI_ISL_498471
EPI_ISL_438788
EPI_ISL_501233
EPI_ISL_450644
EPI_ISL_488549
EPI_ISL_472751
EPI_ISL_455610
EPI_ISL_455303
EPI_ISL_512065
EPI_ISL_474066
EPI_ISL_467948
EPI_ISL_513120
EPI_ISL_484078
EPI_ISL_475754
EPI_ISL_484252
EPI_ISL_452125
EPI_ISL_447482
EPI_ISL_528394
EPI_ISL_490424
EPI_ISL_524546
EPI_ISL_458907
EPI_ISL_509909
EPI_ISL_417947
EPI_ISL_421185
EPI_ISL_438822
EPI_ISL_475021
EPI_ISL_474997
EPI_ISL_522759
EPI_ISL_439120
EPI_ISL_494431
EPI_ISL_435282
EPI_ISL_438427
EPI_ISL_513665
EPI_ISL_458773
EPI_ISL_515715
EPI_ISL_441800
EPI_ISL_484916
EPI_ISL_417741
EPI_ISL_520590
EPI_ISL_518568
EPI_ISL_511246
EPI_ISL_491987
EPI_ISL_508867
EPI_ISL_522074
EPI_ISL_518642
EPI_ISL_518655
EPI_ISL_518730
EPI_ISL_518766
EPI_ISL_467360
EPI_ISL_433963
EPI_ISL_535398
EPI_ISL_420636
EPI_ISL_512245
EPI_ISL_512250
EPI_ISL_512264
EPI_ISL_422357
EPI_ISL_440427
EPI_ISL_457911
EPI_ISL_520380
EPI_ISL_486647
EPI_ISL_498576
EPI_ISL_488374
EPI_ISL_515902
EPI_ISL_478877
EPI_ISL_458100
EPI_ISL_523024
EPI_ISL_523026
EPI_ISL_420714
EPI_ISL_493056
EPI_ISL_516430
EPI_ISL_507543
EPI_ISL_515816
EPI_ISL_472382
EPI_ISL_426085
EPI_ISL_499645
EPI_ISL_445312
EPI_ISL_427064
EPI_ISL_500220
EPI_ISL_469725
EPI_ISL_421665
EPI_ISL_496992
EPI_ISL_496862
EPI_ISL_433946
EPI_ISL_529404
EPI_ISL_480446
EPI_ISL_498783
EPI_ISL_466385
EPI_ISL_522659
EPI_ISL_517562
EPI_ISL_517571
EPI_ISL_511912
EPI_ISL_437236
EPI_ISL_428780
EPI_ISL_450838
EPI_ISL_438092
EPI_ISL_511679
EPI_ISL_423349
EPI_ISL_510719
EPI_ISL_428750
EPI_ISL_523805
EPI_ISL_426663
EPI_ISL_513865
EPI_ISL_434474
EPI_ISL_476554
EPI_ISL_508731
EPI_ISL_430587
EPI_ISL_464824
EPI_ISL_423225
EPI_ISL_509459
EPI_ISL_500010
EPI_ISL_422009
EPI_ISL_460619
EPI_ISL_479197
EPI_ISL_479234
EPI_ISL_479238
EPI_ISL_479241
EPI_ISL_507078
EPI_ISL_507565
EPI_ISL_419849
EPI_ISL_470708
EPI_ISL_474157
EPI_ISL_450136
EPI_ISL_443391
EPI_ISL_465304
EPI_ISL_422088
EPI_ISL_480938
EPI_ISL_459118
EPI_ISL_522841
EPI_ISL_528113
EPI_ISL_487675
EPI_ISL_451384
EPI_ISL_446375
EPI_ISL_531860
EPI_ISL_510047
EPI_ISL_497021
EPI_ISL_523656
EPI_ISL_483485
EPI_ISL_423790
EPI_ISL_433495
EPI_ISL_437014
EPI_ISL_476172
EPI_ISL_484561
EPI_ISL_421723
EPI_ISL_452451
EPI_ISL_525990
EPI_ISL_451718
EPI_ISL_442535
EPI_ISL_422166
EPI_ISL_474799
EPI_ISL_430496
EPI_ISL_514888
EPI_ISL_420161
EPI_ISL_509200
EPI_ISL_499773
EPI_ISL_459236
EPI_ISL_422660
EPI_ISL_423899
EPI_ISL_418648
EPI_ISL_509645
EPI_ISL_452790
EPI_ISL_534722
EPI_ISL_435407
EPI_ISL_424061
EPI_ISL_476177
EPI_ISL_446746
EPI_ISL_514072
EPI_ISL_480323
EPI_ISL_495662
EPI_ISL_535757
EPI_ISL_519900
EPI_ISL_533264
EPI_ISL_452442
EPI_ISL_524687
EPI_ISL_448962
EPI_ISL_457580
EPI_ISL_422356
EPI_ISL_479538
EPI_ISL_461633
EPI_ISL_416750
EPI_ISL_520436
EPI_ISL_457805
EPI_ISL_438099
EPI_ISL_498017
EPI_ISL_510278
EPI_ISL_491469
EPI_ISL_532457
EPI_ISL_532331
EPI_ISL_532357
EPI_ISL_532499
EPI_ISL_531619
EPI_ISL_531760
EPI_ISL_497151
EPI_ISL_491270
EPI_ISL_490213
EPI_ISL_518976
EPI_ISL_496816
EPI_ISL_417096
EPI_ISL_429359
EPI_ISL_441511
EPI_ISL_470216
EPI_ISL_498249
EPI_ISL_528298
EPI_ISL_447016
EPI_ISL_490374
EPI_ISL_521212
EPI_ISL_519635
EPI_ISL_500283
EPI_ISL_467974
EPI_ISL_450152
EPI_ISL_477129
EPI_ISL_461139
EPI_ISL_532835
EPI_ISL_419788
EPI_ISL_453124
EPI_ISL_507524
EPI_ISL_445242
EPI_ISL_493079
EPI_ISL_447094
EPI_ISL_494515
EPI_ISL_423400
EPI_ISL_453932
EPI_ISL_510175
EPI_ISL_462984
EPI_ISL_490386
EPI_ISL_499511
EPI_ISL_420030
EPI_ISL_533306
EPI_ISL_452385
EPI_ISL_438941
EPI_ISL_461170
EPI_ISL_461502
EPI_ISL_520368
EPI_ISL_442988
EPI_ISL_515084
EPI_ISL_535649
EPI_ISL_531839
EPI_ISL_517016
EPI_ISL_487192
EPI_ISL_534636
EPI_ISL_484719
EPI_ISL_484720
EPI_ISL_484732
EPI_ISL_484745
EPI_ISL_484760
EPI_ISL_484785
EPI_ISL_495571
EPI_ISL_517438
EPI_ISL_447425
EPI_ISL_426161
EPI_ISL_518505
EPI_ISL_455117
EPI_ISL_515264
EPI_ISL_454978
EPI_ISL_512335
EPI_ISL_423226
EPI_ISL_529862
EPI_ISL_479673
EPI_ISL_466593
EPI_ISL_464563
EPI_ISL_442445
EPI_ISL_467378
EPI_ISL_521640
EPI_ISL_529374
EPI_ISL_439280
EPI_ISL_439286
EPI_ISL_433871
EPI_ISL_446487
EPI_ISL_455047
EPI_ISL_478650
EPI_ISL_410540
EPI_ISL_513104
EPI_ISL_475602
EPI_ISL_475675
EPI_ISL_475702
EPI_ISL_489866
EPI_ISL_484220
EPI_ISL_499537
EPI_ISL_459526
EPI_ISL_459555
EPI_ISL_521858
EPI_ISL_413866
EPI_ISL_437358
EPI_ISL_516087
EPI_ISL_429423
EPI_ISL_460182
EPI_ISL_518115
EPI_ISL_476037
EPI_ISL_476793
EPI_ISL_466828
EPI_ISL_450193
EPI_ISL_436484
EPI_ISL_466441
EPI_ISL_437574
EPI_ISL_470593
EPI_ISL_499984
EPI_ISL_475184
EPI_ISL_417475
EPI_ISL_417498
EPI_ISL_514442
EPI_ISL_416737
EPI_ISL_434061
EPI_ISL_500508
EPI_ISL_473453
EPI_ISL_477656
EPI_ISL_423627
EPI_ISL_441578
EPI_ISL_480962
EPI_ISL_453539
EPI_ISL_460750
EPI_ISL_508729
EPI_ISL_529302
EPI_ISL_446616
EPI_ISL_448468
EPI_ISL_508940
EPI_ISL_474116
EPI_ISL_466678
EPI_ISL_464222
EPI_ISL_473113
EPI_ISL_533244
EPI_ISL_491404
EPI_ISL_525099
EPI_ISL_516837
EPI_ISL_458761
EPI_ISL_508742
EPI_ISL_474159
EPI_ISL_473333
EPI_ISL_467687
EPI_ISL_467686
EPI_ISL_467688
EPI_ISL_467691
EPI_ISL_467690
EPI_ISL_467689
EPI_ISL_467692
EPI_ISL_496233
EPI_ISL_438646
EPI_ISL_455902
EPI_ISL_420799
EPI_ISL_420800
EPI_ISL_420801
EPI_ISL_452425
EPI_ISL_499576
EPI_ISL_423149
EPI_ISL_469408
EPI_ISL_416141
EPI_ISL_495616
EPI_ISL_452072
EPI_ISL_423896
EPI_ISL_466277
EPI_ISL_428727
EPI_ISL_462072
EPI_ISL_535880
EPI_ISL_479486
EPI_ISL_435556
EPI_ISL_435557
EPI_ISL_435559
EPI_ISL_435565
EPI_ISL_435567
EPI_ISL_435568
EPI_ISL_435570
EPI_ISL_435579
EPI_ISL_451208
EPI_ISL_451213
EPI_ISL_451222
EPI_ISL_451223
EPI_ISL_451224
EPI_ISL_451229
EPI_ISL_451284
EPI_ISL_455980
EPI_ISL_455985
EPI_ISL_455986
EPI_ISL_455987
EPI_ISL_455989
EPI_ISL_455995
EPI_ISL_455996
EPI_ISL_455997
EPI_ISL_455999
EPI_ISL_456000
EPI_ISL_456001
EPI_ISL_455992
EPI_ISL_445687
EPI_ISL_499855
EPI_ISL_524518
EPI_ISL_418832
EPI_ISL_479510
EPI_ISL_523748
EPI_ISL_473023
EPI_ISL_463077
EPI_ISL_482547
EPI_ISL_516353
EPI_ISL_446501
EPI_ISL_486319
EPI_ISL_472544
EPI_ISL_425242
EPI_ISL_408010
EPI_ISL_471436
EPI_ISL_437464
EPI_ISL_511732
EPI_ISL_466683
EPI_ISL_423935
EPI_ISL_500925
EPI_ISL_497581
EPI_ISL_486525
EPI_ISL_478977
EPI_ISL_524478
EPI_ISL_470656
EPI_ISL_513083
EPI_ISL_514662
EPI_ISL_520511
EPI_ISL_468565
EPI_ISL_509469
EPI_ISL_440751
EPI_ISL_488211
EPI_ISL_499568
EPI_ISL_523992
EPI_ISL_463660
EPI_ISL_464315
EPI_ISL_436259
EPI_ISL_422550
EPI_ISL_459544
EPI_ISL_418419
EPI_ISL_472994
EPI_ISL_534427
EPI_ISL_534438
EPI_ISL_534408
EPI_ISL_534430
EPI_ISL_534435
EPI_ISL_534676
EPI_ISL_534617
EPI_ISL_456176
EPI_ISL_523301
EPI_ISL_420167
EPI_ISL_433187
EPI_ISL_488121
EPI_ISL_511677
EPI_ISL_456741
EPI_ISL_462721
EPI_ISL_511354
EPI_ISL_510876
EPI_ISL_447379
EPI_ISL_477000
EPI_ISL_470525
EPI_ISL_423581
EPI_ISL_470150
EPI_ISL_534813
EPI_ISL_534853
EPI_ISL_511056
EPI_ISL_517198
EPI_ISL_484025
EPI_ISL_514355
EPI_ISL_423049
EPI_ISL_491217
EPI_ISL_485608
EPI_ISL_514406
EPI_ISL_499536
EPI_ISL_516276
EPI_ISL_434024
EPI_ISL_520619
EPI_ISL_489245
EPI_ISL_480658
EPI_ISL_480617
EPI_ISL_518051
EPI_ISL_437045
EPI_ISL_417391
EPI_ISL_467347
EPI_ISL_525205
EPI_ISL_447390
EPI_ISL_450321
EPI_ISL_494442
EPI_ISL_423736
EPI_ISL_444883
EPI_ISL_514566
EPI_ISL_523690
EPI_ISL_456732
EPI_ISL_433501
EPI_ISL_495468
EPI_ISL_534838
EPI_ISL_491077
EPI_ISL_442924
EPI_ISL_510967
EPI_ISL_514901
EPI_ISL_520127
EPI_ISL_495939
EPI_ISL_446995
EPI_ISL_465941
EPI_ISL_508122
EPI_ISL_464133
EPI_ISL_524189
EPI_ISL_526091
EPI_ISL_526096
EPI_ISL_431914
EPI_ISL_434747
EPI_ISL_508722
EPI_ISL_427491
EPI_ISL_495071
EPI_ISL_479590
EPI_ISL_444789
EPI_ISL_481372
EPI_ISL_498023
EPI_ISL_419413
EPI_ISL_523737
EPI_ISL_431017
EPI_ISL_422238
EPI_ISL_488408
EPI_ISL_436870
EPI_ISL_527920
EPI_ISL_493623
EPI_ISL_518043
EPI_ISL_463916
EPI_ISL_481086
EPI_ISL_462727
EPI_ISL_509321
EPI_ISL_425457
EPI_ISL_531984
EPI_ISL_422209
EPI_ISL_466073
EPI_ISL_470322
EPI_ISL_433418
EPI_ISL_455864
EPI_ISL_420466
EPI_ISL_509138
EPI_ISL_483862
EPI_ISL_507138
EPI_ISL_525999
EPI_ISL_491994
EPI_ISL_421780
EPI_ISL_424664
EPI_ISL_427350
EPI_ISL_440755
EPI_ISL_494422
EPI_ISL_434122
EPI_ISL_507916
EPI_ISL_516278
EPI_ISL_482496
EPI_ISL_524749
EPI_ISL_440076
EPI_ISL_466636
EPI_ISL_421887
EPI_ISL_508901
EPI_ISL_429091
EPI_ISL_446810
EPI_ISL_451348
EPI_ISL_510420
EPI_ISL_512522
EPI_ISL_490647
EPI_ISL_437203
EPI_ISL_424214
EPI_ISL_426418
EPI_ISL_500486
EPI_ISL_529068
EPI_ISL_464207
EPI_ISL_473512
EPI_ISL_418224
EPI_ISL_452113
EPI_ISL_488677
EPI_ISL_499545
EPI_ISL_476523
EPI_ISL_535870
EPI_ISL_439875
EPI_ISL_439604
EPI_ISL_440608
EPI_ISL_470367
EPI_ISL_455692
EPI_ISL_468883
EPI_ISL_460042
EPI_ISL_474783
EPI_ISL_519493
EPI_ISL_480169
EPI_ISL_528651
EPI_ISL_483195
EPI_ISL_512011
EPI_ISL_515579
EPI_ISL_440750
EPI_ISL_422567
EPI_ISL_433524
EPI_ISL_533066
EPI_ISL_499835
EPI_ISL_499734
EPI_ISL_517273
EPI_ISL_489408
EPI_ISL_446017
EPI_ISL_453098
EPI_ISL_535344
EPI_ISL_508875
EPI_ISL_533168
EPI_ISL_533157
EPI_ISL_532617
EPI_ISL_488521
EPI_ISL_491003
EPI_ISL_476500
EPI_ISL_425786
EPI_ISL_421494
EPI_ISL_454130
EPI_ISL_454326
EPI_ISL_490436
EPI_ISL_441040
EPI_ISL_518114
EPI_ISL_466821
EPI_ISL_413926
EPI_ISL_500995
EPI_ISL_437224
EPI_ISL_444580
EPI_ISL_434640
EPI_ISL_474833
EPI_ISL_501135
EPI_ISL_481029
EPI_ISL_527804
EPI_ISL_425806
EPI_ISL_494417
EPI_ISL_433343
EPI_ISL_526888
EPI_ISL_462718
EPI_ISL_529935
EPI_ISL_432385
EPI_ISL_427046
EPI_ISL_442197
EPI_ISL_512234
EPI_ISL_429071
EPI_ISL_474454
EPI_ISL_453474
EPI_ISL_439740
EPI_ISL_518714
EPI_ISL_531746
EPI_ISL_434531
EPI_ISL_518385
EPI_ISL_494623
EPI_ISL_489389
EPI_ISL_449258
EPI_ISL_526378
EPI_ISL_526379
EPI_ISL_485838
EPI_ISL_446268
EPI_ISL_524170
EPI_ISL_465676
EPI_ISL_445775
EPI_ISL_501043
EPI_ISL_490831
EPI_ISL_441171
EPI_ISL_459523
EPI_ISL_462446
EPI_ISL_513848
EPI_ISL_468395
EPI_ISL_424667
EPI_ISL_456886
EPI_ISL_457599
EPI_ISL_457618
EPI_ISL_499456
EPI_ISL_531775
EPI_ISL_466402
EPI_ISL_501839
EPI_ISL_512202
EPI_ISL_441344
EPI_ISL_489740
EPI_ISL_425673
EPI_ISL_434840
EPI_ISL_472574
EPI_ISL_451089
EPI_ISL_532266
EPI_ISL_425550
EPI_ISL_472295
EPI_ISL_430497
EPI_ISL_511825
EPI_ISL_490593
EPI_ISL_422187
EPI_ISL_477645
EPI_ISL_427347
EPI_ISL_517578
EPI_ISL_466947
EPI_ISL_445615
EPI_ISL_444478
EPI_ISL_489613
EPI_ISL_483136
EPI_ISL_461432
EPI_ISL_433076
EPI_ISL_514580
EPI_ISL_477691
EPI_ISL_460211
EPI_ISL_513891
EPI_ISL_453054
EPI_ISL_493564
EPI_ISL_456444
EPI_ISL_474556
EPI_ISL_473675
EPI_ISL_447163
EPI_ISL_467804
EPI_ISL_434976
EPI_ISL_517831
EPI_ISL_427807
EPI_ISL_480275
EPI_ISL_527439
EPI_ISL_436413
EPI_ISL_479374
EPI_ISL_512332
EPI_ISL_512333
EPI_ISL_508408
EPI_ISL_535622
EPI_ISL_487408
EPI_ISL_489814
EPI_ISL_426696
EPI_ISL_446038
EPI_ISL_513852
EPI_ISL_512572
EPI_ISL_496540
EPI_ISL_515089
EPI_ISL_484861
EPI_ISL_484889
EPI_ISL_465980
EPI_ISL_430444
EPI_ISL_513636
EPI_ISL_488462
EPI_ISL_428688
EPI_ISL_434206
EPI_ISL_518672
EPI_ISL_472260
EPI_ISL_482308
EPI_ISL_432595
EPI_ISL_522892
EPI_ISL_529423
EPI_ISL_474761
EPI_ISL_442900
EPI_ISL_524874
EPI_ISL_490628
EPI_ISL_421492
EPI_ISL_507238
EPI_ISL_443322
EPI_ISL_515617
EPI_ISL_459722
EPI_ISL_466885
EPI_ISL_483070
EPI_ISL_515956
EPI_ISL_482125
EPI_ISL_449677
EPI_ISL_496585
EPI_ISL_422288
EPI_ISL_479719
EPI_ISL_519232
EPI_ISL_533124
EPI_ISL_461758
EPI_ISL_470692
EPI_ISL_421591
EPI_ISL_515090
EPI_ISL_442178
EPI_ISL_456872
EPI_ISL_424892
EPI_ISL_472094
EPI_ISL_444484
EPI_ISL_428463
EPI_ISL_529899
EPI_ISL_462874
EPI_ISL_463972
EPI_ISL_421621
EPI_ISL_408008
EPI_ISL_408009
EPI_ISL_473345
EPI_ISL_447185
EPI_ISL_484536
EPI_ISL_443019
EPI_ISL_534895
EPI_ISL_433019
EPI_ISL_446791
EPI_ISL_493098
EPI_ISL_514273
EPI_ISL_487661
EPI_ISL_518228
EPI_ISL_485295
EPI_ISL_417515
EPI_ISL_449013
EPI_ISL_510879
EPI_ISL_443675
EPI_ISL_462974
EPI_ISL_483979
EPI_ISL_434517
EPI_ISL_451474
EPI_ISL_449340
EPI_ISL_462252
EPI_ISL_460286
EPI_ISL_536003
EPI_ISL_475580
EPI_ISL_473556
EPI_ISL_510416
EPI_ISL_441246
EPI_ISL_429980
EPI_ISL_476539
EPI_ISL_451460
EPI_ISL_451476
EPI_ISL_456027
EPI_ISL_456040
EPI_ISL_461943
EPI_ISL_520460
EPI_ISL_498689
EPI_ISL_422677
EPI_ISL_472158
EPI_ISL_437199
EPI_ISL_437200
EPI_ISL_437202
EPI_ISL_437298
EPI_ISL_437299
EPI_ISL_435721
EPI_ISL_490671
EPI_ISL_533356
EPI_ISL_440672
EPI_ISL_439869
EPI_ISL_493438
EPI_ISL_476440
EPI_ISL_443945
EPI_ISL_529823
EPI_ISL_423054
EPI_ISL_481136
EPI_ISL_434077
EPI_ISL_507118
EPI_ISL_459223
EPI_ISL_489424
EPI_ISL_421800
EPI_ISL_419822
EPI_ISL_463160
EPI_ISL_420499
EPI_ISL_444731
EPI_ISL_418119
EPI_ISL_489880
EPI_ISL_491076
EPI_ISL_474089
EPI_ISL_454945
EPI_ISL_534576
EPI_ISL_454389
EPI_ISL_509340
EPI_ISL_441248
EPI_ISL_418671
EPI_ISL_439220
EPI_ISL_498590
EPI_ISL_439579
EPI_ISL_529755
EPI_ISL_452006
EPI_ISL_522693
EPI_ISL_425480
EPI_ISL_511249
EPI_ISL_497631
EPI_ISL_496966
EPI_ISL_482212
EPI_ISL_520716
EPI_ISL_471960
EPI_ISL_469855
EPI_ISL_494728
EPI_ISL_483123
EPI_ISL_450199
EPI_ISL_524966
EPI_ISL_432556
EPI_ISL_460167
EPI_ISL_444742
EPI_ISL_531529
EPI_ISL_422591
EPI_ISL_455307
EPI_ISL_476748
EPI_ISL_510371
EPI_ISL_494706
EPI_ISL_524224
EPI_ISL_524726
EPI_ISL_442932
EPI_ISL_515915
EPI_ISL_422775
EPI_ISL_470590
EPI_ISL_455682
EPI_ISL_484960
EPI_ISL_535162
EPI_ISL_522377
EPI_ISL_430607
EPI_ISL_448611
EPI_ISL_448680
EPI_ISL_507467
EPI_ISL_420547
EPI_ISL_507775
EPI_ISL_485281
EPI_ISL_470422
EPI_ISL_483314
EPI_ISL_419789
EPI_ISL_522536
EPI_ISL_418993
EPI_ISL_474460
EPI_ISL_421261
EPI_ISL_444244
EPI_ISL_444926
EPI_ISL_444957
EPI_ISL_452028
EPI_ISL_455353
EPI_ISL_531945
EPI_ISL_459249
EPI_ISL_526637
EPI_ISL_495893
EPI_ISL_495899
EPI_ISL_433513
EPI_ISL_420250
EPI_ISL_524274
EPI_ISL_476790
EPI_ISL_527417
EPI_ISL_488475
EPI_ISL_499284
EPI_ISL_419820
EPI_ISL_491681
EPI_ISL_443837
EPI_ISL_462958
EPI_ISL_475824
EPI_ISL_513009
EPI_ISL_531582
EPI_ISL_433735
EPI_ISL_528993
EPI_ISL_494025
EPI_ISL_474049
EPI_ISL_458109
EPI_ISL_464838
EPI_ISL_451525
EPI_ISL_451530
EPI_ISL_455062
EPI_ISL_462667
EPI_ISL_495705
EPI_ISL_495710
EPI_ISL_460111
EPI_ISL_441313
EPI_ISL_436814
EPI_ISL_447167
EPI_ISL_493715
EPI_ISL_438111
EPI_ISL_432938
EPI_ISL_428695
EPI_ISL_471707
EPI_ISL_496294
EPI_ISL_507929
EPI_ISL_516436
EPI_ISL_508486
EPI_ISL_490016
EPI_ISL_479679
EPI_ISL_509059
EPI_ISL_496873
EPI_ISL_470860
EPI_ISL_425886
EPI_ISL_450497
EPI_ISL_521428
EPI_ISL_436272
EPI_ISL_515670
EPI_ISL_490064
EPI_ISL_485961
EPI_ISL_471789
EPI_ISL_488755
EPI_ISL_490791
EPI_ISL_484670
EPI_ISL_496871
EPI_ISL_496639
EPI_ISL_489160
EPI_ISL_510915
EPI_ISL_532921
EPI_ISL_429412
EPI_ISL_436041
EPI_ISL_499949
EPI_ISL_468408
EPI_ISL_461480
EPI_ISL_523949
EPI_ISL_499541
EPI_ISL_527420
EPI_ISL_486044
EPI_ISL_509637
EPI_ISL_424949
EPI_ISL_522389
EPI_ISL_453017
EPI_ISL_465707
EPI_ISL_511222
EPI_ISL_511223
EPI_ISL_475643
EPI_ISL_536046
EPI_ISL_473376
EPI_ISL_454796
EPI_ISL_526572
EPI_ISL_418956
EPI_ISL_435158
EPI_ISL_523987
EPI_ISL_479235
EPI_ISL_516294
EPI_ISL_524695
EPI_ISL_439817
EPI_ISL_461646
EPI_ISL_423591
EPI_ISL_520353
EPI_ISL_422302
EPI_ISL_467220
EPI_ISL_436871
EPI_ISL_445122
EPI_ISL_483035
EPI_ISL_457945
EPI_ISL_465627
EPI_ISL_450771
EPI_ISL_468347
EPI_ISL_427081
EPI_ISL_491732
EPI_ISL_533287
EPI_ISL_442195
EPI_ISL_483140
EPI_ISL_522475
EPI_ISL_486657
EPI_ISL_489945
EPI_ISL_439485
EPI_ISL_438854
EPI_ISL_453580
EPI_ISL_469803
EPI_ISL_517906
EPI_ISL_533334
EPI_ISL_476538
EPI_ISL_495123
EPI_ISL_445345
EPI_ISL_440392
EPI_ISL_428860
EPI_ISL_423593
EPI_ISL_491559
EPI_ISL_509487
EPI_ISL_438349
EPI_ISL_437325
EPI_ISL_461544
EPI_ISL_515874
EPI_ISL_527257
EPI_ISL_510885
EPI_ISL_418912
EPI_ISL_422878
EPI_ISL_523243
EPI_ISL_465495
EPI_ISL_493777
EPI_ISL_532409
EPI_ISL_532425
EPI_ISL_531551
EPI_ISL_441461
EPI_ISL_510783
EPI_ISL_432096
EPI_ISL_432182
EPI_ISL_458169
EPI_ISL_509489
EPI_ISL_476777
EPI_ISL_476747
EPI_ISL_475045
EPI_ISL_508475
EPI_ISL_424547
EPI_ISL_524734
EPI_ISL_494427
EPI_ISL_418796
EPI_ISL_418797
EPI_ISL_495169
EPI_ISL_479383
EPI_ISL_437872
EPI_ISL_499600
EPI_ISL_451452
EPI_ISL_491288
EPI_ISL_494249
EPI_ISL_427028
EPI_ISL_507877
EPI_ISL_437474
EPI_ISL_418066
EPI_ISL_497687
EPI_ISL_511717
EPI_ISL_454567
EPI_ISL_425596
EPI_ISL_515557
EPI_ISL_457244
EPI_ISL_522544
EPI_ISL_529030
EPI_ISL_480663
EPI_ISL_507649
EPI_ISL_481771
EPI_ISL_481847
EPI_ISL_512188
EPI_ISL_458211
EPI_ISL_461961
EPI_ISL_528601
EPI_ISL_536262
EPI_ISL_529225
EPI_ISL_475460
EPI_ISL_435544
EPI_ISL_444004
EPI_ISL_425737
EPI_ISL_507491
EPI_ISL_432305
EPI_ISL_440712
EPI_ISL_515671
EPI_ISL_438464
EPI_ISL_471200
EPI_ISL_516568
EPI_ISL_472212
EPI_ISL_517896
EPI_ISL_471620
EPI_ISL_527728
EPI_ISL_532350
EPI_ISL_531794
EPI_ISL_531797
EPI_ISL_475848
EPI_ISL_437489
EPI_ISL_437490
EPI_ISL_437762
EPI_ISL_443174
EPI_ISL_443175
EPI_ISL_468316
EPI_ISL_413997
EPI_ISL_435531
EPI_ISL_514944
EPI_ISL_517563
EPI_ISL_527479
EPI_ISL_527480
EPI_ISL_522162
EPI_ISL_481780
EPI_ISL_472800
EPI_ISL_487645
EPI_ISL_475894
EPI_ISL_478891
EPI_ISL_464711
EPI_ISL_455104
EPI_ISL_478944
EPI_ISL_468940
EPI_ISL_522122
EPI_ISL_450092
EPI_ISL_418257
EPI_ISL_419875
EPI_ISL_421936
EPI_ISL_494568
EPI_ISL_440177
EPI_ISL_470436
EPI_ISL_506975
EPI_ISL_458635
EPI_ISL_437904
EPI_ISL_491585
EPI_ISL_432029
EPI_ISL_432594
EPI_ISL_438221
EPI_ISL_534947
EPI_ISL_510838
EPI_ISL_450267
EPI_ISL_462643
EPI_ISL_440547
EPI_ISL_529223
EPI_ISL_443993
EPI_ISL_535885
EPI_ISL_495233
EPI_ISL_432336
EPI_ISL_422362
EPI_ISL_448596
EPI_ISL_484307
EPI_ISL_465831
EPI_ISL_447718
EPI_ISL_489571
EPI_ISL_476740
EPI_ISL_448091
EPI_ISL_461457
EPI_ISL_469578
EPI_ISL_479662
EPI_ISL_495770
EPI_ISL_479113
EPI_ISL_440445
EPI_ISL_416359
EPI_ISL_494285
EPI_ISL_512801
EPI_ISL_419731
EPI_ISL_427077
EPI_ISL_456864
EPI_ISL_461537
EPI_ISL_525634
EPI_ISL_424498
EPI_ISL_523791
EPI_ISL_430723
EPI_ISL_493929
EPI_ISL_513476
EPI_ISL_442576
EPI_ISL_520033
EPI_ISL_424647
EPI_ISL_426468
EPI_ISL_439151
EPI_ISL_475441
EPI_ISL_449701
EPI_ISL_449480
EPI_ISL_457912
EPI_ISL_501115
EPI_ISL_479454
EPI_ISL_445596
EPI_ISL_436627
EPI_ISL_436628
EPI_ISL_441316
EPI_ISL_468981
EPI_ISL_448626
EPI_ISL_500388
EPI_ISL_521659
EPI_ISL_515408
EPI_ISL_461399
EPI_ISL_519130
EPI_ISL_426875
EPI_ISL_456973
EPI_ISL_483015
EPI_ISL_519485
EPI_ISL_417371
EPI_ISL_444151
EPI_ISL_524365
EPI_ISL_524374
EPI_ISL_444317
EPI_ISL_424093
EPI_ISL_446166
EPI_ISL_484183
EPI_ISL_525164
EPI_ISL_517227
EPI_ISL_527931
EPI_ISL_461019
EPI_ISL_417347
EPI_ISL_479760
EPI_ISL_416733
EPI_ISL_420237
EPI_ISL_443361
EPI_ISL_535936
EPI_ISL_497343
EPI_ISL_497498
EPI_ISL_422270
EPI_ISL_445661
EPI_ISL_515164
EPI_ISL_428915
EPI_ISL_428908
EPI_ISL_428878
EPI_ISL_457975
EPI_ISL_475536
EPI_ISL_482352
EPI_ISL_482353
EPI_ISL_482447
EPI_ISL_522296
EPI_ISL_516709
EPI_ISL_464336
EPI_ISL_488388
EPI_ISL_488788
EPI_ISL_492536
EPI_ISL_469566
EPI_ISL_510106
EPI_ISL_476307
EPI_ISL_458341
EPI_ISL_458495
EPI_ISL_433966
EPI_ISL_444374
EPI_ISL_533189
EPI_ISL_461786
EPI_ISL_472150
EPI_ISL_523865
EPI_ISL_428931
EPI_ISL_437793
EPI_ISL_512667
EPI_ISL_496041
EPI_ISL_526779
EPI_ISL_427115
EPI_ISL_515048
EPI_ISL_473986
EPI_ISL_452318
EPI_ISL_438777
EPI_ISL_513044
EPI_ISL_449429
EPI_ISL_465566
EPI_ISL_513545
EPI_ISL_496161
EPI_ISL_443222
EPI_ISL_529291
EPI_ISL_428456
EPI_ISL_529741
EPI_ISL_458245
EPI_ISL_453253
EPI_ISL_434150
EPI_ISL_475508
EPI_ISL_455971
EPI_ISL_425698
EPI_ISL_507447
EPI_ISL_524114
EPI_ISL_511641
EPI_ISL_487607
EPI_ISL_488888
EPI_ISL_492887
EPI_ISL_492890
EPI_ISL_516874
EPI_ISL_524658
EPI_ISL_421952
EPI_ISL_496691
EPI_ISL_520467
EPI_ISL_429673
EPI_ISL_479331
EPI_ISL_511573
EPI_ISL_433995
EPI_ISL_511078
EPI_ISL_523990
EPI_ISL_439674
EPI_ISL_450984
EPI_ISL_424985
EPI_ISL_474098
EPI_ISL_443720
EPI_ISL_456426
EPI_ISL_474635
EPI_ISL_532751
EPI_ISL_488300
EPI_ISL_468770
EPI_ISL_444453
EPI_ISL_457633
EPI_ISL_427303
EPI_ISL_481158
EPI_ISL_440428
EPI_ISL_511875
EPI_ISL_418865
EPI_ISL_466694
EPI_ISL_435109
EPI_ISL_508503
EPI_ISL_418094
EPI_ISL_495734
EPI_ISL_536555
EPI_ISL_499639
EPI_ISL_517877
EPI_ISL_523940
EPI_ISL_432258
EPI_ISL_491710
EPI_ISL_465311
EPI_ISL_480925
EPI_ISL_498160
EPI_ISL_450566
EPI_ISL_428449
EPI_ISL_524225
EPI_ISL_524228
EPI_ISL_524253
EPI_ISL_510737
EPI_ISL_535244
EPI_ISL_499775
EPI_ISL_511521
EPI_ISL_462358
EPI_ISL_481755
EPI_ISL_509290
EPI_ISL_437784
EPI_ISL_483939
EPI_ISL_443798
EPI_ISL_479520
EPI_ISL_493560
EPI_ISL_433781
EPI_ISL_424232
EPI_ISL_525842
EPI_ISL_463411
EPI_ISL_450447
EPI_ISL_493125
EPI_ISL_463546
EPI_ISL_490601
EPI_ISL_416584
EPI_ISL_442167
EPI_ISL_489599
EPI_ISL_483704
EPI_ISL_514309
EPI_ISL_423965
EPI_ISL_438710
EPI_ISL_416728
EPI_ISL_440243
EPI_ISL_439089
EPI_ISL_491575
EPI_ISL_434108
EPI_ISL_450849
EPI_ISL_417585
EPI_ISL_489986
EPI_ISL_484491
EPI_ISL_478684
EPI_ISL_447781
EPI_ISL_485343
EPI_ISL_440537
EPI_ISL_422783
EPI_ISL_497399
EPI_ISL_475596
EPI_ISL_459015
EPI_ISL_458832
EPI_ISL_421546
EPI_ISL_492143
EPI_ISL_439785
EPI_ISL_419654
EPI_ISL_500313
EPI_ISL_504235
EPI_ISL_513074
EPI_ISL_497010
EPI_ISL_497115
EPI_ISL_497169
EPI_ISL_497340
EPI_ISL_439167
EPI_ISL_497203
EPI_ISL_450498
EPI_ISL_424900
EPI_ISL_424895
EPI_ISL_424898
EPI_ISL_424897
EPI_ISL_426503
EPI_ISL_426510
EPI_ISL_447840
EPI_ISL_480006
EPI_ISL_485196
EPI_ISL_493513
EPI_ISL_428368
EPI_ISL_484661
EPI_ISL_436494
EPI_ISL_466833
EPI_ISL_459683
EPI_ISL_434501
EPI_ISL_429995
EPI_ISL_446507
EPI_ISL_494207
EPI_ISL_425168
EPI_ISL_433902
EPI_ISL_453341
EPI_ISL_507914
EPI_ISL_473402
EPI_ISL_419834
EPI_ISL_438658
EPI_ISL_478335
EPI_ISL_482003
EPI_ISL_477754
EPI_ISL_517596
EPI_ISL_490560
EPI_ISL_480675
EPI_ISL_451674
EPI_ISL_473427
EPI_ISL_460285
EPI_ISL_446232
EPI_ISL_446290
EPI_ISL_492675
EPI_ISL_419471
EPI_ISL_426323
EPI_ISL_426316
EPI_ISL_489490
EPI_ISL_489753
EPI_ISL_445469
EPI_ISL_432466
EPI_ISL_464868
EPI_ISL_416336
EPI_ISL_488140
EPI_ISL_482034
EPI_ISL_453694
EPI_ISL_467251
EPI_ISL_445455
EPI_ISL_493457
EPI_ISL_474186
EPI_ISL_507654
EPI_ISL_419871
EPI_ISL_475767
EPI_ISL_536397
EPI_ISL_452956
EPI_ISL_443084
EPI_ISL_470445
EPI_ISL_458562
EPI_ISL_442720
EPI_ISL_476570
EPI_ISL_501040
EPI_ISL_509478
EPI_ISL_486650
EPI_ISL_425348
EPI_ISL_471551
EPI_ISL_478959
EPI_ISL_479000
EPI_ISL_419463
EPI_ISL_425715
EPI_ISL_497345
EPI_ISL_433705
EPI_ISL_521651
EPI_ISL_441715
EPI_ISL_473701
EPI_ISL_458294
EPI_ISL_492733
EPI_ISL_448114
EPI_ISL_422320
EPI_ISL_452893
EPI_ISL_473471
EPI_ISL_448436
EPI_ISL_534911
EPI_ISL_484297
EPI_ISL_489780
EPI_ISL_457191
EPI_ISL_457232
EPI_ISL_414013
EPI_ISL_499326
EPI_ISL_454511
EPI_ISL_468526
EPI_ISL_464388
EPI_ISL_524794
EPI_ISL_445265
EPI_ISL_490558
EPI_ISL_461605
EPI_ISL_508248
EPI_ISL_475751
EPI_ISL_516473
EPI_ISL_533380
EPI_ISL_429611
EPI_ISL_478549
EPI_ISL_517257
EPI_ISL_419903
EPI_ISL_482958
EPI_ISL_497819
EPI_ISL_441757
EPI_ISL_535018
EPI_ISL_463928
EPI_ISL_519239
EPI_ISL_421879
EPI_ISL_488846
EPI_ISL_518677
EPI_ISL_470648
EPI_ISL_492435
EPI_ISL_441841
EPI_ISL_442062
EPI_ISL_471797
EPI_ISL_469765
EPI_ISL_476537
EPI_ISL_457375
EPI_ISL_440139
EPI_ISL_443817
EPI_ISL_442111
EPI_ISL_433353
EPI_ISL_417307
EPI_ISL_465537
EPI_ISL_486906
EPI_ISL_430101
EPI_ISL_451066
EPI_ISL_417269
EPI_ISL_500795
EPI_ISL_495812
EPI_ISL_429575
EPI_ISL_455464
EPI_ISL_427685
EPI_ISL_488526
EPI_ISL_454433
EPI_ISL_434565
EPI_ISL_434566
EPI_ISL_450408
EPI_ISL_480762
EPI_ISL_477105
EPI_ISL_477108
EPI_ISL_477109
EPI_ISL_477110
EPI_ISL_477111
EPI_ISL_477113
EPI_ISL_459549
EPI_ISL_458052
EPI_ISL_533394
EPI_ISL_532202
EPI_ISL_420618
EPI_ISL_510477
EPI_ISL_454183
EPI_ISL_477282
EPI_ISL_494104
EPI_ISL_439670
EPI_ISL_525059
EPI_ISL_423567
EPI_ISL_479683
EPI_ISL_426296
EPI_ISL_472738
EPI_ISL_534936
EPI_ISL_427373
EPI_ISL_478435
EPI_ISL_430016
EPI_ISL_459593
EPI_ISL_479938
EPI_ISL_508171
EPI_ISL_493616
EPI_ISL_475899
EPI_ISL_497082
EPI_ISL_489782
EPI_ISL_454786
EPI_ISL_501616
EPI_ISL_535404
EPI_ISL_418630
EPI_ISL_462237
EPI_ISL_462234
EPI_ISL_468261
EPI_ISL_527705
EPI_ISL_484488
EPI_ISL_436157
EPI_ISL_517504
EPI_ISL_492657
EPI_ISL_455926
EPI_ISL_532342
EPI_ISL_531986
EPI_ISL_449536
EPI_ISL_445678
EPI_ISL_443095
EPI_ISL_459086
EPI_ISL_514102
EPI_ISL_446062
EPI_ISL_521350
EPI_ISL_518614
EPI_ISL_525919
EPI_ISL_441147
EPI_ISL_488730
EPI_ISL_488645
EPI_ISL_484065
EPI_ISL_455284
EPI_ISL_423096
EPI_ISL_417699
EPI_ISL_417590
EPI_ISL_450832
EPI_ISL_489434
EPI_ISL_447377
EPI_ISL_438759
EPI_ISL_420514
EPI_ISL_435462
EPI_ISL_499685
EPI_ISL_512246
EPI_ISL_519421
EPI_ISL_443294
EPI_ISL_456282
EPI_ISL_446387
EPI_ISL_468574
EPI_ISL_495943
EPI_ISL_534713
EPI_ISL_473232
EPI_ISL_485930
EPI_ISL_531618
EPI_ISL_517070
EPI_ISL_416444
EPI_ISL_483902
EPI_ISL_430379
EPI_ISL_491116
EPI_ISL_518621
EPI_ISL_521819
EPI_ISL_520137
EPI_ISL_522388
EPI_ISL_535163
EPI_ISL_440841
EPI_ISL_527658
EPI_ISL_438551
EPI_ISL_469299
EPI_ISL_498228
EPI_ISL_486485
EPI_ISL_519467
EPI_ISL_478252
EPI_ISL_419886
EPI_ISL_447241
EPI_ISL_534906
EPI_ISL_450841
EPI_ISL_440149
EPI_ISL_446622
EPI_ISL_471709
EPI_ISL_446382
EPI_ISL_535458
EPI_ISL_496836
EPI_ISL_483837
EPI_ISL_507899
EPI_ISL_413588
EPI_ISL_486285
EPI_ISL_475492
EPI_ISL_486223
EPI_ISL_424415
EPI_ISL_528223
EPI_ISL_461304
EPI_ISL_429135
EPI_ISL_495508
EPI_ISL_440321
EPI_ISL_435655
EPI_ISL_490866
EPI_ISL_440495
EPI_ISL_460438
EPI_ISL_443701
EPI_ISL_452733
EPI_ISL_468093
EPI_ISL_494142
EPI_ISL_479603
EPI_ISL_459259
EPI_ISL_513206
EPI_ISL_529672
EPI_ISL_422301
EPI_ISL_500333
EPI_ISL_473001
EPI_ISL_482559
EPI_ISL_466617
EPI_ISL_521323
EPI_ISL_514583
EPI_ISL_470549
EPI_ISL_526071
EPI_ISL_438261
EPI_ISL_419956
EPI_ISL_524243
EPI_ISL_463895
EPI_ISL_507015
EPI_ISL_457654
EPI_ISL_457685
EPI_ISL_449631
EPI_ISL_523389
EPI_ISL_445115
EPI_ISL_512441
EPI_ISL_484098
EPI_ISL_451504
EPI_ISL_449574
EPI_ISL_465577
EPI_ISL_439080
EPI_ISL_448134
EPI_ISL_482971
EPI_ISL_474443
EPI_ISL_464628
EPI_ISL_440105
EPI_ISL_444333
EPI_ISL_527378
EPI_ISL_471806
EPI_ISL_513114
EPI_ISL_436206
EPI_ISL_475458
EPI_ISL_512214
EPI_ISL_468537
EPI_ISL_482014
EPI_ISL_449515
EPI_ISL_524142
EPI_ISL_524346
EPI_ISL_512955
EPI_ISL_402128
EPI_ISL_463326
EPI_ISL_524341
EPI_ISL_481054
EPI_ISL_522859
EPI_ISL_439735
EPI_ISL_509476
EPI_ISL_486460
EPI_ISL_429879
EPI_ISL_519787
EPI_ISL_463379
EPI_ISL_463382
EPI_ISL_441165
EPI_ISL_500254
EPI_ISL_467351
EPI_ISL_508478
EPI_ISL_469553
EPI_ISL_464745
EPI_ISL_422888
EPI_ISL_422189
EPI_ISL_507005
EPI_ISL_443832
EPI_ISL_460910
EPI_ISL_466036
EPI_ISL_512909
EPI_ISL_511437
EPI_ISL_432223
EPI_ISL_493197
EPI_ISL_467423
EPI_ISL_420588
EPI_ISL_478870
EPI_ISL_427018
EPI_ISL_510833
EPI_ISL_523711
EPI_ISL_473128
EPI_ISL_420461
EPI_ISL_490355
EPI_ISL_490357
EPI_ISL_490670
EPI_ISL_417400
EPI_ISL_517278
EPI_ISL_498184
EPI_ISL_498186
EPI_ISL_425828
EPI_ISL_520977
EPI_ISL_457590
EPI_ISL_483432
EPI_ISL_512770
EPI_ISL_477095
EPI_ISL_477096
EPI_ISL_477101
EPI_ISL_477102
EPI_ISL_477103
EPI_ISL_477112
EPI_ISL_510947
EPI_ISL_479949
EPI_ISL_478637
EPI_ISL_511086
EPI_ISL_442000
EPI_ISL_473120
EPI_ISL_465586
EPI_ISL_494314
EPI_ISL_511447
EPI_ISL_435422
EPI_ISL_452530
EPI_ISL_476734
EPI_ISL_490565
EPI_ISL_529595
EPI_ISL_497640
EPI_ISL_514514
EPI_ISL_514629
EPI_ISL_471845
EPI_ISL_440247
EPI_ISL_468934
EPI_ISL_512997
EPI_ISL_428850
EPI_ISL_527579
EPI_ISL_496507
EPI_ISL_517401
EPI_ISL_523509
EPI_ISL_514181
EPI_ISL_478799
EPI_ISL_520906
EPI_ISL_452674
EPI_ISL_525678
EPI_ISL_507664
EPI_ISL_458673
EPI_ISL_419394
EPI_ISL_427277
EPI_ISL_535753
EPI_ISL_508390
EPI_ISL_429321
EPI_ISL_500930
EPI_ISL_507073
EPI_ISL_517516
EPI_ISL_500453
EPI_ISL_452103
EPI_ISL_497277
EPI_ISL_491144
EPI_ISL_449975
EPI_ISL_520256
EPI_ISL_478560
EPI_ISL_486205
EPI_ISL_451663
EPI_ISL_434010
EPI_ISL_519287
EPI_ISL_444835
EPI_ISL_457567
EPI_ISL_501241
EPI_ISL_479800
EPI_ISL_485882
EPI_ISL_418009
EPI_ISL_470882
EPI_ISL_474282
EPI_ISL_495249
EPI_ISL_417689
EPI_ISL_526079
EPI_ISL_466075
EPI_ISL_507132
EPI_ISL_510144
EPI_ISL_467431
EPI_ISL_499502
EPI_ISL_499503
EPI_ISL_499504
EPI_ISL_535437
EPI_ISL_438952
EPI_ISL_517503
EPI_ISL_450775
EPI_ISL_412972
EPI_ISL_515078
EPI_ISL_490529
EPI_ISL_446881
EPI_ISL_420363
EPI_ISL_515742
EPI_ISL_509631
EPI_ISL_457701
EPI_ISL_516600
EPI_ISL_520452
EPI_ISL_469306
EPI_ISL_486166
EPI_ISL_425606
EPI_ISL_427746
EPI_ISL_448658
EPI_ISL_465483
EPI_ISL_454760
EPI_ISL_531787
EPI_ISL_484238
EPI_ISL_496908
EPI_ISL_455889
EPI_ISL_457658
EPI_ISL_434242
EPI_ISL_429029
EPI_ISL_522517
EPI_ISL_442518
EPI_ISL_458687
EPI_ISL_482187
EPI_ISL_536278
EPI_ISL_517867
EPI_ISL_516311
EPI_ISL_434869
EPI_ISL_482623
EPI_ISL_419973
EPI_ISL_432911
EPI_ISL_433003
EPI_ISL_433028
EPI_ISL_453528
EPI_ISL_458373
EPI_ISL_455919
EPI_ISL_470496
EPI_ISL_423921
EPI_ISL_442330
EPI_ISL_440425
EPI_ISL_533072
EPI_ISL_417998
EPI_ISL_417999
EPI_ISL_418003
EPI_ISL_453970
EPI_ISL_454004
EPI_ISL_454017
EPI_ISL_454019
EPI_ISL_511040
EPI_ISL_484710
EPI_ISL_452186
EPI_ISL_422155
EPI_ISL_441213
EPI_ISL_425938
EPI_ISL_449024
EPI_ISL_417986
EPI_ISL_529072
EPI_ISL_469961
EPI_ISL_468818
EPI_ISL_430038
EPI_ISL_470673
EPI_ISL_498796
EPI_ISL_530220
EPI_ISL_508727
EPI_ISL_527043
EPI_ISL_532248
EPI_ISL_458506
EPI_ISL_458146
EPI_ISL_420809
EPI_ISL_434662
EPI_ISL_469254
EPI_ISL_467656
EPI_ISL_423436
EPI_ISL_442159
EPI_ISL_534258
EPI_ISL_519556
EPI_ISL_497610
EPI_ISL_466888
EPI_ISL_497540
EPI_ISL_434045
EPI_ISL_438621
EPI_ISL_468017
EPI_ISL_465078
EPI_ISL_417168
EPI_ISL_485147
EPI_ISL_441798
EPI_ISL_494153
EPI_ISL_496670
EPI_ISL_476042
EPI_ISL_511426
EPI_ISL_511427
EPI_ISL_482417
EPI_ISL_530022
EPI_ISL_474166
EPI_ISL_436680
EPI_ISL_450569
EPI_ISL_529448
EPI_ISL_479688
EPI_ISL_419859
EPI_ISL_469320
EPI_ISL_496950
EPI_ISL_479450
EPI_ISL_491934
EPI_ISL_464201
EPI_ISL_510748
EPI_ISL_465054
EPI_ISL_426697
EPI_ISL_450554
EPI_ISL_441422
EPI_ISL_424981
EPI_ISL_497008
EPI_ISL_433702
EPI_ISL_433733
EPI_ISL_439748
EPI_ISL_424907
EPI_ISL_448923
EPI_ISL_472020
EPI_ISL_499926
EPI_ISL_489188
EPI_ISL_495028
EPI_ISL_476913
EPI_ISL_423985
EPI_ISL_515353
EPI_ISL_524892
EPI_ISL_509185
EPI_ISL_509186
EPI_ISL_429873
EPI_ISL_488835
EPI_ISL_528125
EPI_ISL_528148
EPI_ISL_528217
EPI_ISL_516675
EPI_ISL_437939
EPI_ISL_509298
EPI_ISL_525856
EPI_ISL_520055
EPI_ISL_529215
EPI_ISL_527836
EPI_ISL_508313
EPI_ISL_475481
EPI_ISL_494195
EPI_ISL_486857
EPI_ISL_489037
EPI_ISL_451151
EPI_ISL_472479
EPI_ISL_517915
EPI_ISL_492049
EPI_ISL_473943
EPI_ISL_469316
EPI_ISL_495544
EPI_ISL_496314
EPI_ISL_512936
EPI_ISL_508417
EPI_ISL_457930
EPI_ISL_483319
EPI_ISL_486103
EPI_ISL_478073
EPI_ISL_467644
EPI_ISL_457445
EPI_ISL_527649
EPI_ISL_456275
EPI_ISL_465748
EPI_ISL_457032
EPI_ISL_421510
EPI_ISL_512806
EPI_ISL_420563
EPI_ISL_492824
EPI_ISL_456043
EPI_ISL_534821
EPI_ISL_516477
EPI_ISL_455074
EPI_ISL_452898
EPI_ISL_431915
EPI_ISL_517944
EPI_ISL_455590
EPI_ISL_450807
EPI_ISL_467145
EPI_ISL_416622
EPI_ISL_491462
EPI_ISL_514265
EPI_ISL_497984
EPI_ISL_449992
EPI_ISL_465978
EPI_ISL_464736
EPI_ISL_449014
EPI_ISL_445765
EPI_ISL_434489
EPI_ISL_463894
EPI_ISL_535961
EPI_ISL_469082
EPI_ISL_465798
EPI_ISL_480760
EPI_ISL_446047
EPI_ISL_475002
EPI_ISL_472166
EPI_ISL_514074
EPI_ISL_418117
EPI_ISL_483607
EPI_ISL_460170
EPI_ISL_417544
EPI_ISL_419784
EPI_ISL_446259
EPI_ISL_433943
EPI_ISL_450776
EPI_ISL_495151
EPI_ISL_424037
EPI_ISL_450808
EPI_ISL_444591
EPI_ISL_527578
EPI_ISL_525054
EPI_ISL_488634
EPI_ISL_460632
EPI_ISL_522048
EPI_ISL_478883
EPI_ISL_478905
EPI_ISL_479088
EPI_ISL_479094
EPI_ISL_491954
EPI_ISL_440769
EPI_ISL_439800
EPI_ISL_456965
EPI_ISL_519400
EPI_ISL_418937
EPI_ISL_433131
EPI_ISL_422770
EPI_ISL_445740
EPI_ISL_469423
EPI_ISL_467353
EPI_ISL_422066
EPI_ISL_427719
EPI_ISL_457657
EPI_ISL_494675
EPI_ISL_433595
EPI_ISL_446494
EPI_ISL_457336
EPI_ISL_419704
EPI_ISL_511431
EPI_ISL_511432
EPI_ISL_515699
EPI_ISL_481068
EPI_ISL_439083
EPI_ISL_465422
EPI_ISL_481174
EPI_ISL_445512
EPI_ISL_517220
EPI_ISL_518845
EPI_ISL_440812
EPI_ISL_494261
EPI_ISL_449376
EPI_ISL_498271
EPI_ISL_453399
EPI_ISL_508952
EPI_ISL_465339
EPI_ISL_490796
EPI_ISL_448405
EPI_ISL_467780
EPI_ISL_451850
EPI_ISL_485253
EPI_ISL_457908
EPI_ISL_430509
EPI_ISL_429101
EPI_ISL_441078
EPI_ISL_514216
EPI_ISL_527949
EPI_ISL_522015
EPI_ISL_428284
EPI_ISL_477727
EPI_ISL_450250
EPI_ISL_449030
EPI_ISL_464114
EPI_ISL_430876
EPI_ISL_483866
EPI_ISL_492798
EPI_ISL_521920
EPI_ISL_448603
EPI_ISL_440771
EPI_ISL_493641
EPI_ISL_476144
EPI_ISL_512175
EPI_ISL_494339
EPI_ISL_426974
EPI_ISL_459091
EPI_ISL_473700
EPI_ISL_438587
EPI_ISL_522386
EPI_ISL_452572
EPI_ISL_461313
EPI_ISL_517774
EPI_ISL_439476
EPI_ISL_529406
EPI_ISL_456751
EPI_ISL_518783
EPI_ISL_517295
EPI_ISL_516694
EPI_ISL_424236
EPI_ISL_454966
EPI_ISL_481132
EPI_ISL_500575
EPI_ISL_516632
EPI_ISL_422564
EPI_ISL_419477
EPI_ISL_532630
EPI_ISL_472292
EPI_ISL_449159
EPI_ISL_455752
EPI_ISL_479150
EPI_ISL_523995
EPI_ISL_523366
EPI_ISL_444787
EPI_ISL_425176
EPI_ISL_427427
EPI_ISL_421852
EPI_ISL_420565
EPI_ISL_507606
EPI_ISL_531477
EPI_ISL_464370
EPI_ISL_461908
EPI_ISL_461918
EPI_ISL_461930
EPI_ISL_461932
EPI_ISL_461960
EPI_ISL_523312
EPI_ISL_528678
EPI_ISL_479253
EPI_ISL_508363
EPI_ISL_466504
EPI_ISL_508265
EPI_ISL_465295
EPI_ISL_525270
EPI_ISL_524944
EPI_ISL_524958
EPI_ISL_515243
EPI_ISL_515294
EPI_ISL_523379
EPI_ISL_468098
EPI_ISL_529729
EPI_ISL_516922
EPI_ISL_417204
EPI_ISL_442556
EPI_ISL_481161
EPI_ISL_484095
EPI_ISL_518204
EPI_ISL_437172
EPI_ISL_465848
EPI_ISL_472595
EPI_ISL_441763
EPI_ISL_492083
EPI_ISL_512799
EPI_ISL_495834
EPI_ISL_495837
EPI_ISL_497228
EPI_ISL_426763
EPI_ISL_443548
EPI_ISL_449575
EPI_ISL_456473
EPI_ISL_468040
EPI_ISL_518143
EPI_ISL_435134
EPI_ISL_475891
EPI_ISL_485049
EPI_ISL_531518
EPI_ISL_488933
EPI_ISL_470393
EPI_ISL_459466
EPI_ISL_476432
EPI_ISL_488110
EPI_ISL_518870
EPI_ISL_496849
EPI_ISL_500445
EPI_ISL_457904
EPI_ISL_529649
EPI_ISL_497596
EPI_ISL_485937
EPI_ISL_459032
EPI_ISL_427649
EPI_ISL_445234
EPI_ISL_465119
EPI_ISL_453600
EPI_ISL_457630
EPI_ISL_463371
EPI_ISL_472209
EPI_ISL_426627
EPI_ISL_515803
EPI_ISL_468006
EPI_ISL_526655
EPI_ISL_442514
EPI_ISL_444485
EPI_ISL_521000
EPI_ISL_521040
EPI_ISL_458406
EPI_ISL_458403
EPI_ISL_455363
EPI_ISL_483678
EPI_ISL_500431
EPI_ISL_480263
EPI_ISL_499822
EPI_ISL_463125
EPI_ISL_487790
EPI_ISL_420273
EPI_ISL_420271
EPI_ISL_474078
EPI_ISL_522488
EPI_ISL_518994
EPI_ISL_496508
EPI_ISL_495731
EPI_ISL_479228
EPI_ISL_500907
EPI_ISL_508136
EPI_ISL_492039
EPI_ISL_425133
EPI_ISL_470795
EPI_ISL_477920
EPI_ISL_477977
EPI_ISL_512089
EPI_ISL_484773
EPI_ISL_529950
EPI_ISL_483923
EPI_ISL_515034
EPI_ISL_535477
EPI_ISL_439253
EPI_ISL_432198
EPI_ISL_519645
EPI_ISL_517391
EPI_ISL_492220
EPI_ISL_465837
EPI_ISL_445401
EPI_ISL_467951
EPI_ISL_421924
EPI_ISL_435460
EPI_ISL_473792
EPI_ISL_427527
EPI_ISL_507531
EPI_ISL_446860
EPI_ISL_426516
EPI_ISL_449355
EPI_ISL_437469
EPI_ISL_414518
EPI_ISL_510911
EPI_ISL_427068
EPI_ISL_456720
EPI_ISL_469046
EPI_ISL_432624
EPI_ISL_449483
EPI_ISL_488823
EPI_ISL_463000
EPI_ISL_484465
EPI_ISL_448256
EPI_ISL_491329
EPI_ISL_473731
EPI_ISL_436437
EPI_ISL_522592
EPI_ISL_414469
EPI_ISL_497390
EPI_ISL_497415
EPI_ISL_497531
EPI_ISL_497554
EPI_ISL_497580
EPI_ISL_497588
EPI_ISL_497614
EPI_ISL_457603
EPI_ISL_416633
EPI_ISL_425588
EPI_ISL_434516
EPI_ISL_462459
EPI_ISL_488550
EPI_ISL_447173
EPI_ISL_504213
EPI_ISL_446046
EPI_ISL_441115
EPI_ISL_448288
EPI_ISL_463290
EPI_ISL_467062
EPI_ISL_486124
EPI_ISL_478472
EPI_ISL_510798
EPI_ISL_509876
EPI_ISL_510486
EPI_ISL_464871
EPI_ISL_528453
EPI_ISL_466492
EPI_ISL_442453
EPI_ISL_419544
EPI_ISL_478331
EPI_ISL_456735
EPI_ISL_436220
EPI_ISL_518477
EPI_ISL_421933
EPI_ISL_461123
EPI_ISL_500390
EPI_ISL_481788
EPI_ISL_422887
EPI_ISL_469619
EPI_ISL_480362
EPI_ISL_476926
EPI_ISL_470446
EPI_ISL_420676
EPI_ISL_463942
EPI_ISL_414555
EPI_ISL_421380
EPI_ISL_510901
EPI_ISL_447316
EPI_ISL_453278
EPI_ISL_472332
EPI_ISL_478902
EPI_ISL_484600
EPI_ISL_440602
EPI_ISL_520412
EPI_ISL_491433
EPI_ISL_514197
EPI_ISL_469813
EPI_ISL_432322
EPI_ISL_479616
EPI_ISL_465477
EPI_ISL_531509
EPI_ISL_420908
EPI_ISL_455443
EPI_ISL_486888
EPI_ISL_496027
EPI_ISL_509147
EPI_ISL_465169
EPI_ISL_520276
EPI_ISL_430807
EPI_ISL_516195
EPI_ISL_481233
EPI_ISL_444494
EPI_ISL_499381
EPI_ISL_444492
EPI_ISL_513254
EPI_ISL_439508
EPI_ISL_436536
EPI_ISL_527589
EPI_ISL_527591
EPI_ISL_427270
EPI_ISL_466992
EPI_ISL_420690
EPI_ISL_468973
EPI_ISL_518854
EPI_ISL_439362
EPI_ISL_428347
EPI_ISL_481370
EPI_ISL_458164
EPI_ISL_508298
EPI_ISL_466505
EPI_ISL_518848
EPI_ISL_456826
EPI_ISL_525731
EPI_ISL_468471
EPI_ISL_417423
EPI_ISL_514803
EPI_ISL_414371
EPI_ISL_414373
EPI_ISL_414475
EPI_ISL_414948
EPI_ISL_486140
EPI_ISL_459627
EPI_ISL_457458
EPI_ISL_452932
EPI_ISL_484409
EPI_ISL_446981
EPI_ISL_448895
EPI_ISL_458116
EPI_ISL_438805
EPI_ISL_443950
EPI_ISL_452430
EPI_ISL_509865
EPI_ISL_476266
EPI_ISL_510431
EPI_ISL_442271
EPI_ISL_484807
EPI_ISL_484822
EPI_ISL_521576
EPI_ISL_420740
EPI_ISL_495140
EPI_ISL_425607
EPI_ISL_446687
EPI_ISL_463383
EPI_ISL_484169
EPI_ISL_474888
EPI_ISL_458549
EPI_ISL_531521
EPI_ISL_488138
EPI_ISL_517105
EPI_ISL_494177
EPI_ISL_422250
EPI_ISL_483295
EPI_ISL_494590
EPI_ISL_494594
EPI_ISL_472007
EPI_ISL_430800
EPI_ISL_484681
EPI_ISL_499578
EPI_ISL_508732
EPI_ISL_484291
EPI_ISL_459591
EPI_ISL_532546
EPI_ISL_482657
EPI_ISL_529461
EPI_ISL_510577
EPI_ISL_473615
EPI_ISL_498663
EPI_ISL_535567
EPI_ISL_533366
EPI_ISL_525213
EPI_ISL_510731
EPI_ISL_481559
EPI_ISL_525091
EPI_ISL_494691
EPI_ISL_494723
EPI_ISL_451423
EPI_ISL_451825
EPI_ISL_456161
EPI_ISL_430612
EPI_ISL_459964
EPI_ISL_457982
EPI_ISL_454009
EPI_ISL_454206
EPI_ISL_445662
EPI_ISL_419457
EPI_ISL_488603
EPI_ISL_513510
EPI_ISL_524951
EPI_ISL_465364
EPI_ISL_528794
EPI_ISL_508936
EPI_ISL_457836
EPI_ISL_516755
EPI_ISL_516521
EPI_ISL_426874
EPI_ISL_521399
EPI_ISL_447258
EPI_ISL_486277
EPI_ISL_488851
EPI_ISL_488852
EPI_ISL_465060
EPI_ISL_519545
EPI_ISL_445670
EPI_ISL_507482
EPI_ISL_485370
EPI_ISL_468902
EPI_ISL_457262
EPI_ISL_488618
EPI_ISL_449472
EPI_ISL_489310
EPI_ISL_479624
EPI_ISL_527756
EPI_ISL_525683
EPI_ISL_443216
EPI_ISL_475468
EPI_ISL_495324
EPI_ISL_438236
EPI_ISL_426685
EPI_ISL_515782
EPI_ISL_445382
EPI_ISL_435150
EPI_ISL_443385
EPI_ISL_468473
EPI_ISL_482669
EPI_ISL_529397
EPI_ISL_467996
EPI_ISL_495959
EPI_ISL_461224
EPI_ISL_514313
EPI_ISL_451432
EPI_ISL_432742
EPI_ISL_494387
EPI_ISL_445111
EPI_ISL_462812
EPI_ISL_504209
EPI_ISL_478888
EPI_ISL_422022
EPI_ISL_500229
EPI_ISL_464927
EPI_ISL_447467
EPI_ISL_461467
EPI_ISL_434903
EPI_ISL_488449
EPI_ISL_437354
EPI_ISL_534339
EPI_ISL_464292
EPI_ISL_463416
EPI_ISL_481153
EPI_ISL_439912
EPI_ISL_426839
EPI_ISL_500409
EPI_ISL_430968
EPI_ISL_525090
EPI_ISL_485973
EPI_ISL_423821
EPI_ISL_423999
EPI_ISL_480419
EPI_ISL_468680
EPI_ISL_468004
EPI_ISL_467322
EPI_ISL_490616
EPI_ISL_453134
EPI_ISL_509078
EPI_ISL_449130
EPI_ISL_515185
EPI_ISL_534203
EPI_ISL_523070
EPI_ISL_523085
EPI_ISL_517647
EPI_ISL_523735
EPI_ISL_523736
EPI_ISL_523738
EPI_ISL_523739
EPI_ISL_523740
EPI_ISL_523741
EPI_ISL_523742
EPI_ISL_523744
EPI_ISL_523745
EPI_ISL_459472
EPI_ISL_480220
EPI_ISL_446115
EPI_ISL_510259
EPI_ISL_444320
EPI_ISL_535030
EPI_ISL_527670
EPI_ISL_460041
EPI_ISL_444719
EPI_ISL_470674
EPI_ISL_445336
EPI_ISL_452901
EPI_ISL_528452
EPI_ISL_534502
EPI_ISL_531771
EPI_ISL_480890
EPI_ISL_484910
EPI_ISL_484958
EPI_ISL_491371
EPI_ISL_495494
EPI_ISL_527375
EPI_ISL_478532
EPI_ISL_450453
EPI_ISL_492339
EPI_ISL_459174
EPI_ISL_516320
EPI_ISL_507424
EPI_ISL_467078
EPI_ISL_442764
EPI_ISL_445056
EPI_ISL_415603
EPI_ISL_478225
EPI_ISL_456541
EPI_ISL_465461
EPI_ISL_514904
EPI_ISL_442262
EPI_ISL_437770
EPI_ISL_469847
EPI_ISL_442345
EPI_ISL_465828
EPI_ISL_452818
EPI_ISL_474910
EPI_ISL_434923
EPI_ISL_472680
EPI_ISL_509853
EPI_ISL_418194
EPI_ISL_495720
EPI_ISL_508678
EPI_ISL_426908
EPI_ISL_455388
EPI_ISL_477862
EPI_ISL_524637
EPI_ISL_420376
EPI_ISL_430094
EPI_ISL_514822
EPI_ISL_452542
EPI_ISL_466189
EPI_ISL_423256
EPI_ISL_485881
EPI_ISL_451936
EPI_ISL_529717
EPI_ISL_432691
EPI_ISL_432706
EPI_ISL_458482
EPI_ISL_528086
EPI_ISL_434315
EPI_ISL_446700
EPI_ISL_496512
EPI_ISL_422596
EPI_ISL_437736
EPI_ISL_437723
EPI_ISL_513149
EPI_ISL_513151
EPI_ISL_449112
EPI_ISL_461463
EPI_ISL_507108
EPI_ISL_460284
EPI_ISL_523075
EPI_ISL_467198
EPI_ISL_480283
EPI_ISL_451139
EPI_ISL_487297
EPI_ISL_483435
EPI_ISL_436571
EPI_ISL_436579
EPI_ISL_436590
EPI_ISL_426708
EPI_ISL_516395
EPI_ISL_496522
EPI_ISL_439966
EPI_ISL_508811
EPI_ISL_479435
EPI_ISL_481142
EPI_ISL_510521
EPI_ISL_467044
EPI_ISL_419702
EPI_ISL_429387
EPI_ISL_416344
EPI_ISL_484331
EPI_ISL_522507
EPI_ISL_493489
EPI_ISL_424370
EPI_ISL_422258
EPI_ISL_526332
EPI_ISL_491990
EPI_ISL_425719
EPI_ISL_417177
EPI_ISL_484752
EPI_ISL_442104
EPI_ISL_491985
EPI_ISL_418111
EPI_ISL_497707
EPI_ISL_513471
EPI_ISL_470427
EPI_ISL_524564
EPI_ISL_517505
EPI_ISL_444862
EPI_ISL_469722
EPI_ISL_510429
EPI_ISL_515733
EPI_ISL_475957
EPI_ISL_492836
EPI_ISL_492838
EPI_ISL_523102
EPI_ISL_514517
EPI_ISL_427309
EPI_ISL_518881
EPI_ISL_453724
EPI_ISL_475816
EPI_ISL_475841
EPI_ISL_475844
EPI_ISL_475855
EPI_ISL_475872
EPI_ISL_475878
EPI_ISL_475886
EPI_ISL_459888
EPI_ISL_518237
EPI_ISL_433112
EPI_ISL_509432
EPI_ISL_447478
EPI_ISL_436228
EPI_ISL_458077
EPI_ISL_436719
EPI_ISL_516499
EPI_ISL_528065
EPI_ISL_492044
EPI_ISL_429136
EPI_ISL_429146
EPI_ISL_475840
EPI_ISL_523751
EPI_ISL_460803
EPI_ISL_467583
EPI_ISL_536067
EPI_ISL_510623
EPI_ISL_473268
EPI_ISL_426862
EPI_ISL_450774
EPI_ISL_466898
EPI_ISL_500934
EPI_ISL_526895
EPI_ISL_488035
EPI_ISL_525590
EPI_ISL_460627
EPI_ISL_528851
EPI_ISL_525653
EPI_ISL_442299
EPI_ISL_495762
EPI_ISL_518042
EPI_ISL_452938
EPI_ISL_457631
EPI_ISL_496050
EPI_ISL_424332
EPI_ISL_417372
EPI_ISL_532329
EPI_ISL_433338
EPI_ISL_429744
EPI_ISL_495524
EPI_ISL_453635
EPI_ISL_495388
EPI_ISL_461097
EPI_ISL_490742
EPI_ISL_465913
EPI_ISL_427634
EPI_ISL_447794
EPI_ISL_467694
EPI_ISL_416668
EPI_ISL_423534
EPI_ISL_521998
EPI_ISL_512041
EPI_ISL_442244
EPI_ISL_536297
EPI_ISL_474310
EPI_ISL_469875
EPI_ISL_458444
EPI_ISL_446610
EPI_ISL_490284
EPI_ISL_497543
EPI_ISL_460976
EPI_ISL_460984
EPI_ISL_462884
EPI_ISL_484124
EPI_ISL_425303
EPI_ISL_425407
EPI_ISL_425931
EPI_ISL_425935
EPI_ISL_427353
EPI_ISL_433220
EPI_ISL_434784
EPI_ISL_456664
EPI_ISL_457209
EPI_ISL_471963
EPI_ISL_534383
EPI_ISL_531595
EPI_ISL_489167
EPI_ISL_416422
EPI_ISL_500418
EPI_ISL_421849
EPI_ISL_482671
EPI_ISL_523300
EPI_ISL_422548
EPI_ISL_474082
EPI_ISL_460162
EPI_ISL_508885
EPI_ISL_461712
EPI_ISL_465262
EPI_ISL_535775
EPI_ISL_491402
EPI_ISL_500656
EPI_ISL_516882
EPI_ISL_521124
EPI_ISL_480606
EPI_ISL_527950
EPI_ISL_432848
EPI_ISL_432492
EPI_ISL_522352
EPI_ISL_444305
EPI_ISL_464215
EPI_ISL_465273
EPI_ISL_462026
EPI_ISL_527366
EPI_ISL_521888
EPI_ISL_414556
EPI_ISL_489476
EPI_ISL_475171
EPI_ISL_507139
EPI_ISL_507159
EPI_ISL_426693
EPI_ISL_479773
EPI_ISL_483338
EPI_ISL_483339
EPI_ISL_468554
EPI_ISL_445919
EPI_ISL_472498
EPI_ISL_458526
EPI_ISL_521237
EPI_ISL_448613
EPI_ISL_486272
EPI_ISL_483415
EPI_ISL_522461
EPI_ISL_528041
EPI_ISL_427134
EPI_ISL_470578
EPI_ISL_535680
EPI_ISL_451634
EPI_ISL_531487
EPI_ISL_466846
EPI_ISL_420591
EPI_ISL_433405
EPI_ISL_444133
EPI_ISL_495487
EPI_ISL_508684
EPI_ISL_432737
EPI_ISL_536201
EPI_ISL_444780
EPI_ISL_444660
EPI_ISL_429070
EPI_ISL_508628
EPI_ISL_468719
EPI_ISL_443594
EPI_ISL_426803
EPI_ISL_510488
EPI_ISL_417658
EPI_ISL_440577
EPI_ISL_479158
EPI_ISL_473148
EPI_ISL_454556
EPI_ISL_478095
EPI_ISL_534750
EPI_ISL_472098
EPI_ISL_472881
EPI_ISL_436317
EPI_ISL_436356
EPI_ISL_438684
EPI_ISL_418254
EPI_ISL_472882
EPI_ISL_464421
EPI_ISL_512546
EPI_ISL_468454
EPI_ISL_421293
EPI_ISL_465298
EPI_ISL_436138
EPI_ISL_481990
EPI_ISL_439191
EPI_ISL_484736
EPI_ISL_491113
EPI_ISL_534623
EPI_ISL_455461
EPI_ISL_525307
EPI_ISL_472286
EPI_ISL_520895
EPI_ISL_521078
EPI_ISL_451692
EPI_ISL_450549
EPI_ISL_447524
EPI_ISL_462664
EPI_ISL_476864
EPI_ISL_493550
EPI_ISL_470579
EPI_ISL_424623
EPI_ISL_507596
EPI_ISL_482500
EPI_ISL_530168
EPI_ISL_508830
EPI_ISL_508993
EPI_ISL_512802
EPI_ISL_453561
EPI_ISL_441466
EPI_ISL_457519
EPI_ISL_460590
EPI_ISL_451029
EPI_ISL_416328
EPI_ISL_453677
EPI_ISL_497103
EPI_ISL_476851
EPI_ISL_510179
EPI_ISL_415154
EPI_ISL_441170
EPI_ISL_481956
EPI_ISL_522055
EPI_ISL_451670
EPI_ISL_447979
EPI_ISL_459863
EPI_ISL_485603
EPI_ISL_534217
EPI_ISL_446322
EPI_ISL_529593
EPI_ISL_514372
EPI_ISL_449927
EPI_ISL_513707
EPI_ISL_526009
EPI_ISL_534262
EPI_ISL_519682
EPI_ISL_430466
EPI_ISL_476425
EPI_ISL_464755
EPI_ISL_508488
EPI_ISL_480683
EPI_ISL_523298
EPI_ISL_454972
EPI_ISL_535082
EPI_ISL_481937
EPI_ISL_425174
EPI_ISL_491467
EPI_ISL_443427
EPI_ISL_528832
EPI_ISL_459434
EPI_ISL_490459
EPI_ISL_444740
EPI_ISL_454606
EPI_ISL_501235
EPI_ISL_524760
EPI_ISL_466727
EPI_ISL_466738
EPI_ISL_469216
EPI_ISL_477033
EPI_ISL_513466
EPI_ISL_466609
EPI_ISL_511058
EPI_ISL_492888
EPI_ISL_521624
EPI_ISL_469996
EPI_ISL_498155
EPI_ISL_470308
EPI_ISL_511422
EPI_ISL_439208
EPI_ISL_439226
EPI_ISL_534494
EPI_ISL_434105
EPI_ISL_500595
EPI_ISL_462980
EPI_ISL_452549
EPI_ISL_421290
EPI_ISL_421323
EPI_ISL_495051
EPI_ISL_528822
EPI_ISL_450710
EPI_ISL_464614
EPI_ISL_465302
EPI_ISL_509856
EPI_ISL_428794
EPI_ISL_426293
EPI_ISL_426314
EPI_ISL_426308
EPI_ISL_525667
EPI_ISL_525669
EPI_ISL_418833
EPI_ISL_418837
EPI_ISL_421310
EPI_ISL_421321
EPI_ISL_463202
EPI_ISL_463254
EPI_ISL_466710
EPI_ISL_461588
EPI_ISL_484477
EPI_ISL_453706
EPI_ISL_526003
EPI_ISL_535410
EPI_ISL_459872
EPI_ISL_425516
EPI_ISL_473934
EPI_ISL_524528
EPI_ISL_513181
EPI_ISL_473027
EPI_ISL_419792
EPI_ISL_468010
EPI_ISL_421783
EPI_ISL_507163
EPI_ISL_467786
EPI_ISL_476499
EPI_ISL_476505
EPI_ISL_515235
EPI_ISL_515245
EPI_ISL_422578
EPI_ISL_490586
EPI_ISL_535741
EPI_ISL_456135
EPI_ISL_447448
EPI_ISL_440121
EPI_ISL_425764
EPI_ISL_475918
EPI_ISL_477871
EPI_ISL_490575
EPI_ISL_468477
EPI_ISL_484812
EPI_ISL_489901
EPI_ISL_517268
EPI_ISL_473134
EPI_ISL_418817
EPI_ISL_482538
EPI_ISL_465383
EPI_ISL_443668
EPI_ISL_439530
EPI_ISL_451443
EPI_ISL_433216
EPI_ISL_433971
EPI_ISL_422769
EPI_ISL_482650
EPI_ISL_420070
EPI_ISL_459939
EPI_ISL_466369
EPI_ISL_481647
EPI_ISL_507199
EPI_ISL_524757
EPI_ISL_520132
EPI_ISL_525672
EPI_ISL_482005
EPI_ISL_497726
EPI_ISL_527864
EPI_ISL_422636
EPI_ISL_478415
EPI_ISL_416516
EPI_ISL_497642
EPI_ISL_529385
EPI_ISL_495854
EPI_ISL_448226
EPI_ISL_530247
EPI_ISL_530279
EPI_ISL_438680
EPI_ISL_448413
EPI_ISL_486828
EPI_ISL_500028
EPI_ISL_472444
EPI_ISL_520659
EPI_ISL_469829
EPI_ISL_432581
EPI_ISL_435501
EPI_ISL_483411
EPI_ISL_438566
EPI_ISL_499898
EPI_ISL_469217
EPI_ISL_490741
EPI_ISL_447635
EPI_ISL_522958
EPI_ISL_517510
EPI_ISL_514393
EPI_ISL_518296
EPI_ISL_484196
EPI_ISL_473588
EPI_ISL_492450
EPI_ISL_492429
EPI_ISL_482164
EPI_ISL_519965
EPI_ISL_516281
EPI_ISL_494069
EPI_ISL_442546
EPI_ISL_517901
EPI_ISL_462010
EPI_ISL_464279
EPI_ISL_447463
EPI_ISL_447456
EPI_ISL_447432
EPI_ISL_471227
EPI_ISL_511771
EPI_ISL_457423
EPI_ISL_486204
EPI_ISL_507541
EPI_ISL_528944
EPI_ISL_435680
EPI_ISL_520229
EPI_ISL_461794
EPI_ISL_529883
EPI_ISL_418120
EPI_ISL_457672
EPI_ISL_475050
EPI_ISL_528094
EPI_ISL_413867
EPI_ISL_482057
EPI_ISL_461637
EPI_ISL_522278
EPI_ISL_451686
EPI_ISL_449055
EPI_ISL_420702
EPI_ISL_440736
EPI_ISL_442706
EPI_ISL_443855
EPI_ISL_458796
EPI_ISL_513649
EPI_ISL_518483
EPI_ISL_468495
EPI_ISL_434069
EPI_ISL_534846
EPI_ISL_534857
EPI_ISL_465853
EPI_ISL_517474
EPI_ISL_426515
EPI_ISL_525585
EPI_ISL_498718
EPI_ISL_489238
EPI_ISL_501008
EPI_ISL_449655
EPI_ISL_439712
EPI_ISL_460058
EPI_ISL_444551
EPI_ISL_420720
EPI_ISL_426967
EPI_ISL_420573
EPI_ISL_460335
EPI_ISL_531962
EPI_ISL_531849
EPI_ISL_531748
EPI_ISL_531836
EPI_ISL_521771
EPI_ISL_519179
EPI_ISL_536758
EPI_ISL_472192
EPI_ISL_449246
EPI_ISL_456158
EPI_ISL_480953
EPI_ISL_514976
EPI_ISL_533350
EPI_ISL_532278
EPI_ISL_532272
EPI_ISL_532271
EPI_ISL_452311
EPI_ISL_470196
EPI_ISL_507538
EPI_ISL_462036
EPI_ISL_422530
EPI_ISL_510272
EPI_ISL_510266
EPI_ISL_514187
EPI_ISL_462414
EPI_ISL_440369
EPI_ISL_496037
EPI_ISL_489403
EPI_ISL_483353
EPI_ISL_490241
EPI_ISL_452409
EPI_ISL_440127
EPI_ISL_520963
EPI_ISL_436210
EPI_ISL_421685
EPI_ISL_423531
EPI_ISL_443477
EPI_ISL_498521
EPI_ISL_529816
EPI_ISL_477644
EPI_ISL_485990
EPI_ISL_454984
EPI_ISL_464013
EPI_ISL_443441
EPI_ISL_438435
EPI_ISL_515602
EPI_ISL_478984
EPI_ISL_420036
EPI_ISL_483080
EPI_ISL_492140
EPI_ISL_463509
EPI_ISL_494007
EPI_ISL_527441
EPI_ISL_469834
EPI_ISL_458859
EPI_ISL_458766
EPI_ISL_462432
EPI_ISL_492840
EPI_ISL_441302
EPI_ISL_420736
EPI_ISL_436612
EPI_ISL_495058
EPI_ISL_465301
EPI_ISL_437974
EPI_ISL_442821
EPI_ISL_533363
EPI_ISL_445461
EPI_ISL_521272
EPI_ISL_459932
EPI_ISL_438446
EPI_ISL_438459
EPI_ISL_507685
EPI_ISL_449787
EPI_ISL_425165
EPI_ISL_425172
EPI_ISL_473308
EPI_ISL_531687
EPI_ISL_421481
EPI_ISL_423420
EPI_ISL_454541
EPI_ISL_523097
EPI_ISL_495826
EPI_ISL_510830
EPI_ISL_439874
EPI_ISL_436991
EPI_ISL_501037
EPI_ISL_511582
EPI_ISL_489151
EPI_ISL_465757
EPI_ISL_432008
EPI_ISL_493608
EPI_ISL_446187
EPI_ISL_481060
EPI_ISL_511968
EPI_ISL_529900
EPI_ISL_507516
EPI_ISL_521183
EPI_ISL_500339
EPI_ISL_441967
EPI_ISL_463968
EPI_ISL_452575
EPI_ISL_443722
EPI_ISL_416453
EPI_ISL_532337
EPI_ISL_531791
EPI_ISL_460752
EPI_ISL_500269
EPI_ISL_520915
EPI_ISL_493555
EPI_ISL_414460
EPI_ISL_467818
EPI_ISL_467823
EPI_ISL_423144
EPI_ISL_431095
EPI_ISL_520580
EPI_ISL_483304
EPI_ISL_436359
EPI_ISL_487865
EPI_ISL_524804
EPI_ISL_510597
EPI_ISL_514899
EPI_ISL_514919
EPI_ISL_523360
EPI_ISL_465454
EPI_ISL_532971
EPI_ISL_533143
EPI_ISL_442608
EPI_ISL_466408
EPI_ISL_534718
EPI_ISL_449116
EPI_ISL_446148
EPI_ISL_534432
EPI_ISL_461763
EPI_ISL_477915
EPI_ISL_417597
EPI_ISL_490594
EPI_ISL_473275
EPI_ISL_476771
EPI_ISL_437423
EPI_ISL_489240
EPI_ISL_460804
EPI_ISL_422594
EPI_ISL_499705
EPI_ISL_432903
EPI_ISL_530268
EPI_ISL_427124
EPI_ISL_413891
EPI_ISL_515674
EPI_ISL_435707
EPI_ISL_469866
EPI_ISL_469848
EPI_ISL_469856
EPI_ISL_489316
EPI_ISL_489217
EPI_ISL_500975
EPI_ISL_500990
EPI_ISL_501007
EPI_ISL_500958
EPI_ISL_514424
EPI_ISL_520863
EPI_ISL_513347
EPI_ISL_513353
EPI_ISL_519924
EPI_ISL_519560
EPI_ISL_482880
EPI_ISL_460645
EPI_ISL_470615
EPI_ISL_491022
EPI_ISL_479840
EPI_ISL_478229
EPI_ISL_491452
EPI_ISL_501025
EPI_ISL_439296
EPI_ISL_488871
EPI_ISL_488870
EPI_ISL_460586
EPI_ISL_467617
EPI_ISL_443384
EPI_ISL_475046
EPI_ISL_468921
EPI_ISL_499696
EPI_ISL_433793
EPI_ISL_511003
EPI_ISL_521010
EPI_ISL_424653
EPI_ISL_433903
EPI_ISL_468129
EPI_ISL_484901
EPI_ISL_491311
EPI_ISL_522463
EPI_ISL_451811
EPI_ISL_468636
EPI_ISL_517520
EPI_ISL_535123
EPI_ISL_471991
EPI_ISL_496891
EPI_ISL_468294
EPI_ISL_438497
EPI_ISL_519753
EPI_ISL_416399
EPI_ISL_444359
EPI_ISL_489620
EPI_ISL_445428
EPI_ISL_424177
EPI_ISL_510626
EPI_ISL_446463
EPI_ISL_510362
EPI_ISL_508477
EPI_ISL_528562
EPI_ISL_429997
EPI_ISL_430014
EPI_ISL_492348
EPI_ISL_465187
EPI_ISL_467354
EPI_ISL_494144
EPI_ISL_485103
EPI_ISL_513020
EPI_ISL_460009
EPI_ISL_477045
EPI_ISL_496773
EPI_ISL_470090
EPI_ISL_461096
EPI_ISL_445250
EPI_ISL_520493
EPI_ISL_444431
EPI_ISL_466081
EPI_ISL_486915
EPI_ISL_514956
EPI_ISL_425896
EPI_ISL_508463
EPI_ISL_436832
EPI_ISL_434635
EPI_ISL_479905
EPI_ISL_437844
EPI_ISL_463387
EPI_ISL_524309
EPI_ISL_470235
EPI_ISL_514392
EPI_ISL_430972
EPI_ISL_437530
EPI_ISL_420173
EPI_ISL_452172
EPI_ISL_498025
EPI_ISL_497562
EPI_ISL_496949
EPI_ISL_518807
EPI_ISL_509157
EPI_ISL_481115
EPI_ISL_459033
EPI_ISL_438543
EPI_ISL_455617
EPI_ISL_470304
EPI_ISL_530076
EPI_ISL_432766
EPI_ISL_473738
EPI_ISL_535764
EPI_ISL_535929
EPI_ISL_433534
EPI_ISL_433366
EPI_ISL_433907
EPI_ISL_427351
EPI_ISL_458367
EPI_ISL_521952
EPI_ISL_522045
EPI_ISL_522062
EPI_ISL_522080
EPI_ISL_522085
EPI_ISL_425240
EPI_ISL_532322
EPI_ISL_452884
EPI_ISL_450897
EPI_ISL_450896
EPI_ISL_450882
EPI_ISL_450906
EPI_ISL_450886
EPI_ISL_450889
EPI_ISL_450879
EPI_ISL_450880
EPI_ISL_450881
EPI_ISL_421912
EPI_ISL_493122
EPI_ISL_494053
EPI_ISL_464891
EPI_ISL_453261
EPI_ISL_507012
EPI_ISL_432465
EPI_ISL_440095
EPI_ISL_440787
EPI_ISL_439936
EPI_ISL_440195
EPI_ISL_440163
EPI_ISL_440381
EPI_ISL_439468
EPI_ISL_441096
EPI_ISL_441217
EPI_ISL_441166
EPI_ISL_441108
EPI_ISL_442142
EPI_ISL_442204
EPI_ISL_484163
EPI_ISL_426066
EPI_ISL_462314
EPI_ISL_424274
EPI_ISL_525128
EPI_ISL_455293
EPI_ISL_455138
EPI_ISL_508325
EPI_ISL_488054
EPI_ISL_467702
EPI_ISL_451819
EPI_ISL_417653
EPI_ISL_458668
EPI_ISL_535156
EPI_ISL_534428
EPI_ISL_534393
EPI_ISL_534389
EPI_ISL_534372
EPI_ISL_534376
EPI_ISL_534484
EPI_ISL_534444
EPI_ISL_532001
EPI_ISL_531935
EPI_ISL_531702
EPI_ISL_531858
EPI_ISL_531634
EPI_ISL_531583
EPI_ISL_531714
EPI_ISL_531577
EPI_ISL_531563
EPI_ISL_531485
EPI_ISL_531470
EPI_ISL_497847
EPI_ISL_450485
EPI_ISL_497125
EPI_ISL_425840
EPI_ISL_467839
EPI_ISL_533062
EPI_ISL_490535
EPI_ISL_488862
EPI_ISL_489128
EPI_ISL_484673
EPI_ISL_457634
EPI_ISL_498592
EPI_ISL_534558
EPI_ISL_534458
EPI_ISL_494646
EPI_ISL_494692
EPI_ISL_449018
EPI_ISL_438667
EPI_ISL_448033
EPI_ISL_473945
EPI_ISL_474295
EPI_ISL_431966
EPI_ISL_474836
EPI_ISL_485834
EPI_ISL_471996
EPI_ISL_510182
EPI_ISL_460927
EPI_ISL_524714
EPI_ISL_446168
EPI_ISL_418957
EPI_ISL_462243
EPI_ISL_458043
EPI_ISL_522953
EPI_ISL_443246
EPI_ISL_475998
EPI_ISL_474482
EPI_ISL_481157
EPI_ISL_447164
EPI_ISL_438992
EPI_ISL_526063
EPI_ISL_501573
EPI_ISL_444832
EPI_ISL_508095
EPI_ISL_473992
EPI_ISL_521103
EPI_ISL_470180
EPI_ISL_423734
EPI_ISL_437675
EPI_ISL_479790
EPI_ISL_464333
EPI_ISL_469068
EPI_ISL_532314
EPI_ISL_472418
EPI_ISL_483877
EPI_ISL_466243
EPI_ISL_433723
EPI_ISL_459430
EPI_ISL_490230
EPI_ISL_467989
EPI_ISL_465946
EPI_ISL_472993
EPI_ISL_448686
EPI_ISL_528831
EPI_ISL_441979
EPI_ISL_494233
EPI_ISL_464532
EPI_ISL_448900
EPI_ISL_513132
EPI_ISL_513133
EPI_ISL_482171
EPI_ISL_430596
EPI_ISL_499815
EPI_ISL_497004
EPI_ISL_528703
EPI_ISL_468475
EPI_ISL_453053
EPI_ISL_419721
EPI_ISL_519928
EPI_ISL_518552
EPI_ISL_529414
EPI_ISL_430515
EPI_ISL_456961
EPI_ISL_492415
EPI_ISL_525130
EPI_ISL_424156
EPI_ISL_480416
EPI_ISL_478922
EPI_ISL_433935
EPI_ISL_414453
EPI_ISL_492200
EPI_ISL_492206
EPI_ISL_492191
EPI_ISL_464631
EPI_ISL_478396
EPI_ISL_476133
EPI_ISL_534918
EPI_ISL_440914
EPI_ISL_527371
EPI_ISL_518034
EPI_ISL_474710
EPI_ISL_517115
EPI_ISL_454547
EPI_ISL_492933
EPI_ISL_438185
EPI_ISL_442983
EPI_ISL_470125
EPI_ISL_426897
EPI_ISL_474065
EPI_ISL_432760
EPI_ISL_465134
EPI_ISL_446577
EPI_ISL_419659
EPI_ISL_517052
EPI_ISL_437235
EPI_ISL_507045
EPI_ISL_446237
EPI_ISL_445762
EPI_ISL_453299
EPI_ISL_461771
EPI_ISL_439642
EPI_ISL_423689
EPI_ISL_461673
EPI_ISL_448888
EPI_ISL_478533
EPI_ISL_445538
EPI_ISL_511904
EPI_ISL_526659
EPI_ISL_436920
EPI_ISL_515151
EPI_ISL_515014
EPI_ISL_425329
EPI_ISL_533076
EPI_ISL_517488
EPI_ISL_464991
EPI_ISL_534998
EPI_ISL_456424
EPI_ISL_521076
EPI_ISL_417118
EPI_ISL_466128
EPI_ISL_535807
EPI_ISL_446672
EPI_ISL_459898
EPI_ISL_486299
EPI_ISL_418918
EPI_ISL_514348
EPI_ISL_440849
EPI_ISL_512169
EPI_ISL_518050
EPI_ISL_486088
EPI_ISL_492327
EPI_ISL_439967
EPI_ISL_426107
EPI_ISL_525021
EPI_ISL_488995
EPI_ISL_488895
EPI_ISL_489057
EPI_ISL_488990
EPI_ISL_488951
EPI_ISL_488880
EPI_ISL_488890
EPI_ISL_488967
EPI_ISL_489019
EPI_ISL_489042
EPI_ISL_487719
EPI_ISL_489055
EPI_ISL_489024
EPI_ISL_487996
EPI_ISL_487688
EPI_ISL_487806
EPI_ISL_487757
EPI_ISL_487753
EPI_ISL_517827
EPI_ISL_529732
EPI_ISL_432998
EPI_ISL_517822
EPI_ISL_500589
EPI_ISL_479240
EPI_ISL_424505
EPI_ISL_480244
EPI_ISL_467618
EPI_ISL_493653
EPI_ISL_444583
EPI_ISL_494558
EPI_ISL_430653
EPI_ISL_421394
EPI_ISL_484554
EPI_ISL_435067
EPI_ISL_474160
EPI_ISL_446888
EPI_ISL_492316
EPI_ISL_447424
EPI_ISL_458044
EPI_ISL_523409
EPI_ISL_525055
EPI_ISL_420544
EPI_ISL_515795
EPI_ISL_517531
EPI_ISL_448266
EPI_ISL_433004
EPI_ISL_432517
EPI_ISL_436403
EPI_ISL_510845
EPI_ISL_526028
EPI_ISL_451310
EPI_ISL_456488
EPI_ISL_464053
EPI_ISL_524505
EPI_ISL_500300
EPI_ISL_442501
EPI_ISL_417258
EPI_ISL_473983
EPI_ISL_474277
EPI_ISL_440954
EPI_ISL_424582
EPI_ISL_508786
EPI_ISL_467865
EPI_ISL_444482
EPI_ISL_501152
EPI_ISL_513484
EPI_ISL_437353
EPI_ISL_484356
EPI_ISL_420274
EPI_ISL_432476
EPI_ISL_487984
EPI_ISL_432031
EPI_ISL_418145
EPI_ISL_474335
EPI_ISL_428461
EPI_ISL_478949
EPI_ISL_529847
EPI_ISL_509141
EPI_ISL_478761
EPI_ISL_535362
EPI_ISL_535363
EPI_ISL_507585
EPI_ISL_443662
EPI_ISL_466662
EPI_ISL_426676
EPI_ISL_481732
EPI_ISL_496615
EPI_ISL_432932
EPI_ISL_475526
EPI_ISL_493499
EPI_ISL_438790
EPI_ISL_528208
EPI_ISL_417212
EPI_ISL_497482
EPI_ISL_497019
EPI_ISL_536226
EPI_ISL_461533
EPI_ISL_509375
EPI_ISL_469101
EPI_ISL_482658
EPI_ISL_472381
EPI_ISL_451939
EPI_ISL_481021
EPI_ISL_492502
EPI_ISL_443609
EPI_ISL_487193
EPI_ISL_447366
EPI_ISL_536004
EPI_ISL_515135
EPI_ISL_474138
EPI_ISL_480291
EPI_ISL_524816
EPI_ISL_510216
EPI_ISL_480779
EPI_ISL_448956
EPI_ISL_445289
EPI_ISL_494239
EPI_ISL_423728
EPI_ISL_463626
EPI_ISL_452039
EPI_ISL_475144
EPI_ISL_475146
EPI_ISL_475153
EPI_ISL_422661
EPI_ISL_440083
EPI_ISL_434763
EPI_ISL_432701
EPI_ISL_492235
EPI_ISL_529743
EPI_ISL_524509
EPI_ISL_515677
EPI_ISL_419388
EPI_ISL_438429
EPI_ISL_535776
EPI_ISL_447084
EPI_ISL_477721
EPI_ISL_516585
EPI_ISL_449035
EPI_ISL_491031
EPI_ISL_467368
EPI_ISL_465446
EPI_ISL_507231
EPI_ISL_526430
EPI_ISL_462876
EPI_ISL_413487
EPI_ISL_524655
EPI_ISL_487332
EPI_ISL_456577
EPI_ISL_421815
EPI_ISL_432652
EPI_ISL_433402
EPI_ISL_453698
EPI_ISL_475379
EPI_ISL_438408
EPI_ISL_535507
EPI_ISL_459960
EPI_ISL_422432
EPI_ISL_429771
EPI_ISL_457237
EPI_ISL_470737
EPI_ISL_491027
EPI_ISL_415657
EPI_ISL_434770
EPI_ISL_495680
EPI_ISL_495735
EPI_ISL_489229
EPI_ISL_496648
EPI_ISL_451120
EPI_ISL_419179
EPI_ISL_448443
EPI_ISL_481679
EPI_ISL_442248
EPI_ISL_444074
EPI_ISL_421763
EPI_ISL_468794
EPI_ISL_478828
EPI_ISL_453233
EPI_ISL_518209
EPI_ISL_523010
EPI_ISL_517124
EPI_ISL_527917
EPI_ISL_500092
EPI_ISL_523587
EPI_ISL_450313
EPI_ISL_420201
EPI_ISL_513652
EPI_ISL_461492
EPI_ISL_474815
EPI_ISL_456630
EPI_ISL_436547
EPI_ISL_489119
EPI_ISL_489109
EPI_ISL_489135
EPI_ISL_489092
EPI_ISL_489110
EPI_ISL_489102
EPI_ISL_489140
EPI_ISL_474844
EPI_ISL_437601
EPI_ISL_516502
EPI_ISL_531586
EPI_ISL_429291
EPI_ISL_429515
EPI_ISL_493960
EPI_ISL_472282
EPI_ISL_491322
EPI_ISL_500280
EPI_ISL_467278
EPI_ISL_459239
EPI_ISL_462477
EPI_ISL_531905
EPI_ISL_462910
EPI_ISL_459359
EPI_ISL_510227
EPI_ISL_468403
EPI_ISL_510467
EPI_ISL_437571
EPI_ISL_499577
EPI_ISL_432012
EPI_ISL_512005
EPI_ISL_441270
EPI_ISL_511744
EPI_ISL_466110
EPI_ISL_513727
EPI_ISL_490655
EPI_ISL_488148
EPI_ISL_524424
EPI_ISL_458371
EPI_ISL_515965
EPI_ISL_471182
EPI_ISL_477989
EPI_ISL_500902
EPI_ISL_445864
EPI_ISL_485230
EPI_ISL_432199
EPI_ISL_525321
EPI_ISL_525148
EPI_ISL_525225
EPI_ISL_515779
EPI_ISL_484205
EPI_ISL_433583
EPI_ISL_493869
EPI_ISL_498011
EPI_ISL_498014
EPI_ISL_475013
EPI_ISL_479237
EPI_ISL_445292
EPI_ISL_455423
EPI_ISL_441922
EPI_ISL_524135
EPI_ISL_423350
EPI_ISL_475761
EPI_ISL_528293
EPI_ISL_527468
EPI_ISL_421354
EPI_ISL_456861
EPI_ISL_498123
EPI_ISL_448695
EPI_ISL_474677
EPI_ISL_438231
EPI_ISL_496300
EPI_ISL_518208
EPI_ISL_423082
EPI_ISL_528648
EPI_ISL_497217
EPI_ISL_441999
EPI_ISL_457221
EPI_ISL_471929
EPI_ISL_510169
EPI_ISL_430148
EPI_ISL_444440
EPI_ISL_464899
EPI_ISL_524356
EPI_ISL_464191
EPI_ISL_535701
EPI_ISL_489486
EPI_ISL_467054
EPI_ISL_474168
EPI_ISL_465805
EPI_ISL_487295
EPI_ISL_454345
EPI_ISL_529027
EPI_ISL_467672
EPI_ISL_444284
EPI_ISL_465451
EPI_ISL_453064
EPI_ISL_420368
EPI_ISL_478417
EPI_ISL_531890
EPI_ISL_478161
EPI_ISL_509341
EPI_ISL_470731
EPI_ISL_530138
EPI_ISL_441070
EPI_ISL_464620
EPI_ISL_478838
EPI_ISL_485035
EPI_ISL_481066
EPI_ISL_423731
EPI_ISL_500682
EPI_ISL_500683
EPI_ISL_509508
EPI_ISL_491911
EPI_ISL_427502
EPI_ISL_444215
EPI_ISL_486174
EPI_ISL_481379
EPI_ISL_492061
EPI_ISL_515810
EPI_ISL_474487
EPI_ISL_460978
EPI_ISL_534277
EPI_ISL_458588
EPI_ISL_520494
EPI_ISL_448469
EPI_ISL_529801
EPI_ISL_499405
EPI_ISL_442605
EPI_ISL_438020
EPI_ISL_480994
EPI_ISL_512957
EPI_ISL_446057
EPI_ISL_495184
EPI_ISL_436337
EPI_ISL_436345
EPI_ISL_447083
EPI_ISL_433151
EPI_ISL_507189
EPI_ISL_449896
EPI_ISL_438265
EPI_ISL_458449
EPI_ISL_451283
EPI_ISL_501086
EPI_ISL_448921
EPI_ISL_418128
EPI_ISL_489719
EPI_ISL_529603
EPI_ISL_428941
EPI_ISL_435637
EPI_ISL_496176
EPI_ISL_469998
EPI_ISL_424308
EPI_ISL_471794
EPI_ISL_483453
EPI_ISL_432152
EPI_ISL_449982
EPI_ISL_450748
EPI_ISL_519403
EPI_ISL_462248
EPI_ISL_443068
EPI_ISL_475901
EPI_ISL_526501
EPI_ISL_420692
EPI_ISL_496548
EPI_ISL_487261
EPI_ISL_500102
EPI_ISL_444301
EPI_ISL_460106
EPI_ISL_472335
EPI_ISL_493922
EPI_ISL_422986
EPI_ISL_510895
EPI_ISL_470619
EPI_ISL_434226
EPI_ISL_511653
EPI_ISL_453000
EPI_ISL_457256
EPI_ISL_467590
EPI_ISL_482655
EPI_ISL_432360
EPI_ISL_536777
EPI_ISL_446209
EPI_ISL_449692
EPI_ISL_469305
EPI_ISL_509826
EPI_ISL_509838
EPI_ISL_509958
EPI_ISL_414464
EPI_ISL_511439
EPI_ISL_507211
EPI_ISL_445287
EPI_ISL_473782
EPI_ISL_453227
EPI_ISL_529875
EPI_ISL_486122
EPI_ISL_508658
EPI_ISL_472415
EPI_ISL_499429
EPI_ISL_519788
EPI_ISL_477984
EPI_ISL_520849
EPI_ISL_519233
EPI_ISL_521461
EPI_ISL_476753
EPI_ISL_432910
EPI_ISL_467929
EPI_ISL_524139
EPI_ISL_437343
EPI_ISL_442155
EPI_ISL_418695
EPI_ISL_461404
EPI_ISL_441601
EPI_ISL_424511
EPI_ISL_442894
EPI_ISL_531478
EPI_ISL_522541
EPI_ISL_440296
EPI_ISL_448994
EPI_ISL_450746
EPI_ISL_533283
EPI_ISL_427205
EPI_ISL_492791
EPI_ISL_492707
EPI_ISL_453442
EPI_ISL_509461
EPI_ISL_450342
EPI_ISL_532418
EPI_ISL_448202
EPI_ISL_430256
EPI_ISL_450001
EPI_ISL_492147
EPI_ISL_461620
EPI_ISL_442329
EPI_ISL_473862
EPI_ISL_456448
EPI_ISL_417692
EPI_ISL_417854
EPI_ISL_417866
EPI_ISL_497586
EPI_ISL_438563
EPI_ISL_438725
EPI_ISL_480737
EPI_ISL_469544
EPI_ISL_433490
EPI_ISL_427377
EPI_ISL_442022
EPI_ISL_498234
EPI_ISL_509888
EPI_ISL_424261
EPI_ISL_416884
EPI_ISL_445631
EPI_ISL_473933
EPI_ISL_533014
EPI_ISL_470323
EPI_ISL_445889
EPI_ISL_454119
EPI_ISL_458617
EPI_ISL_495556
EPI_ISL_495872
EPI_ISL_442270
EPI_ISL_426187
EPI_ISL_417661
EPI_ISL_452142
EPI_ISL_422242
EPI_ISL_460654
EPI_ISL_474215
EPI_ISL_475810
EPI_ISL_430170
EPI_ISL_430268
EPI_ISL_497976
EPI_ISL_495526
EPI_ISL_514103
EPI_ISL_453154
EPI_ISL_466204
EPI_ISL_451534
EPI_ISL_455063
EPI_ISL_478700
EPI_ISL_478701
EPI_ISL_462160
EPI_ISL_496191
EPI_ISL_497644
EPI_ISL_418231
EPI_ISL_445878
EPI_ISL_429727
EPI_ISL_460174
EPI_ISL_446549
EPI_ISL_501612
EPI_ISL_534406
EPI_ISL_453572
EPI_ISL_450784
EPI_ISL_467155
EPI_ISL_462654
EPI_ISL_533310
EPI_ISL_515218
EPI_ISL_414935
EPI_ISL_422008
EPI_ISL_460638
EPI_ISL_466370
EPI_ISL_454808
EPI_ISL_514359
EPI_ISL_509867
EPI_ISL_470188
EPI_ISL_521049
EPI_ISL_422744
EPI_ISL_459911
EPI_ISL_524899
EPI_ISL_418255
EPI_ISL_483972
EPI_ISL_467858
EPI_ISL_459659
EPI_ISL_489601
EPI_ISL_419671
EPI_ISL_422256
EPI_ISL_475809
EPI_ISL_520865
EPI_ISL_454349
EPI_ISL_511515
EPI_ISL_525314
EPI_ISL_468337
EPI_ISL_420366
EPI_ISL_482581
EPI_ISL_528715
EPI_ISL_476394
EPI_ISL_472277
EPI_ISL_442509
EPI_ISL_465606
EPI_ISL_529071
EPI_ISL_421509
EPI_ISL_532708
EPI_ISL_481227
EPI_ISL_429723
EPI_ISL_495886
EPI_ISL_511914
EPI_ISL_472052
EPI_ISL_532374
EPI_ISL_514497
EPI_ISL_462338
EPI_ISL_474259
EPI_ISL_514574
EPI_ISL_454543
EPI_ISL_418114
EPI_ISL_474286
EPI_ISL_482000
EPI_ISL_467500
EPI_ISL_419743
EPI_ISL_429063
EPI_ISL_525359
EPI_ISL_527888
EPI_ISL_501125
EPI_ISL_524983
EPI_ISL_529734
EPI_ISL_463359
EPI_ISL_467528
EPI_ISL_473117
EPI_ISL_423234
EPI_ISL_456297
EPI_ISL_421733
EPI_ISL_430332
EPI_ISL_419944
EPI_ISL_501215
EPI_ISL_478449
EPI_ISL_421932
EPI_ISL_466068
EPI_ISL_449715
EPI_ISL_525709
EPI_ISL_488477
EPI_ISL_489982
EPI_ISL_413562
EPI_ISL_464804
EPI_ISL_461002
EPI_ISL_457955
EPI_ISL_423716
EPI_ISL_426305
EPI_ISL_434977
EPI_ISL_423727
EPI_ISL_433518
EPI_ISL_439095
EPI_ISL_444199
EPI_ISL_528571
EPI_ISL_461708
EPI_ISL_473395
EPI_ISL_486532
EPI_ISL_490574
EPI_ISL_439410
EPI_ISL_487770
EPI_ISL_487870
EPI_ISL_487694
EPI_ISL_529462
EPI_ISL_426654
EPI_ISL_516247
EPI_ISL_457597
EPI_ISL_462685
EPI_ISL_469194
EPI_ISL_433779
EPI_ISL_496092
EPI_ISL_522540
EPI_ISL_525763
EPI_ISL_470126
EPI_ISL_460078
EPI_ISL_473754
EPI_ISL_448639
EPI_ISL_524165
EPI_ISL_497135
EPI_ISL_484026
EPI_ISL_453028
EPI_ISL_420141
EPI_ISL_509336
EPI_ISL_475803
EPI_ISL_522446
EPI_ISL_454950
EPI_ISL_513169
EPI_ISL_433489
EPI_ISL_484977
EPI_ISL_512885
EPI_ISL_495764
[truncated: 12,936,220 more chars]
