# Supplementary material for: SAS: A Platform of Spike Antigenicity for SARS-CoV-2
Source: Front Cell Dev Biol. 2021 Sep 20;9:713188. doi: 10.3389/fcell.2021.713188 (PMC8488377; doi:10.3389/fcell.2021.713188)
Supplement: Supplementary file 3 [file Table_2.xlsx]

## Sheet: plasma
Plasmaa	Mut	Epib	SAS Id	ASSc	SASd	Expe	Consf
	Y369F	V5	NV6	0.957	S	nE	Y
		V11		0.956	S	nE	Y
		V12		0.958	S	nE	Y
	Y369H	V5	MHK	0.938	S	nE	Y
		V11		0.93	S	nE	Y
		V12		0.923	S	nE	Y
	Y369C	V5	BTY	0.896	S	nE	Y
		V11		0.895	S	nE	Y
		V12		0.874	S	nE	Y
subject J (day 15)	P384T	V5	KO5	0.949	S	E	N
		V11		0.945	S	E	N
subject J (day 15)	P384R	V5	D5E	0.934	S	E	N
		V11		0.93	S	E	N
subject J (day 15)	P384S	V5	APV	0.934	S	E	N
		V11		0.937	S	E	N
subject J (day 15)	P384L	V5	ANA	0.954	S	E	N
		V11		0.946	S	E	N
subject G (day 18)	K444R	V9	AUE	0.788	V	E	Y
		V15		0.546	V	E	Y
subject G (day 18)	K444N	V9	CGP	0.749	V	E	Y
		V15		0.575	V	E	Y
subject G (day 18)	K444M	V9	LKO	0.549	V	E	Y
		V15		0.586	V	E	Y
subject G (day 18)	G446D	V2	EMS	0.799	V	E	Y
		V9		0.748	V	E	Y
		V13		0.561	V	E	Y
		V15		0.572	V	E	Y
subject G (day 18), subject H (day 61), subject I (day 26)	G446V	V2	AJ2	0.75	V	E	Y
		V9		0.798	V	E	Y
		V13		0.664	V	E	Y
		V15		0.704	V	E	Y
subject G (day 18), subject H (day 61), subject I (day 26)	G446A	V2	KNV	0.758	V	E	Y
		V9		0.846	S	E	N
		V13		0.747	V	E	Y
		V15		0.674	V	E	Y
subject G (day 18), subject I (day 26)	G446S	V2	A3P	0.804	S	E	N
		V9		0.822	S	E	N
		V13		0.701	V	E	Y
		V15		0.665	V	E	Y
subject G (day 18), subject I (day 26)	G447S	V9	K4K	0.776	V	E	Y
		V15		0.558	V	E	Y
subject G (day 18), subject I (day 26)	G447V	V9	HXZ	0.797	V	E	Y
		V15		0.671	V	E	Y
subject G (day 18), subject I (day 26)	G447D	V9	JNA	0.808	S	E	N
		V15		0.665	V	E	Y
subject G (day 18), subject H (day 61), subject I (day 26), subject J (day 15)	N448K	V9	CMF	0.693	V	E	Y
subject G (day 18)	N448S	V9	GXZ	0.687	V	E	Y
subject H (day 61)	N448T	V9	K6N	0.791	V	E	Y
subject G (day 18), subject H (day 61)	Y449S	V1	M3G	0.916	S	E	N
		V2		0.702	V	E	Y
		V8		0.621	V	E	Y
		V9		0.687	V	E	Y
		V13		0.607	V	E	Y
		V15		0.62	V	E	Y
subject G (day 18)	Y449H	V1	IEX	0.919	S	E	N
		V2		0.631	V	E	Y
		V8		0.751	V	E	Y
		V9		0.706	V	E	Y
		V13		0.559	V	E	Y
		V15		0.731	V	E	Y
	Y449F	V1	OJX	0.92	S	nE	Y
		V2		0.755	V	nE	N
		V8		0.807	S	nE	Y
		V9		0.805	S	nE	Y
		V13		0.716	V	nE	N
		V15		0.645	V	nE	N
subject G (day 18)	Y449D	V1	LVY	0.9	S	E	N
		V2		0.71	V	E	Y
		V8		0.642	V	E	Y
		V9		0.755	V	E	Y
		V13		0.598	V	E	Y
		V15		0.497	V	E	Y
	N450K	V9	DEJ	0.734	V	nE	N
		V15		0.587	V	nE	N
subject G (day 18)	N450D	V9	B58	0.767	V	E	Y
		V15		0.55	V	E	Y
subject I (day 26)	L455R	V3	KQS	0.709	V	E	Y
		V4		0.688	V	E	Y
		V7		0.722	V	E	Y
		V8		0.695	V	E	Y
		V10		0.717	V	E	Y
subject I (day 26)	L455F	V3	BJP	0.78	V	E	Y
		V4		0.708	V	E	Y
		V7		0.764	V	E	Y
		V8		0.761	V	E	Y
		V10		0.582	V	E	Y
	F456L	V3	AOH	0.847	S	nE	Y
		V4		0.784	V	nE	N
		V7		0.801	S	nE	Y
		V8		0.71	V	nE	N
		V10		0.674	V	nE	N
		V13		0.629	V	nE	N
subject I (day 26)	F456Y	V3	HJG	0.712	V	E	Y
		V4		0.736	V	E	Y
		V7		0.71	V	E	Y
		V8		0.726	V	E	Y
		V10		0.697	V	E	Y
		V13		0.678	V	E	Y
	Y473F	V3	KRY	0.777	V	nE	N
		V4		0.749	V	nE	N
		V7		0.821	S	nE	Y
subject E (day 28), subject I (day 26)	E484K	V2	BTS	0.656	V	E	Y
		V8		0.569	V	E	Y
		V9		0.74	V	E	Y
		V10		0.496	V	E	Y
		V13		0.586	V	E	Y
		V15		0.589	V	E	Y
subject A (day 21), subject B (day 26), subject E (day 28), subject H (day 61), subject I (day 26)	E484A	V2	CTV	0.701	V	E	Y
		V8		0.618	V	E	Y
		V9		0.758	V	E	Y
		V10		0.65	V	E	Y
		V13		0.578	V	E	Y
		V15		0.601	V	E	Y
subject B (day 26), subject I (day 26)	E484D	V2	A2S	0.83	S	E	N
		V8		0.795	V	E	Y
		V9		0.824	S	E	N
		V10		0.722	V	E	Y
		V13		0.639	V	E	Y
		V15		0.74	V	E	Y
subject E (day 28), subject I (day 26)	E484G	V2	FGF	0.75	V	E	Y
		V8		0.614	V	E	Y
		V9		0.732	V	E	Y
		V10		0.425	V	E	Y
		V13		0.457	V	E	Y
		V15		0.59	V	E	Y
subject I (day 26)	E484Q	V2	BNA	0.812	S	E	N
		V8		0.64	V	E	Y
		V9		0.757	V	E	Y
		V10		0.717	V	E	Y
		V13		0.622	V	E	Y
		V15		0.654	V	E	Y
subject E (day 28), subject I (day 26)	E484R	V2	EMY	0.785	V	E	Y
		V8		0.595	V	E	Y
		V9		0.706	V	E	Y
		V10		0.575	V	E	Y
		V13		0.391	V	E	Y
		V15		0.623	V	E	Y
subject I (day 26)	G485A	V2	NW5	0.746	V	E	Y
		V8		0.774	V	E	Y
		V9		0.785	V	E	Y
		V10		0.515	V	E	Y
		V13		0.669	V	E	Y
		V15		0.63	V	E	Y
subject I (day 26)	G485S	V2	ATT	0.701	V	E	Y
		V8		0.541	V	E	Y
		V9		0.784	V	E	Y
		V10		0.321	V	E	Y
		V13		0.582	V	E	Y
		V15		0.587	V	E	Y
subject I (day 26)	G485R	V2	AX2	0.633	V	E	Y
		V8		0.512	V	E	Y
		V9		0.7	V	E	Y
		V10		0.306	V	E	Y
		V13		0.538	V	E	Y
		V15		0.556	V	E	Y
subject I (day 26)	G485T	V2	FGP	0.801	S	E	N
		V8		0.784	V	E	Y
		V9		0.803	S	E	N
		V10		0.657	V	E	Y
		V13		0.634	V	E	Y
		V15		0.643	V	E	Y
subject I (day 26)	F486L	V2	CYW	0.624	V	E	Y
		V3		0.708	V	E	Y
		V4		0.653	V	E	Y
		V7		0.71	V	E	Y
		V8		0.493	V	E	Y
		V10		0.399	V	E	Y
		V13		0.396	V	E	Y
subject I (day 33)	F486I	V2	C5P	0.543	V	E	Y
		V3		0.732	V	E	Y
		V4		0.748	V	E	Y
		V7		0.765	V	E	Y
		V8		0.535	V	E	Y
		V10		0.569	V	E	Y
		V13		0.58	V	E	Y
subject E (day 28), subject I (day 26)	F490V	V2	D64	0.664	V	E	Y
		V3		0.839	S	E	N
		V8		0.603	V	E	Y
		V9		0.724	V	E	Y
		V15		0.723	V	E	Y
subject E (day 28), subject I (day 27)	F490L	V2	A9P	0.688	V	E	Y
		V3		0.799	V	E	Y
		V8		0.551	V	E	Y
		V9		0.735	V	E	Y
		V15		0.538	V	E	Y
subject I (day 31)	F490S	V2	AST	0.744	V	E	Y
		V3		0.728	V	E	Y
		V8		0.576	V	E	Y
		V9		0.765	V	E	Y
		V15		0.631	V	E	Y
	F490Y	V2	I72	0.666	V	nE	N
		V3		0.784	V	nE	N
		V8		0.518	V	nE	N
		V9		0.665	V	nE	N
		V15		0.507	V	nE	N
subject E (day 28), subject I (day 31)	G496V	V1	HAR	0.945	S	E	N
		V2		0.749	V	E	Y
		V3		0.761	V	E	Y
	G496S	V1	N4Y	0.922	S	nE	Y
		V2		0.773	V	nE	N
		V3		0.769	V	nE	N
subject I (day 31)	G496R	V1	K55	0.912	S	E	N
		V2		0.737	V	E	Y
		V3		0.715	V	E	Y
subject G (day 18)	P499T	V1	KJA	0.953	S	E	N
	P499L	V1	EDA	0.946	S	nE	Y
	P499S	V1	BJ3	0.96	S	nE	Y
subject G (day 18)	P499R	V1	BVG	0.934	S	E	N
	P499H	V1	JRO	0.923	S	nE	Y
