# Supplementary material for: SAS: A Platform of Spike Antigenicity for SARS-CoV-2
Source: Front Cell Dev Biol. 2021 Sep 20;9:713188. doi: 10.3389/fcell.2021.713188 (PMC8488377; doi:10.3389/fcell.2021.713188)
Supplement: Supplementary file 4 [file Table_3.xlsx]

## Sheet: mAb
mAba	Mut	Epib	SAS Id	ASSc	SASd	Expe	Consf
rCR3022	C361T	V6	CBF	0.938	S	E	N
	Y369F	V5	NV6	0.957	S	nE	Y
		V11		0.956	S	nE	Y
		V12		0.958	S	nE	Y
	Y369H	V5	MHK	0.938	S	nE	Y
		V11		0.93	S	nE	Y
		V12		0.923	S	nE	Y
	Y369C	V5	BTY	0.896	S	nE	Y
		V11		0.895	S	nE	Y
		V12		0.874	S	nE	Y
	N370H	V5	KXG	0.957	S	nE	Y
	N370S	V5	ARL	0.946	S	nE	Y
	N370K	V5	ESW	0.935	S	nE	Y
	N370D	V5	NHH	0.943	S	nE	Y
	A372P	V1	DT5	0.942	S	nE	Y
		V5		0.942	S	nE	Y
		V12		0.927	S	nE	Y
COV2-2677	A372S	V1	AHE	0.97	S	E	N
		V5		0.964	S	E	N
		V12		0.953	S	E	N
COV2-2677	A372T	V1	ARE	0.935	S	E	N
		V5		0.955	S	E	N
		V12		0.942	S	E	N
	A372V	V1	BU7	0.949	S	nE	Y
		V5		0.954	S	nE	Y
		V12		0.949	S	nE	Y
	F374L	V5	B9Q	0.964	S	nE	Y
		V11		0.96	S	nE	Y
		V12		0.949	S	nE	Y
	F374Y	V5	KGY	0.955	S	nE	Y
		V11		0.963	S	nE	Y
		V12		0.953	S	nE	Y
	F374S	V5	HJL	0.947	S	nE	Y
		V11		0.955	S	nE	Y
		V12		0.832	S	nE	Y
COV2-2094, rCR3022	T376N	V1	ET9	0.949	S	E	N
		V5		0.936	S	E	N
		V11		0.929	S	E	N
		V12		0.926	S	E	N
	T376I	V1	JHF	0.956	S	nE	Y
		V5		0.964	S	nE	Y
		V11		0.953	S	nE	Y
		V12		0.938	S	nE	Y
	T376S	V1	IBQ	0.957	S	nE	Y
		V5		0.957	S	nE	Y
		V11		0.953	S	nE	Y
		V12		0.94	S	nE	Y
rCR3022, COV2-2677, COV2-2082, COV2-2094	K378N	V1	ARG	0.94	S	E	N
		V5		0.929	S	E	N
		V11		0.932	S	E	N
		V12		0.921	S	E	N
rCR3022	K378R	V1	AB2	0.944	S	E	N
		V5		0.958	S	E	N
		V11		0.953	S	E	N
		V12		0.941	S	E	N
	V382L	V5	BT6	0.985	S	nE	Y
		V11		0.97	S	nE	Y
	V382E	V5	AWI	0.934	S	nE	Y
		V11		0.923	S	nE	Y
rCR3022	V382A	V5	IGC	0.933	S	E	N
		V11		0.937	S	E	N
	P384T	V5	KO5	0.949	S	nE	Y
		V11		0.945	S	nE	Y
rCR3022, COV2-2677	P384R	V5	D5E	0.934	S	E	N
		V11		0.93	S	E	N
	P384S	V5	APV	0.934	S	nE	Y
		V11		0.937	S	nE	Y
	P384L	V5	ANA	0.954	S	nE	Y
		V11		0.946	S	nE	Y
	R408K	V1	BVO	0.946	S	nE	Y
		V4		0.756	V	nE	N
		V7		0.754	V	nE	N
		V12		0.908	S	nE	Y
COV2-2094	R408I	V1	BSQ	0.924	S	E	N
		V4		0.72	V	E	Y
		V7		0.741	V	E	Y
		V12		0.858	S	E	N
COV2-2094, COV2-2082	R408G	V1	CT3	0.923	S	E	N
		V4		0.76	V	E	Y
		V7		0.787	V	E	Y
		V12		0.887	S	E	N
	R408T	V1	EQZ	0.93	S	nE	Y
		V4		0.726	V	nE	N
		V7		0.762	V	nE	N
		V12		0.907	S	nE	Y
	A411S	V11	EDT	0.955	S	nE	Y
		V12		0.95	S	nE	Y
	A411P	V11	GRR	0.94	S	nE	Y
		V12		0.889	S	nE	Y
	A411V	V11	HJ7	0.944	S	nE	Y
		V12		0.939	S	nE	Y
	A411T	V11	DEI	0.914	S	nE	Y
		V12		0.906	S	nE	Y
	A411D	V11	BQG	0.968	S	nE	Y
		V12		0.961	S	nE	Y
	K417R	V3	BCK	0.783	V	nE	N
		V4		0.752	V	nE	N
		V7		0.796	V	nE	N
		V10		0.751	V	nE	N
COV2-2094, COV2-2082	K417E	V3	JA2	0.718	V	E	Y
		V4		0.652	V	E	Y
		V7		0.724	V	E	Y
		V10		0.626	V	E	Y
COV2-2082	K417N	V3	A9W	0.836	S	E	N
		V4		0.767	V	E	Y
		V7		0.816	S	E	N
		V10		0.711	V	E	Y
COV2-2082	K417T	V3	G92	0.726	V	E	Y
		V4		0.779	V	E	Y
		V7		0.763	V	E	Y
		V10		0.757	V	E	Y
	D420G	V3	IPV	0.777	V	nE	N
		V7		0.772	V	nE	N
	D420N	V3	O1H	0.829	S	nE	Y
		V7		0.815	S	nE	Y
	D420A	V3	I2N	0.777	V	nE	N
		V7		0.774	V	nE	N
COV2-2499	G446D	V2	EMS	0.799	V	E	Y
		V9		0.748	V	E	Y
		V13		0.561	V	E	Y
		V15		0.572	V	E	Y
COV2-2499, COV2-2096	G446V	V2	AJ2	0.75	V	E	Y
		V9		0.798	V	E	Y
		V13		0.664	V	E	Y
		V15		0.704	V	E	Y
COV2-2499	G446A	V2	KNV	0.758	V	E	Y
		V9		0.846	S	E	N
		V13		0.747	V	E	Y
		V15		0.674	V	E	Y
COV2-2499	G446S	V2	A3P	0.804	S	E	N
		V9		0.822	S	E	N
		V13		0.701	V	E	Y
		V15		0.665	V	E	Y
COV2-2499	G447S	V9	K4K	0.776	V	E	Y
		V15		0.558	V	E	Y
COV2-2499	G447V	V9	HXZ	0.797	V	E	Y
		V15		0.671	V	E	Y
COV2-2499	G447D	V9	JNA	0.808	S	E	N
		V15		0.665	V	E	Y
COV2-2096	N448K	V9	CMF	0.693	V	E	Y
	N448S	V9	GXZ	0.687	V	nE	N
	N448T	V9	K6N	0.791	V	nE	N
	Y449S	V1	M3G	0.916	S	nE	Y
		V2		0.702	V	nE	N
		V8		0.621	V	nE	N
		V9		0.687	V	nE	N
		V13		0.607	V	nE	N
		V15		0.62	V	nE	N
	Y449H	V1	IEX	0.919	S	nE	Y
		V2		0.631	V	nE	N
		V8		0.751	V	nE	N
		V9		0.706	V	nE	N
		V13		0.559	V	nE	N
		V15		0.731	V	nE	N
	Y449F	V1	OJX	0.92	S	nE	Y
		V2		0.755	V	nE	N
		V8		0.807	S	nE	Y
		V9		0.805	S	nE	Y
		V13		0.716	V	nE	N
		V15		0.645	V	nE	N
COV2-2499	Y449D	V1	LVY	0.9	S	E	N
		V2		0.71	V	E	Y
		V8		0.642	V	E	Y
		V9		0.755	V	E	Y
		V13		0.598	V	E	Y
		V15		0.497	V	E	Y
COV2-2096	N450K	V9	DEJ	0.734	V	E	Y
		V15		0.587	V	E	Y
COV2-2096	N450D	V9	B58	0.767	V	E	Y
		V15		0.55	V	E	Y
COV2-2096	L452R	V9	ALM	0.606	V	E	Y
		V15		0.561	V	E	Y
	L452P	V9	C4P	0.649	V	nE	N
		V15		0.554	V	nE	N
	L452Q	V9	CPJ	0.774	V	nE	N
		V15		0.659	V	nE	N
	L452M	V9	BZD	0.821	S	nE	Y
		V15		0.72	V	nE	N
	A475T	V3	GQK	0.583	V	nE	N
		V4		0.604	V	nE	N
		V7		0.684	V	nE	N
		V13		0.481	V	nE	N
	A475V	V3	AJY	0.565	V	nE	N
		V4		0.631	V	nE	N
		V7		0.584	V	nE	N
		V13		0.459	V	nE	N
	A475S	V3	DON	0.678	V	nE	N
		V4		0.648	V	nE	N
		V7		0.642	V	nE	N
		V13		0.503	V	nE	N
COV2-2479, COV2-2450, COV2-2096	E484K	V2	BTS	0.656	V	E	Y
		V8		0.569	V	E	Y
		V9		0.74	V	E	Y
		V10		0.496	V	E	Y
		V13		0.586	V	E	Y
		V15		0.589	V	E	Y
COV2-2479, COV2-2450	E484A	V2	CTV	0.701	V	E	Y
		V8		0.618	V	E	Y
		V9		0.758	V	E	Y
		V10		0.65	V	E	Y
		V13		0.578	V	E	Y
		V15		0.601	V	E	Y
	E484D	V2	A2S	0.83	S	nE	Y
		V8		0.795	V	nE	N
		V9		0.824	S	nE	Y
		V10		0.722	V	nE	N
		V13		0.639	V	nE	N
		V15		0.74	V	nE	N
COV2-2050	E484G	V2	FGF	0.75	V	E	Y
		V8		0.614	V	E	Y
		V9		0.732	V	E	Y
		V10		0.425	V	E	Y
		V13		0.457	V	E	Y
		V15		0.59	V	E	Y
COV2-2050	E484Q	V2	BNA	0.812	S	E	N
		V8		0.64	V	E	Y
		V9		0.757	V	E	Y
		V10		0.717	V	E	Y
		V13		0.622	V	E	Y
		V15		0.654	V	E	Y
COV2-2050	E484R	V2	EMY	0.785	V	E	Y
		V8		0.595	V	E	Y
		V9		0.706	V	E	Y
		V10		0.575	V	E	Y
		V13		0.391	V	E	Y
		V15		0.623	V	E	Y
	F486L	V2	BZU	0.813	S	nE	Y
		V3		0.726	V	nE	N
		V4		0.726	V	nE	N
		V7		0.749	V	nE	N
		V8		0.596	V	nE	N
		V10		0.478	V	nE	N
		V13		0.496	V	nE	N
COV2-2832	F486I	V2	C5P	0.543	V	E	Y
		V3		0.732	V	E	Y
		V4		0.748	V	E	Y
		V7		0.765	V	E	Y
		V8		0.535	V	E	Y
		V10		0.569	V	E	Y
		V13		0.58	V	E	Y
COV2-2165, COV2-2832	N487T	V3	JM3	0.732	V	E	Y
		V4		0.673	V	E	Y
		V7		0.75	V	E	Y
		V8		0.669	V	E	Y
		V10		0.652	V	E	Y
		V13		0.464	V	E	Y
COV2-2165	N487K	V3	CMI	0.658	V	E	Y
		V4		0.703	V	E	Y
		V7		0.751	V	E	Y
		V8		0.62	V	E	Y
		V10		0.457	V	E	Y
		V13		0.569	V	E	Y
COV2-2832	N487H	V3	CMJ	0.715	V	E	Y
		V4		0.698	V	E	Y
		V7		0.766	V	E	Y
		V8		0.701	V	E	Y
		V10		0.499	V	E	Y
		V13		0.531	V	E	Y
	N487I	V3	C7R	0.741	V	nE	N
		V4		0.746	V	nE	N
		V7		0.775	V	nE	N
		V8		0.58	V	nE	N
		V10		0.605	V	nE	N
		V13		0.503	V	nE	N
COV2-2096	F490V	V2	D64	0.664	V	E	Y
		V3		0.839	S	E	N
		V8		0.603	V	E	Y
		V9		0.724	V	E	Y
		V15		0.723	V	E	Y
COV2-2096, COV2-2050	F490L	V2	A9P	0.688	V	E	Y
		V3		0.799	V	E	Y
		V8		0.551	V	E	Y
		V9		0.735	V	E	Y
		V15		0.538	V	E	Y
COV2-2096	F490S	V2	AST	0.744	V	E	Y
		V3		0.728	V	E	Y
		V8		0.576	V	E	Y
		V9		0.765	V	E	Y
		V15		0.631	V	E	Y
COV2-2096	F490Y	V2	I72	0.666	V	E	Y
		V3		0.784	V	E	Y
		V8		0.518	V	E	Y
		V9		0.665	V	E	Y
		V15		0.507	V	E	Y
COV2-2096	S494L	V2	DJR	0.79	V	E	Y
		V8		0.769	V	E	Y
		V9		0.835	S	E	N
	S494T	V2	KJP	0.803	S	nE	Y
		V8		0.744	V	nE	N
		V9		0.8	S	nE	Y
	S494A	V2	CNN	0.827	S	nE	Y
		V8		0.705	V	nE	N
		V9		0.811	S	nE	Y
	S494P	V2	BA7	0.737	V	nE	N
		V8		0.652	V	nE	N
		V9		0.669	V	nE	N
COV2-2499	G496V	V1	HAR	0.945	S	E	N
		V2		0.749	V	E	Y
		V3		0.761	V	E	Y
	G496S	V1	N4Y	0.922	S	nE	Y
		V2		0.773	V	nE	N
		V3		0.769	V	nE	N
COV2-2499	G496R	V1	K55	0.912	S	E	N
		V2		0.737	V	E	Y
		V3		0.715	V	E	Y
	Q498P	V1	CMI	0.895	S	nE	Y
		V2		0.627	V	nE	N
		V3		0.658	V	nE	N
		V4		0.703	V	nE	N
	Q498H	V1	ODF	0.931	S	nE	Y
		V2		0.792	V	nE	N
		V3		0.86	S	nE	Y
		V4		0.696	V	nE	N
	P499T	V1	KJA	0.953	S	nE	Y
	P499L	V1	EDA	0.946	S	nE	Y
	P499S	V1	BJ3	0.96	S	nE	Y
	P499R	V1	BVG	0.934	S	nE	Y
	P499H	V1	JRO	0.923	S	nE	Y
	T500S	V1	EKK	0.955	S	nE	Y
		V3		0.776	V	nE	N
		V4		0.665	V	nE	N
	T500P	V1	CMK	0.911	S	nE	Y
		V3		0.764	V	nE	N
		V4		0.738	V	nE	N
	T500I	V1	CWM	0.906	S	nE	Y
		V3		0.647	V	nE	N
		V4		0.567	V	nE	N
